# Supplementary material for: Revealing critical mechanisms in determining sorghum resistance to drought and salt using mRNA, small RNA and degradome sequencing
Source: BMC Plant Biol. 2024 Jun 13;24:547. doi: 10.1186/s12870-024-05230-1 (PMC11177356; doi:10.1186/s12870-024-05230-1)
Supplement: Supplementary file 1 — Supplementary Material 1 [file 12870_2024_5230_MOESM1_ESM.txt]

# CleaveLand4 4.5
# Fri Mar 22 21:09:12 CST 2024
# Degradome Density File: degradome.cleaveLand.result/Drought.degradome_1.fastq.trimmed.mc.fa_dd.txt
# Query Alignment file: miRNA.fa_GSTAr.txt
# Transcriptome: /public/home/zhenglw/work/sRNA_database/Sbicolor_313_v3.1.cds.fa
# P-value cutoff: 1
# Category cutoff: 4
# Output Format: Pretty
---------------------------------------------------

5' UAGGGCCUUCAAGCACUUCU 3' Transcript: Sobic.001G002000.1:2609-2628 Slice Site:2619
    ||  ||oo|||o|||||| 
3' CUCAAGGGGGUUUGUGAAGU 5' Query: miR395e-Known-5p-mature

SiteID: Sobic.001G002000.1:2619
MFE of perfect match: -36.50
MFE of this site: -24.30
MFEratio: 0.665753424657534
Allen et al. score: 6.5
Paired Regions (query5'-query3',transcript3'-transcript5')
	2-15,2627-2614
	18-19,2611-2610
Unpaired Regions (query5'-query3',transcript3'-transcript5')
	1-1,2628-2628	UP5: Unpaired region at 5' of query
	16-17,2613-2612	SIL: Symmetric internal loop
	20-20,2609-2609	UP3: Unpaired region at 3' of query

Degradome data file: degradome.cleaveLand.result/Drought.degradome_1.fastq.trimmed.mc.fa_dd.txt
Degardome Category: 4
Degradome p-value: 0.698293767528969
T-Plot file: degradome.cleaveLand.result/Drought_dgd_plot/miR395e-Known-5p-mature_Sobic.001G002000.1_2619_TPlot.pdf

Position	Reads	Category
23	1	4
72	1	4
448	1	4
703	1	4
704	1	4
709	1	4
736	1	4
737	1	4
803	1	4
1026	1	4
1063	1	4
1078	1	4
1086	1	4
1173	1	4
1308	1	4
1593	1	4
1630	1	4
1644	1	4
1647	1	4
1866	1	4
1904	1	4
2002	1	4
2340	1	4
2619	1	4	<<<<<<<<<<
2684	1	4
2779	1	4
2917	1	4
3027	1	4
3138	1	4
3139	1	4
3145	2	0
3146	1	4
3148	1	4
3150	1	4
3156	1	4
3201	1	4
3242	1	4
3244	1	4
3245	1	4
3271	1	4
3281	1	4
3288	1	4
3290	1	4
3297	1	4
3300	1	4
3303	1	4
---------------------------------------------------
---------------------------------------------------

5' AGUG-AAUUGUCACAGCAUAUC 3' Transcript: Sobic.001G083900.1:2431-2451 Slice Site:2442
   |||| ||o|||||||||||   
3' UCACUUUGACAGUGUCGUACUA 5' Query: miR167b-Known-3p-star

SiteID: Sobic.001G083900.1:2442
MFE of perfect match: -37.20
MFE of this site: -26.00
MFEratio: 0.698924731182796
Allen et al. score: 6.5
Paired Regions (query5'-query3',transcript3'-transcript5')
	4-17,2448-2435
	19-22,2434-2431
Unpaired Regions (query5'-query3',transcript3'-transcript5')
	1-3,2451-2449	UP5: Unpaired region at 5' of query
	18-18,x-x	BULq: Bulge on query side

Degradome data file: degradome.cleaveLand.result/Drought.degradome_1.fastq.trimmed.mc.fa_dd.txt
Degardome Category: 4
Degradome p-value: 0.242128919686887
T-Plot file: degradome.cleaveLand.result/Drought_dgd_plot/miR167b-Known-3p-star_Sobic.001G083900.1_2442_TPlot.pdf

Position	Reads	Category
406	1	4
1210	1	4
1230	1	4
1365	1	4
1567	1	4
1572	1	4
1576	1	4
1577	1	4
1578	1	4
1654	1	4
1749	1	4
1750	1	4
1751	1	4
1947	1	4
2318	2	0
2320	1	4
2437	1	4
2442	1	4	<<<<<<<<<<
2444	1	4
2509	1	4
2526	1	4
2720	1	4
---------------------------------------------------
---------------------------------------------------

5' GGUGUCUCUACAGUCAUGACCU 3' Transcript: Sobic.001G089100.4:793-814 Slice Site:804
   |o||   |||||| ||||||||
3' CUACUUUGAUGUC-GUACUGGA 5' Query: miR167j-Known-3p-star

SiteID: Sobic.001G089100.4:804
MFE of perfect match: -35.90
MFE of this site: -25.48
MFEratio: 0.70974930362117
Allen et al. score: 5.5
Paired Regions (query5'-query3',transcript3'-transcript5')
	1-8,814-807
	9-14,805-800
	18-21,796-793
Unpaired Regions (query5'-query3',transcript3'-transcript5')
	x-x,806-806	BULt: Bulge on transcript side
	15-17,799-797	SIL: Symmetric internal loop

Degradome data file: degradome.cleaveLand.result/Drought.degradome_1.fastq.trimmed.mc.fa_dd.txt
Degardome Category: 4
Degradome p-value: 0.553842043677503
T-Plot file: degradome.cleaveLand.result/Drought_dgd_plot/miR167j-Known-3p-star_Sobic.001G089100.4_804_TPlot.pdf

Position	Reads	Category
10	1	4
143	1	4
416	1	4
434	1	4
439	1	4
444	1	4
455	1	4
465	1	4
669	1	4
673	1	4
680	1	4
682	2	0
702	1	4
787	1	4
798	1	4
804	1	4	<<<<<<<<<<
805	1	4
822	1	4
843	1	4
890	1	4
961	1	4
1042	1	4
1322	1	4
1334	1	4
1400	1	4
1569	1	4
1578	1	4
---------------------------------------------------
---------------------------------------------------

5' GAUGAGCGAGGUUGAUACGGAUG 3' Transcript: Sobic.001G094400.1:153-175 Slice Site:165
   ||||||| |o||oo||||  |||
3' CUACUCGGUUCAGUUAUGG-UAC 5' Query: miR171e-Known-5p-star

SiteID: Sobic.001G094400.1:165
MFE of perfect match: -38.60
MFE of this site: -26.10
MFEratio: 0.676165803108808
Allen et al. score: 7.5
Paired Regions (query5'-query3',transcript3'-transcript5')
	1-3,175-173
	5-14,170-161
	16-22,159-153
Unpaired Regions (query5'-query3',transcript3'-transcript5')
	4-4,172-171	AILt: Asymmetric internal loop with more nts on the transcript side
	15-15,160-160	SIL: Symmetric internal loop

Degradome data file: degradome.cleaveLand.result/Drought.degradome_1.fastq.trimmed.mc.fa_dd.txt
Degardome Category: 4
Degradome p-value: 0.366128511453439
T-Plot file: degradome.cleaveLand.result/Drought_dgd_plot/miR171e-Known-5p-star_Sobic.001G094400.1_165_TPlot.pdf

Position	Reads	Category
144	1	4
165	1	4	<<<<<<<<<<
207	1	4
368	1	4
418	1	4
421	2	0
422	1	4
424	1	4
---------------------------------------------------
---------------------------------------------------

5' GGUGGAUAUAACCGAGGGAGAGG 3' Transcript: Sobic.001G099800.1:712-734 Slice Site:724
   ||||o o| |||||| |||||| 
3' CCACUAGUUUUGGCU-CCUCUCA 5' Query: miR156i-Probable-3p-star

SiteID: Sobic.001G099800.1:724
MFE of perfect match: -40.60
MFE of this site: -26.80
MFEratio: 0.660098522167488
Allen et al. score: 6
Paired Regions (query5'-query3',transcript3'-transcript5')
	2-7,733-728
	8-13,726-721
	15-16,719-718
	18-22,716-712
Unpaired Regions (query5'-query3',transcript3'-transcript5')
	1-1,734-734	UP5: Unpaired region at 5' of query
	x-x,727-727	BULt: Bulge on transcript side
	14-14,720-720	SIL: Symmetric internal loop
	17-17,717-717	SIL: Symmetric internal loop

Degradome data file: degradome.cleaveLand.result/Drought.degradome_1.fastq.trimmed.mc.fa_dd.txt
Degardome Category: 4
Degradome p-value: 0.837063508798076
T-Plot file: degradome.cleaveLand.result/Drought_dgd_plot/miR156i-Probable-3p-star_Sobic.001G099800.1_724_TPlot.pdf

Position	Reads	Category
84	1	4
497	1	4
500	1	4
613	1	4
619	3	2
621	1	4
622	8	0
623	4	2
624	1	4
625	1	4
627	1	4
629	1	4
644	1	4
648	1	4
682	1	4
703	1	4
721	1	4
724	1	4	<<<<<<<<<<
726	1	4
728	1	4
747	1	4
869	1	4
877	1	4
892	1	4
939	1	4
945	1	4
981	1	4
985	1	4
987	2	2
989	1	4
994	1	4
---------------------------------------------------
---------------------------------------------------

5' CGUGACGUGGAGUAGUAACGCCAA 3' Transcript: Sobic.001G099900.2:300-323 Slice Site:313
   |o|| |||||||o|o|  ||||  
3' GUAC-GCACCUCGUUAA-GCGGCU 5' Query: miR5564c-Probable-3p-star

SiteID: Sobic.001G099900.2:313
MFE of perfect match: -43.30
MFE of this site: -29.10
MFEratio: 0.672055427251732
Allen et al. score: 10.5
Paired Regions (query5'-query3',transcript3'-transcript5')
	3-6,321-318
	8-18,315-305
	19-22,303-300
Unpaired Regions (query5'-query3',transcript3'-transcript5')
	1-2,323-322	UP5: Unpaired region at 5' of query
	7-7,317-316	AILt: Asymmetric internal loop with more nts on the transcript side
	x-x,304-304	BULt: Bulge on transcript side

Degradome data file: degradome.cleaveLand.result/Drought.degradome_1.fastq.trimmed.mc.fa_dd.txt
Degardome Category: 4
Degradome p-value: 0.625689203128174
T-Plot file: degradome.cleaveLand.result/Drought_dgd_plot/miR5564c-Probable-3p-star_Sobic.001G099900.2_313_TPlot.pdf

Position	Reads	Category
106	1	4
313	1	4	<<<<<<<<<<
325	1	4
462	1	4
589	1	4
962	1	4
963	1	4
1104	2	2
1105	3	2
1106	5	2
1107	3	2
1108	6	0
1109	3	2
1304	1	4
1478	1	4
1642	1	4
1781	1	4
1819	1	4
1998	1	4
2025	1	4
---------------------------------------------------
---------------------------------------------------

5' GGCGGCAAG-GGCAGGCGGAGG 3' Transcript: Sobic.001G144900.1:1162-1182 Slice Site:1173
      || ||| |||||||o |||
3' UUACC-UUCUCCGUCCGUGUCC 5' Query: miR528-Known-3p-star

SiteID: Sobic.001G144900.1:1173
MFE of perfect match: -42.10
MFE of this site: -28.00
MFEratio: 0.665083135391924
Allen et al. score: 8
Paired Regions (query5'-query3',transcript3'-transcript5')
	1-3,1182-1180
	5-12,1178-1171
	14-16,1170-1168
	17-18,1166-1165
Unpaired Regions (query5'-query3',transcript3'-transcript5')
	4-4,1179-1179	SIL: Symmetric internal loop
	13-13,x-x	BULq: Bulge on query side
	x-x,1167-1167	BULt: Bulge on transcript side
	19-21,1164-1162	UP3: Unpaired region at 3' of query

Degradome data file: degradome.cleaveLand.result/Drought.degradome_1.fastq.trimmed.mc.fa_dd.txt
Degardome Category: 4
Degradome p-value: 0.999986870150358
T-Plot file: degradome.cleaveLand.result/Drought_dgd_plot/miR528-Known-3p-star_Sobic.001G144900.1_1173_TPlot.pdf

Position	Reads	Category
509	1	4
1165	1	4
1170	1	4
1173	1	4	<<<<<<<<<<
1184	1	4
1363	1	4
1430	1	4
1431	1	4
1556	1	4
1558	1	4
1565	1	4
1569	1	4
1577	1	4
1600	1	4
1616	1	4
---------------------------------------------------
---------------------------------------------------

5' GGAGGAGGAGGAGGAACGCGAG 3' Transcript: Sobic.001G144900.1:1605-1626 Slice Site:1616
   |o ||||o|||| ||||o||  
3' CUACCUCUUCCU-CUUGUGCAC 5' Query: miR164a-Known-3p-star

SiteID: Sobic.001G144900.1:1616
MFE of perfect match: -39.00
MFE of this site: -27.40
MFEratio: 0.702564102564103
Allen et al. score: 8
Paired Regions (query5'-query3',transcript3'-transcript5')
	3-9,1624-1618
	10-18,1616-1608
	20-21,1606-1605
Unpaired Regions (query5'-query3',transcript3'-transcript5')
	1-2,1626-1625	UP5: Unpaired region at 5' of query
	x-x,1617-1617	BULt: Bulge on transcript side
	19-19,1607-1607	SIL: Symmetric internal loop

Degradome data file: degradome.cleaveLand.result/Drought.degradome_1.fastq.trimmed.mc.fa_dd.txt
Degardome Category: 4
Degradome p-value: 0.964753415134721
T-Plot file: degradome.cleaveLand.result/Drought_dgd_plot/miR164a-Known-3p-star_Sobic.001G144900.1_1616_TPlot.pdf

Position	Reads	Category
509	1	4
1165	1	4
1170	1	4
1173	1	4
1184	1	4
1363	1	4
1430	1	4
1431	1	4
1556	1	4
1558	1	4
1565	1	4
1569	1	4
1577	1	4
1600	1	4
1616	1	4	<<<<<<<<<<
---------------------------------------------------
---------------------------------------------------

5' GGGGGGCGACCACAAGAAGGACGACGAGCACA 3' Transcript: Sobic.001G149500.1:42-73 Slice Site:53
    ||||||||||           || ||o||||
3' GCCCCCGCUGGA----------CU-CUUGUGU 5' Query: miR398-Known-3p-mature

SiteID: Sobic.001G149500.1:53
MFE of perfect match: -45.30
MFE of this site: -29.62
MFEratio: 0.653863134657837
Allen et al. score: 26
Paired Regions (query5'-query3',transcript3'-transcript5')
	1-7,73-67
	8-9,65-64
	11-20,52-43
Unpaired Regions (query5'-query3',transcript3'-transcript5')
	x-x,66-66	BULt: Bulge on transcript side
	10-10,63-53	AILt: Asymmetric internal loop with more nts on the transcript side
	21-21,42-42	UP3: Unpaired region at 3' of query

Degradome data file: degradome.cleaveLand.result/Drought.degradome_1.fastq.trimmed.mc.fa_dd.txt
Degardome Category: 2
Degradome p-value: 0.147639564320707
T-Plot file: degradome.cleaveLand.result/Drought_dgd_plot/miR398-Known-3p-mature_Sobic.001G149500.1_53_TPlot.pdf

Position	Reads	Category
5	1	4
11	1	4
24	1	4
25	1	4
26	1	4
30	1	4
31	1	4
32	1	4
33	1	4
35	4	3
36	1	4
37	5	3
38	9	3
39	8	3
40	13	2
41	5	3
42	6	3
43	3	3
44	9	3
45	12	2
46	4	3
47	7	3
48	7	3
49	9	3
50	9	3
51	8	3
52	31	2
53	66	2	<<<<<<<<<<
54	35	2
55	69	2
56	36	2
57	47	2
58	88	0
59	25	2
60	9	3
61	6	3
62	4	3
63	4	3
64	12	2
65	7	3
66	6	3
67	7	3
68	2	3
69	1	4
70	3	3
71	12	2
72	8	3
73	17	2
74	14	2
75	12	2
76	15	2
77	15	2
78	9	3
79	16	2
80	6	3
81	3	3
82	4	3
83	5	3
84	4	3
85	4	3
86	18	2
87	4	3
88	19	2
89	13	2
90	22	2
91	27	2
92	17	2
93	11	3
94	7	3
95	5	3
96	10	3
97	20	2
98	16	2
99	13	2
100	21	2
101	18	2
102	18	2
103	11	3
104	30	2
105	7	3
106	19	2
107	46	2
108	28	2
109	45	2
110	23	2
111	22	2
112	25	2
113	6	3
114	4	3
118	2	3
125	2	3
127	2	3
128	2	3
129	1	4
130	2	3
136	2	3
157	3	3
158	1	4
159	2	3
160	4	3
161	1	4
162	1	4
163	2	3
164	5	3
165	2	3
166	2	3
167	2	3
168	1	4
169	7	3
170	1	4
171	3	3
173	9	3
174	6	3
175	5	3
176	4	3
178	2	3
179	3	3
180	2	3
181	6	3
182	9	3
183	8	3
184	3	3
185	3	3
186	5	3
187	8	3
188	7	3
190	16	2
191	5	3
192	15	2
193	6	3
194	25	2
195	14	2
196	52	2
197	18	2
198	15	2
199	9	3
200	7	3
201	6	3
202	23	2
203	19	2
204	14	2
205	14	2
206	10	3
207	5	3
208	22	2
209	31	2
210	19	2
211	35	2
212	27	2
213	23	2
214	41	2
215	27	2
216	19	2
217	18	2
218	19	2
219	23	2
220	17	2
221	8	3
222	6	3
223	3	3
224	1	4
226	3	3
227	1	4
229	3	3
230	3	3
232	1	4
234	1	4
235	1	4
245	1	4
247	1	4
251	1	4
255	1	4
256	1	4
268	1	4
269	1	4
---------------------------------------------------
---------------------------------------------------

5' UUUGGAGGAGGUGGUGGAAGCAGCAGG 3' Transcript: Sobic.001G154100.1:307-333 Slice Site:318
     ||||o||||oo|     ||| ||||
3' UUACCUUCUCCGUC-----CGU-GUCC 5' Query: miR528-Known-3p-star

SiteID: Sobic.001G154100.1:318
MFE of perfect match: -42.10
MFE of this site: -27.60
MFEratio: 0.655581947743468
Allen et al. score: 16.5
Paired Regions (query5'-query3',transcript3'-transcript5')
	1-4,333-330
	5-7,328-326
	8-19,320-309
Unpaired Regions (query5'-query3',transcript3'-transcript5')
	x-x,329-329	BULt: Bulge on transcript side
	x-x,325-321	BULt: Bulge on transcript side
	20-21,308-307	UP3: Unpaired region at 3' of query

Degradome data file: degradome.cleaveLand.result/Drought.degradome_1.fastq.trimmed.mc.fa_dd.txt
Degardome Category: 4
Degradome p-value: 0.999999166506434
T-Plot file: degradome.cleaveLand.result/Drought_dgd_plot/miR528-Known-3p-star_Sobic.001G154100.1_318_TPlot.pdf

Position	Reads	Category
11	1	4
116	1	4
165	1	4
167	1	4
170	1	4
173	2	3
176	1	4
181	2	3
182	1	4
189	1	4
190	1	4
197	2	3
199	1	4
200	1	4
201	1	4
202	2	3
204	1	4
205	2	3
206	2	3
207	3	2
208	1	4
209	1	4
215	1	4
218	1	4
224	1	4
275	1	4
280	1	4
281	1	4
285	1	4
286	1	4
288	3	2
289	1	4
290	2	3
291	20	2
292	6	2
293	12	2
294	32	0
295	20	2
296	20	2
297	6	2
298	3	2
299	2	3
301	1	4
302	2	3
303	3	2
305	3	2
306	8	2
307	11	2
308	10	2
309	1	4
310	1	4
311	2	3
312	6	2
313	2	3
314	2	3
315	2	3
316	2	3
317	1	4
318	1	4	<<<<<<<<<<
319	1	4
324	2	3
328	1	4
329	2	3
330	1	4
331	1	4
333	1	4
334	1	4
348	1	4
372	1	4
374	1	4
434	1	4
486	1	4
496	1	4
519	1	4
523	1	4
529	1	4
537	1	4
547	1	4
569	1	4
573	1	4
575	2	3
577	1	4
578	1	4
579	2	3
583	1	4
596	1	4
597	1	4
603	1	4
604	1	4
610	2	3
623	1	4
624	1	4
626	1	4
643	1	4
645	1	4
646	1	4
654	3	2
655	2	3
656	1	4
658	2	3
665	1	4
670	1	4
673	1	4
678	1	4
696	1	4
760	1	4
794	1	4
867	1	4
874	1	4
904	1	4
908	4	2
909	1	4
914	2	3
915	2	3
917	2	3
919	2	3
920	4	2
921	1	4
922	1	4
923	3	2
924	6	2
926	1	4
927	4	2
928	5	2
929	4	2
931	1	4
932	9	2
933	1	4
936	1	4
937	8	2
938	4	2
939	4	2
940	4	2
941	10	2
942	1	4
943	4	2
950	1	4
955	1	4
1003	1	4
1009	1	4
1012	1	4
1020	1	4
1054	1	4
1074	1	4
1080	3	2
1082	2	3
1083	1	4
1084	1	4
1085	1	4
1086	2	3
1087	2	3
1088	2	3
1089	2	3
1091	1	4
1092	1	4
1093	1	4
1094	1	4
1095	3	2
1096	4	2
1097	2	3
1111	1	4
1112	1	4
1113	3	2
1114	1	4
1116	1	4
1118	1	4
1119	1	4
1120	1	4
1121	1	4
1123	1	4
1126	4	2
1127	1	4
1132	4	2
1133	2	3
1134	3	2
1135	6	2
1136	1	4
1137	2	3
1138	1	4
1139	3	2
1141	2	3
1144	1	4
1147	1	4
1150	2	3
1152	1	4
1153	1	4
1206	1	4
1208	1	4
---------------------------------------------------
---------------------------------------------------

5' UGGACCUCAGGGUGGC-GGCG 3' Transcript: Sobic.001G193500.1:1977-1996 Slice Site:1988
   |||| ||||||o|o|  o|||
3' ACCUCGAGUCCUAUCUAUCGC 5' Query: miR390-Known-3p-star

SiteID: Sobic.001G193500.1:1988
MFE of perfect match: -40.30
MFE of this site: -26.70
MFEratio: 0.662531017369727
Allen et al. score: 8
Paired Regions (query5'-query3',transcript3'-transcript5')
	1-4,1996-1993
	7-16,1991-1982
	18-21,1980-1977
Unpaired Regions (query5'-query3',transcript3'-transcript5')
	5-6,1992-1992	AILq: Asymmetric internal loop with more nts on the query side
	17-17,1981-1981	SIL: Symmetric internal loop

Degradome data file: degradome.cleaveLand.result/Drought.degradome_1.fastq.trimmed.mc.fa_dd.txt
Degardome Category: 4
Degradome p-value: 0.824560948661456
T-Plot file: degradome.cleaveLand.result/Drought_dgd_plot/miR390-Known-3p-star_Sobic.001G193500.1_1988_TPlot.pdf

Position	Reads	Category
83	1	4
84	1	4
99	2	1
100	2	1
143	2	1
162	1	4
183	2	1
190	1	4
192	1	4
194	1	4
228	1	4
288	1	4
296	1	4
374	1	4
378	1	4
654	1	4
687	1	4
758	1	4
759	1	4
763	1	4
798	1	4
845	2	1
852	1	4
978	1	4
1049	1	4
1057	1	4
1060	1	4
1066	2	1
1069	2	1
1070	2	1
1074	1	4
1125	1	4
1126	1	4
1133	1	4
1382	1	4
1567	1	4
1931	1	4
1980	1	4
1983	2	1
1988	1	4	<<<<<<<<<<
1989	1	4
1995	1	4
---------------------------------------------------
---------------------------------------------------

5' UCUGCCGAGAAAGAGGGUGACAGCAA 3' Transcript: Sobic.001G280400.1:580-605 Slice Site:591
   o|||||o||||||||o     |||  
3' GGACGGUUCUUUCUCU-----UCGGG 5' Query: miR399a-Probable-5p-star

SiteID: Sobic.001G280400.1:591
MFE of perfect match: -41.40
MFE of this site: -27.40
MFEratio: 0.66183574879227
Allen et al. score: 15
Paired Regions (query5'-query3',transcript3'-transcript5')
	3-5,603-601
	6-21,595-580
Unpaired Regions (query5'-query3',transcript3'-transcript5')
	1-2,605-604	UP5: Unpaired region at 5' of query
	x-x,600-596	BULt: Bulge on transcript side

Degradome data file: degradome.cleaveLand.result/Drought.degradome_1.fastq.trimmed.mc.fa_dd.txt
Degardome Category: 4
Degradome p-value: 0.998081914059972
T-Plot file: degradome.cleaveLand.result/Drought_dgd_plot/miR399a-Probable-5p-star_Sobic.001G280400.1_591_TPlot.pdf

Position	Reads	Category
426	1	4
435	1	4
588	1	4
591	1	4	<<<<<<<<<<
619	1	4
624	1	4
736	1	4
738	1	4
745	1	4
---------------------------------------------------
---------------------------------------------------

5' GAGUUCCUGCAAAUGCCUUCU 3' Transcript: Sobic.001G282500.1:117-137 Slice Site:127
   |||||||o ||||oo |||| 
3' CUCAAGGGGGUUUGU-GAAGU 5' Query: miR395a-Known-5p-mature

SiteID: Sobic.001G282500.1:127
MFE of perfect match: -36.50
MFE of this site: -23.80
MFEratio: 0.652054794520548
Allen et al. score: 7.5
Paired Regions (query5'-query3',transcript3'-transcript5')
	2-5,136-133
	6-11,131-126
	13-20,124-117
Unpaired Regions (query5'-query3',transcript3'-transcript5')
	1-1,137-137	UP5: Unpaired region at 5' of query
	x-x,132-132	BULt: Bulge on transcript side
	12-12,125-125	SIL: Symmetric internal loop

Degradome data file: degradome.cleaveLand.result/Drought.degradome_1.fastq.trimmed.mc.fa_dd.txt
Degardome Category: 4
Degradome p-value: 0.811099033080168
T-Plot file: degradome.cleaveLand.result/Drought_dgd_plot/miR395a-Known-5p-mature_Sobic.001G282500.1_127_TPlot.pdf

Position	Reads	Category
127	1	4	<<<<<<<<<<
159	1	4
162	1	4
163	1	4
168	1	4
170	1	4
172	2	0
201	1	4
211	1	4
214	1	4
219	1	4
240	1	4
---------------------------------------------------
---------------------------------------------------

5' CACGAGGAGAGCCAUGUCAGCA 3' Transcript: Sobic.001G282700.1:2311-2332 Slice Site:2323
      ||   ||o|||||o||o||
3' AAACUAA-CUUGGUACGGUUGU 5' Query: miR171a-Probable-5p-star

SiteID: Sobic.001G282700.1:2323
MFE of perfect match: -33.50
MFE of this site: -23.30
MFEratio: 0.695522388059702
Allen et al. score: 9
Paired Regions (query5'-query3',transcript3'-transcript5')
	1-14,2332-2319
	17-18,2315-2314
Unpaired Regions (query5'-query3',transcript3'-transcript5')
	15-16,2318-2316	AILt: Asymmetric internal loop with more nts on the transcript side
	19-21,2313-2311	UP3: Unpaired region at 3' of query

Degradome data file: degradome.cleaveLand.result/Drought.degradome_1.fastq.trimmed.mc.fa_dd.txt
Degardome Category: 4
Degradome p-value: 0.422081856199092
T-Plot file: degradome.cleaveLand.result/Drought_dgd_plot/miR171a-Probable-5p-star_Sobic.001G282700.1_2323_TPlot.pdf

Position	Reads	Category
267	1	4
819	1	4
1003	1	4
1406	1	4
2190	1	4
2323	1	4	<<<<<<<<<<
---------------------------------------------------
---------------------------------------------------

5' CUUGAUUGCUAUGAACCAUGCUGACU 3' Transcript: Sobic.001G344500.1:1413-1438 Slice Site:1429
    |||||     ||||||||||oo|| 
3' AAACUA-----ACUUGGUACGGUUGU 5' Query: miR171a-Probable-5p-star

SiteID: Sobic.001G344500.1:1429
MFE of perfect match: -33.50
MFE of this site: -24.00
MFEratio: 0.716417910447761
Allen et al. score: 9
Paired Regions (query5'-query3',transcript3'-transcript5')
	2-15,1437-1424
	16-20,1418-1414
Unpaired Regions (query5'-query3',transcript3'-transcript5')
	1-1,1438-1438	UP5: Unpaired region at 5' of query
	x-x,1423-1419	BULt: Bulge on transcript side
	21-21,1413-1413	UP3: Unpaired region at 3' of query

Degradome data file: degradome.cleaveLand.result/Drought.degradome_1.fastq.trimmed.mc.fa_dd.txt
Degardome Category: 4
Degradome p-value: 0.246783758861502
T-Plot file: degradome.cleaveLand.result/Drought_dgd_plot/miR171a-Probable-5p-star_Sobic.001G344500.1_1429_TPlot.pdf

Position	Reads	Category
92	1	4
295	1	4
347	1	4
358	1	4
436	1	4
439	1	4
441	1	4
446	1	4
447	1	4
560	1	4
561	1	4
572	1	4
575	1	4
703	1	4
824	1	4
876	1	4
933	1	4
1064	1	4
1065	1	4
1067	1	4
1103	1	4
1131	1	4
1132	2	1
1141	1	4
1142	1	4
1153	1	4
1219	1	4
1237	1	4
1301	1	4
1328	1	4
1337	1	4
1338	2	1
1340	1	4
1343	2	1
1403	1	4
1429	1	4	<<<<<<<<<<
1604	1	4
1678	2	1
1689	1	4
1855	1	4
1862	1	4
1971	1	4
2190	1	4
2243	1	4
2264	1	4
2272	1	4
2277	1	4
---------------------------------------------------
---------------------------------------------------

5' UCUGCCUUUAUCAGAAGAGGAGGUGGCUGCC 3' Transcript: Sobic.001G354600.1:2133-2163 Slice Site:2152
    |||||         |||||||  o||||||
3' GGACGG---------UCUCCUC--UCGACGG 5' Query: miR399b-Probable-5p-star

SiteID: Sobic.001G354600.1:2152
MFE of perfect match: -45.40
MFE of this site: -31.10
MFEratio: 0.685022026431718
Allen et al. score: 15
Paired Regions (query5'-query3',transcript3'-transcript5')
	1-7,2163-2157
	8-14,2154-2148
	15-19,2138-2134
Unpaired Regions (query5'-query3',transcript3'-transcript5')
	x-x,2156-2155	BULt: Bulge on transcript side
	x-x,2147-2139	BULt: Bulge on transcript side
	20-20,2133-2133	UP3: Unpaired region at 3' of query

Degradome data file: degradome.cleaveLand.result/Drought.degradome_1.fastq.trimmed.mc.fa_dd.txt
Degardome Category: 0
Degradome p-value: 0.052801514004426
T-Plot file: degradome.cleaveLand.result/Drought_dgd_plot/miR399b-Probable-5p-star_Sobic.001G354600.1_2152_TPlot.pdf

Position	Reads	Category
95	1	4
163	1	4
451	1	4
942	1	4
957	1	4
2148	1	4
2152	2	0	<<<<<<<<<<
---------------------------------------------------
---------------------------------------------------

5' UCUGCCUUUAUCAGAAGAGGAGGUGGCUGCC 3' Transcript: Sobic.001G354600.2:2133-2163 Slice Site:2152
    |||||         |||||||  o||||||
3' GGACGG---------UCUCCUC--UCGACGG 5' Query: miR399b-Probable-5p-star

SiteID: Sobic.001G354600.2:2152
MFE of perfect match: -45.40
MFE of this site: -31.10
MFEratio: 0.685022026431718
Allen et al. score: 15
Paired Regions (query5'-query3',transcript3'-transcript5')
	1-7,2163-2157
	8-14,2154-2148
	15-19,2138-2134
Unpaired Regions (query5'-query3',transcript3'-transcript5')
	x-x,2156-2155	BULt: Bulge on transcript side
	x-x,2147-2139	BULt: Bulge on transcript side
	20-20,2133-2133	UP3: Unpaired region at 3' of query

Degradome data file: degradome.cleaveLand.result/Drought.degradome_1.fastq.trimmed.mc.fa_dd.txt
Degardome Category: 4
Degradome p-value: 0.911189170493154
T-Plot file: degradome.cleaveLand.result/Drought_dgd_plot/miR399b-Probable-5p-star_Sobic.001G354600.2_2152_TPlot.pdf

Position	Reads	Category
578	1	4
1364	1	4
2143	1	4
2147	1	4
2152	1	4	<<<<<<<<<<
---------------------------------------------------
---------------------------------------------------

5' CUUGAGGCUACAAGUCUUGCGUGAA 3' Transcript: Sobic.001G380600.1:2157-2181 Slice Site:2172
     |||||||    ||| |||o||| 
3' UUACUCCGA----CAGUACGUACUA 5' Query: miR167i-Known-3p-star

SiteID: Sobic.001G380600.1:2172
MFE of perfect match: -36.50
MFE of this site: -24.40
MFEratio: 0.668493150684931
Allen et al. score: 14
Paired Regions (query5'-query3',transcript3'-transcript5')
	2-8,2180-2174
	10-12,2172-2170
	13-19,2165-2159
Unpaired Regions (query5'-query3',transcript3'-transcript5')
	1-1,2181-2181	UP5: Unpaired region at 5' of query
	9-9,2173-2173	SIL: Symmetric internal loop
	x-x,2169-2166	BULt: Bulge on transcript side
	20-21,2158-2157	UP3: Unpaired region at 3' of query

Degradome data file: degradome.cleaveLand.result/Drought.degradome_1.fastq.trimmed.mc.fa_dd.txt
Degardome Category: 4
Degradome p-value: 0.609193328569064
T-Plot file: degradome.cleaveLand.result/Drought_dgd_plot/miR167i-Known-3p-star_Sobic.001G380600.1_2172_TPlot.pdf

Position	Reads	Category
183	1	4
185	1	4
257	1	4
753	1	4
757	1	4
1060	1	4
1133	1	4
1279	1	4
1776	1	4
2172	1	4	<<<<<<<<<<
2598	1	4
2603	1	4
2885	1	4
---------------------------------------------------
---------------------------------------------------

5' GCGCGGCCGGGUCGAAGCCGUG 3' Transcript: Sobic.001G391300.1:797-818 Slice Site:809
       o|||oo|||o| o||o||
3' CUACUCGGUUCAGUUAUGGUAC 5' Query: miR171e-Known-5p-star

SiteID: Sobic.001G391300.1:809
MFE of perfect match: -38.60
MFE of this site: -26.30
MFEratio: 0.681347150259067
Allen et al. score: 10.5
Paired Regions (query5'-query3',transcript3'-transcript5')
	1-6,818-813
	8-18,811-801
Unpaired Regions (query5'-query3',transcript3'-transcript5')
	7-7,812-812	SIL: Symmetric internal loop
	19-22,800-797	UP3: Unpaired region at 3' of query

Degradome data file: degradome.cleaveLand.result/Drought.degradome_1.fastq.trimmed.mc.fa_dd.txt
Degardome Category: 4
Degradome p-value: 0.296138153578233
T-Plot file: degradome.cleaveLand.result/Drought_dgd_plot/miR171e-Known-5p-star_Sobic.001G391300.1_809_TPlot.pdf

Position	Reads	Category
98	1	4
107	1	4
108	1	4
331	1	4
332	1	4
333	1	4
335	1	4
336	1	4
337	1	4
345	1	4
346	1	4
349	1	4
350	1	4
385	1	4
389	1	4
396	1	4
404	1	4
405	1	4
410	1	4
422	1	4
431	2	2
440	1	4
442	1	4
452	1	4
562	1	4
580	1	4
634	1	4
727	1	4
737	1	4
757	1	4
778	1	4
809	1	4	<<<<<<<<<<
810	1	4
814	1	4
815	2	2
826	1	4
835	1	4
840	2	2
841	4	2
842	6	2
843	3	2
844	21	0
845	2	2
846	2	2
847	2	2
848	1	4
850	1	4
851	2	2
852	1	4
854	1	4
860	1	4
862	2	2
866	1	4
884	1	4
891	1	4
1023	1	4
---------------------------------------------------
---------------------------------------------------

5' CGCCAGCGGUGGAGCUGGAGGCAGUGGA 3' Transcript: Sobic.001G393200.1:26-53 Slice Site:44
    |||||    |||   o||||||||| |
3' UCGGUC----CCU---UCUCCGUCACGU 5' Query: miR408-Known-3p-mature

SiteID: Sobic.001G393200.1:44
MFE of perfect match: -45.10
MFE of this site: -29.60
MFEratio: 0.656319290465632
Allen et al. score: 14
Paired Regions (query5'-query3',transcript3'-transcript5')
	1-1,53-53
	3-12,51-42
	13-15,38-36
	16-20,31-27
Unpaired Regions (query5'-query3',transcript3'-transcript5')
	2-2,52-52	SIL: Symmetric internal loop
	x-x,41-39	BULt: Bulge on transcript side
	x-x,35-32	BULt: Bulge on transcript side
	21-21,26-26	UP3: Unpaired region at 3' of query

Degradome data file: degradome.cleaveLand.result/Drought.degradome_1.fastq.trimmed.mc.fa_dd.txt
Degardome Category: 4
Degradome p-value: 0.99942308143588
T-Plot file: degradome.cleaveLand.result/Drought_dgd_plot/miR408-Known-3p-mature_Sobic.001G393200.1_44_TPlot.pdf

Position	Reads	Category
44	1	4	<<<<<<<<<<
---------------------------------------------------
---------------------------------------------------

5' GGUGGUUACGGCGGAGGAGCAGG 3' Transcript: Sobic.001G394100.1:535-557 Slice Site:547
   ||||o|o| oo| |||||| || 
3' CCACUAGUUUUGGCUCCUC-UCA 5' Query: miR156i-Probable-3p-star

SiteID: Sobic.001G394100.1:547
MFE of perfect match: -40.60
MFE of this site: -26.60
MFEratio: 0.655172413793103
Allen et al. score: 8.5
Paired Regions (query5'-query3',transcript3'-transcript5')
	2-3,556-555
	4-9,553-548
	11-13,546-544
	15-22,542-535
Unpaired Regions (query5'-query3',transcript3'-transcript5')
	1-1,557-557	UP5: Unpaired region at 5' of query
	x-x,554-554	BULt: Bulge on transcript side
	10-10,547-547	SIL: Symmetric internal loop
	14-14,543-543	SIL: Symmetric internal loop

Degradome data file: degradome.cleaveLand.result/Drought.degradome_1.fastq.trimmed.mc.fa_dd.txt
Degardome Category: 4
Degradome p-value: 0.882453846814082
T-Plot file: degradome.cleaveLand.result/Drought_dgd_plot/miR156i-Probable-3p-star_Sobic.001G394100.1_547_TPlot.pdf

Position	Reads	Category
99	1	4
106	1	4
111	1	4
115	1	4
176	1	4
194	1	4
267	1	4
296	1	4
297	1	4
410	1	4
443	1	4
448	1	4
452	1	4
456	1	4
457	2	1
466	1	4
471	1	4
472	1	4
473	1	4
477	1	4
490	2	1
547	1	4	<<<<<<<<<<
636	1	4
642	1	4
643	1	4
650	1	4
655	1	4
658	1	4
659	1	4
660	1	4
661	1	4
665	1	4
672	1	4
683	1	4
685	1	4
686	1	4
734	1	4
735	1	4
790	1	4
812	1	4
817	1	4
847	2	1
851	1	4
---------------------------------------------------
---------------------------------------------------

5' GGUGGAGGAGCUGGUGGGGGCACUG 3' Transcript: Sobic.001G394100.1:658-682 Slice Site:672
   |||||||o||   o|||| o|| ||
3' CCACCUCUUC---UACCCGUGU-AC 5' Query: miR164b-Known-3p-star

SiteID: Sobic.001G394100.1:672
MFE of perfect match: -41.90
MFE of this site: -30.20
MFEratio: 0.720763723150358
Allen et al. score: 12.5
Paired Regions (query5'-query3',transcript3'-transcript5')
	1-2,682-681
	3-5,679-677
	7-11,675-671
	12-21,667-658
Unpaired Regions (query5'-query3',transcript3'-transcript5')
	x-x,680-680	BULt: Bulge on transcript side
	6-6,676-676	SIL: Symmetric internal loop
	x-x,670-668	BULt: Bulge on transcript side

Degradome data file: degradome.cleaveLand.result/Drought.degradome_1.fastq.trimmed.mc.fa_dd.txt
Degardome Category: 4
Degradome p-value: 0.552465549998822
T-Plot file: degradome.cleaveLand.result/Drought_dgd_plot/miR164b-Known-3p-star_Sobic.001G394100.1_672_TPlot.pdf

Position	Reads	Category
99	1	4
106	1	4
111	1	4
115	1	4
176	1	4
194	1	4
267	1	4
296	1	4
297	1	4
410	1	4
443	1	4
448	1	4
452	1	4
456	1	4
457	2	1
466	1	4
471	1	4
472	1	4
473	1	4
477	1	4
490	2	1
547	1	4
636	1	4
642	1	4
643	1	4
650	1	4
655	1	4
658	1	4
659	1	4
660	1	4
661	1	4
665	1	4
672	1	4	<<<<<<<<<<
683	1	4
685	1	4
686	1	4
734	1	4
735	1	4
790	1	4
812	1	4
817	1	4
847	2	1
851	1	4
---------------------------------------------------
---------------------------------------------------

5' GCUGGCGGCGGAGAGGAGGAAGU 3' Transcript: Sobic.001G415300.1:151-173 Slice Site:164
   ||||o|o| o|||||o||  ||o
3' CGACUGUC-UCUCUCUUCACUCG 5' Query: miR156c-Known-5p-star

SiteID: Sobic.001G415300.1:164
MFE of perfect match: -43.40
MFE of this site: -30.70
MFEratio: 0.707373271889401
Allen et al. score: 8
Paired Regions (query5'-query3',transcript3'-transcript5')
	1-3,173-171
	6-14,168-160
	15-22,158-151
Unpaired Regions (query5'-query3',transcript3'-transcript5')
	4-5,170-169	SIL: Symmetric internal loop
	x-x,159-159	BULt: Bulge on transcript side

Degradome data file: degradome.cleaveLand.result/Drought.degradome_1.fastq.trimmed.mc.fa_dd.txt
Degardome Category: 4
Degradome p-value: 0.321681801059277
T-Plot file: degradome.cleaveLand.result/Drought_dgd_plot/miR156c-Known-5p-star_Sobic.001G415300.1_164_TPlot.pdf

Position	Reads	Category
164	1	4	<<<<<<<<<<
539	1	4
906	1	4
1105	1	4
2225	1	4
2411	1	4
2615	1	4
2807	1	4
2904	1	4
3098	1	4
3099	1	4
3421	1	4
3530	1	4
3700	1	4
4110	1	4
---------------------------------------------------
---------------------------------------------------

5' GAUGAAGCUGCGGAUGCA-GACCG 3' Transcript: Sobic.001G441600.1:2148-2170 Slice Site:2159
   ||||||o||o|o   ||| |||| 
3' CUACUUUGAUGU---CGUACUGGA 5' Query: miR167j-Known-3p-star

SiteID: Sobic.001G441600.1:2159
MFE of perfect match: -35.90
MFE of this site: -25.30
MFEratio: 0.704735376044568
Allen et al. score: 11.5
Paired Regions (query5'-query3',transcript3'-transcript5')
	2-5,2169-2166
	7-9,2165-2163
	10-21,2159-2148
Unpaired Regions (query5'-query3',transcript3'-transcript5')
	1-1,2170-2170	UP5: Unpaired region at 5' of query
	6-6,x-x	BULq: Bulge on query side
	x-x,2162-2160	BULt: Bulge on transcript side

Degradome data file: degradome.cleaveLand.result/Drought.degradome_1.fastq.trimmed.mc.fa_dd.txt
Degardome Category: 4
Degradome p-value: 0.580499918102522
T-Plot file: degradome.cleaveLand.result/Drought_dgd_plot/miR167j-Known-3p-star_Sobic.001G441600.1_2159_TPlot.pdf

Position	Reads	Category
1182	1	4
1435	1	4
1449	1	4
1477	1	4
1478	1	4
1511	1	4
1663	1	4
1724	1	4
1995	1	4
2024	1	4
2159	1	4	<<<<<<<<<<
---------------------------------------------------
---------------------------------------------------

5' GCUCAUCAACCUUGGGCUCCC 3' Transcript: Sobic.001G524900.1:531-551 Slice Site:542
   |||||||||| o|| o|||  
3' CGAGUAGUUGCGACGUGAGUU 5' Query: miR397-Known-5p-mature

SiteID: Sobic.001G524900.1:542
MFE of perfect match: -39.40
MFE of this site: -26.30
MFEratio: 0.66751269035533
Allen et al. score: 9
Paired Regions (query5'-query3',transcript3'-transcript5')
	3-6,549-546
	8-10,544-542
	12-21,540-531
Unpaired Regions (query5'-query3',transcript3'-transcript5')
	1-2,551-550	UP5: Unpaired region at 5' of query
	7-7,545-545	SIL: Symmetric internal loop
	11-11,541-541	SIL: Symmetric internal loop

Degradome data file: degradome.cleaveLand.result/Drought.degradome_1.fastq.trimmed.mc.fa_dd.txt
Degardome Category: 4
Degradome p-value: 0.961578326908913
T-Plot file: degradome.cleaveLand.result/Drought_dgd_plot/miR397-Known-5p-mature_Sobic.001G524900.1_542_TPlot.pdf

Position	Reads	Category
542	1	4	<<<<<<<<<<
544	1	4
761	1	4
764	1	4
765	1	4
766	1	4
769	2	0
815	1	4
818	1	4
819	1	4
831	1	4
---------------------------------------------------
---------------------------------------------------

5' GGUGGAGGCGGGGGAGGCGGAGG 3' Transcript: Sobic.001G541400.1:130-152 Slice Site:143
   oo||||o|  o|| ||||o |||
3' UUACCUUC--UCCGUCCGUGUCC 5' Query: miR528-Known-3p-star

SiteID: Sobic.001G541400.1:143
MFE of perfect match: -42.10
MFE of this site: -29.20
MFEratio: 0.693586698337292
Allen et al. score: 9
Paired Regions (query5'-query3',transcript3'-transcript5')
	1-3,152-150
	5-9,148-144
	11-13,142-140
	14-21,137-130
Unpaired Regions (query5'-query3',transcript3'-transcript5')
	4-4,149-149	SIL: Symmetric internal loop
	10-10,143-143	SIL: Symmetric internal loop
	x-x,139-138	BULt: Bulge on transcript side

Degradome data file: degradome.cleaveLand.result/Drought.degradome_1.fastq.trimmed.mc.fa_dd.txt
Degardome Category: 4
Degradome p-value: 0.995566387674075
T-Plot file: degradome.cleaveLand.result/Drought_dgd_plot/miR528-Known-3p-star_Sobic.001G541400.1_143_TPlot.pdf

Position	Reads	Category
143	1	4	<<<<<<<<<<
---------------------------------------------------
---------------------------------------------------

5' UGUUCGACGAGCUGCUUCCCC 3' Transcript: Sobic.002G059700.2:116-136 Slice Site:127
   ||||||||||o |||||||| 
3' ACAAGCUGCUUAACGAAGGGU 5' Query: miR5564a-Known-5p-mature

SiteID: Sobic.002G059700.2:127
MFE of perfect match: -36.80
MFE of this site: -32.50
MFEratio: 0.883152173913044
Allen et al. score: 4
Paired Regions (query5'-query3',transcript3'-transcript5')
	2-9,135-128
	11-21,126-116
Unpaired Regions (query5'-query3',transcript3'-transcript5')
	1-1,136-136	UP5: Unpaired region at 5' of query
	10-10,127-127	SIL: Symmetric internal loop

Degradome data file: degradome.cleaveLand.result/Drought.degradome_1.fastq.trimmed.mc.fa_dd.txt
Degardome Category: 4
Degradome p-value: 0.0273434101926404
T-Plot file: degradome.cleaveLand.result/Drought_dgd_plot/miR5564a-Known-5p-mature_Sobic.002G059700.2_127_TPlot.pdf

Position	Reads	Category
127	1	4	<<<<<<<<<<
1476	1	4
1499	1	4
---------------------------------------------------
---------------------------------------------------

5' GGUGCGGCUGCCGC---GUGGC 3' Transcript: Sobic.002G075800.1:1923-1941 Slice Site:1935
   o||| |||||||||   o||o|
3' UCACUCCGACGGCGUCGUACUG 5' Query: miR167a-Probable-3p-star

SiteID: Sobic.002G075800.1:1935
MFE of perfect match: -47.20
MFE of this site: -30.90
MFEratio: 0.654661016949152
Allen et al. score: 9.5
Paired Regions (query5'-query3',transcript3'-transcript5')
	1-5,1941-1937
	9-17,1936-1928
	19-22,1926-1923
Unpaired Regions (query5'-query3',transcript3'-transcript5')
	6-8,x-x	BULq: Bulge on query side
	18-18,1927-1927	SIL: Symmetric internal loop

Degradome data file: degradome.cleaveLand.result/Drought.degradome_1.fastq.trimmed.mc.fa_dd.txt
Degardome Category: 4
Degradome p-value: 0.971149182819717
T-Plot file: degradome.cleaveLand.result/Drought_dgd_plot/miR167a-Probable-3p-star_Sobic.002G075800.1_1935_TPlot.pdf

Position	Reads	Category
1	1	4
187	1	4
188	1	4
191	1	4
193	1	4
194	1	4
195	2	2
196	2	2
197	2	2
198	3	2
200	2	2
202	3	2
203	5	2
204	2	2
205	3	2
206	2	2
215	1	4
218	1	4
230	1	4
340	1	4
376	1	4
404	1	4
410	1	4
419	1	4
422	8	2
434	1	4
519	1	4
535	1	4
537	1	4
572	1	4
580	1	4
620	1	4
700	1	4
721	1	4
740	2	2
768	1	4
769	1	4
774	1	4
777	1	4
778	2	2
779	2	2
781	1	4
782	2	2
786	1	4
787	1	4
788	1	4
796	2	2
798	1	4
805	1	4
827	1	4
843	1	4
847	1	4
851	1	4
871	1	4
876	1	4
885	1	4
886	1	4
887	1	4
889	1	4
891	1	4
903	1	4
905	1	4
906	1	4
908	1	4
917	1	4
1145	1	4
1156	1	4
1233	1	4
1249	1	4
1263	1	4
1264	3	2
1265	3	2
1268	3	2
1269	1	4
1270	1	4
1273	1	4
1283	2	2
1285	1	4
1303	1	4
1306	1	4
1314	1	4
1331	1	4
1349	1	4
1357	1	4
1358	1	4
1376	1	4
1380	1	4
1381	1	4
1383	1	4
1390	1	4
1392	1	4
1399	1	4
1410	1	4
1424	1	4
1435	1	4
1438	1	4
1504	1	4
1519	1	4
1555	1	4
1635	1	4
1637	1	4
1638	1	4
1642	4	2
1643	1	4
1652	1	4
1661	1	4
1664	1	4
1665	1	4
1667	4	2
1668	1	4
1669	3	2
1670	1	4
1671	6	2
1672	7	2
1673	1	4
1674	2	2
1675	8	2
1676	4	2
1677	9	0
1678	3	2
1691	1	4
1711	1	4
1713	1	4
1817	2	2
1935	1	4	<<<<<<<<<<
1936	1	4
1968	1	4
1984	1	4
1991	1	4
2018	1	4
2034	1	4
2052	1	4
2053	1	4
2079	1	4
2123	1	4
2153	1	4
2171	2	2
2179	1	4
2180	1	4
2225	1	4
2226	1	4
2227	3	2
2230	3	2
2231	1	4
2232	2	2
2233	1	4
2234	2	2
2236	3	2
2241	2	2
2242	2	2
2247	2	2
---------------------------------------------------
---------------------------------------------------

5' GACUGGGUGCUGUGCCGGCUGU 3' Transcript: Sobic.002G080100.1:493-514 Slice Site:504
      ||o|||| |o||||| || 
3' UUAACUCACGUCGCGGCC-ACU 5' Query: miR397-Known-3p-star

SiteID: Sobic.002G080100.1:504
MFE of perfect match: -41.20
MFE of this site: -26.90
MFEratio: 0.652912621359223
Allen et al. score: 9.5
Paired Regions (query5'-query3',transcript3'-transcript5')
	2-3,513-512
	4-10,510-504
	12-18,502-496
Unpaired Regions (query5'-query3',transcript3'-transcript5')
	1-1,514-514	UP5: Unpaired region at 5' of query
	x-x,511-511	BULt: Bulge on transcript side
	11-11,503-503	SIL: Symmetric internal loop
	19-21,495-493	UP3: Unpaired region at 3' of query

Degradome data file: degradome.cleaveLand.result/Drought.degradome_1.fastq.trimmed.mc.fa_dd.txt
Degardome Category: 2
Degradome p-value: 0.255633827363161
T-Plot file: degradome.cleaveLand.result/Drought_dgd_plot/miR397-Known-3p-star_Sobic.002G080100.1_504_TPlot.pdf

Position	Reads	Category
409	1	4
460	1	4
494	1	4
502	1	4
504	2	2	<<<<<<<<<<
505	1	4
506	1	4
520	6	0
522	1	4
525	2	2
526	1	4
533	1	4
640	1	4
---------------------------------------------------
---------------------------------------------------

5' GGCGAGUGGGCUGGGCUUUGCA 3' Transcript: Sobic.002G081600.1:283-304 Slice Site:294
      |||||o||o|o||o  o||
3' AGACUCACUCGGCUCGGU-UGU 5' Query: miR171d-Known-5p-star

SiteID: Sobic.002G081600.1:294
MFE of perfect match: -42.40
MFE of this site: -27.70
MFEratio: 0.653301886792453
Allen et al. score: 11.5
Paired Regions (query5'-query3',transcript3'-transcript5')
	1-3,304-302
	5-18,299-286
Unpaired Regions (query5'-query3',transcript3'-transcript5')
	4-4,301-300	AILt: Asymmetric internal loop with more nts on the transcript side
	19-21,285-283	UP3: Unpaired region at 3' of query

Degradome data file: degradome.cleaveLand.result/Drought.degradome_1.fastq.trimmed.mc.fa_dd.txt
Degardome Category: 4
Degradome p-value: 0.757563291345481
T-Plot file: degradome.cleaveLand.result/Drought_dgd_plot/miR171d-Known-5p-star_Sobic.002G081600.1_294_TPlot.pdf

Position	Reads	Category
19	1	4
82	1	4
91	1	4
100	1	4
284	1	4
285	1	4
286	1	4
294	1	4	<<<<<<<<<<
301	1	4
303	2	1
307	2	1
308	1	4
334	1	4
376	1	4
391	1	4
---------------------------------------------------
---------------------------------------------------

5' AAGUUCGAAGAUGGCUG-GGAA 3' Transcript: Sobic.002G090500.1:94-114 Slice Site:106
   |||||| |||| o|||| ||||
3' UUCAAG-UUCUUUCGACACCUU 5' Query: miR396-Probable-5p-mature

SiteID: Sobic.002G090500.1:106
MFE of perfect match: -33.40
MFE of this site: -22.80
MFEratio: 0.682634730538922
Allen et al. score: 6
Paired Regions (query5'-query3',transcript3'-transcript5')
	1-4,114-111
	6-10,110-106
	12-15,104-101
	16-21,99-94
Unpaired Regions (query5'-query3',transcript3'-transcript5')
	5-5,x-x	BULq: Bulge on query side
	11-11,105-105	SIL: Symmetric internal loop
	x-x,100-100	BULt: Bulge on transcript side

Degradome data file: degradome.cleaveLand.result/Drought.degradome_1.fastq.trimmed.mc.fa_dd.txt
Degardome Category: 4
Degradome p-value: 0.774145733861623
T-Plot file: degradome.cleaveLand.result/Drought_dgd_plot/miR396-Probable-5p-mature_Sobic.002G090500.1_106_TPlot.pdf

Position	Reads	Category
91	1	4
98	2	1
100	2	1
103	1	4
104	1	4
106	1	4	<<<<<<<<<<
112	1	4
127	1	4
132	1	4
145	1	4
147	1	4
157	1	4
173	1	4
179	1	4
242	1	4
245	1	4
247	1	4
257	1	4
355	1	4
378	1	4
703	1	4
755	1	4
759	1	4
761	1	4
763	1	4
766	1	4
770	2	1
771	2	1
772	1	4
848	1	4
856	1	4
859	1	4
860	1	4
862	1	4
976	1	4
1048	1	4
1061	1	4
1090	1	4
1096	1	4
1113	1	4
1116	1	4
1135	1	4
1137	1	4
1146	1	4
1150	1	4
1166	1	4
---------------------------------------------------
---------------------------------------------------

5' GCUGACAG-AGGAGAGG-GAGGG 3' Transcript: Sobic.002G133600.2:171-191 Slice Site:183
   |||||||| |o||||o| |||  
3' CGACUGUCUUUCUCUUCGCUCGU 5' Query: miR156j-Known-3p-star

SiteID: Sobic.002G133600.2:183
MFE of perfect match: -43.80
MFE of this site: -29.40
MFEratio: 0.671232876712329
Allen et al. score: 7.5
Paired Regions (query5'-query3',transcript3'-transcript5')
	3-5,189-187
	7-14,186-179
	16-23,178-171
Unpaired Regions (query5'-query3',transcript3'-transcript5')
	1-2,191-190	UP5: Unpaired region at 5' of query
	6-6,x-x	BULq: Bulge on query side
	15-15,x-x	BULq: Bulge on query side

Degradome data file: degradome.cleaveLand.result/Drought.degradome_1.fastq.trimmed.mc.fa_dd.txt
Degardome Category: 4
Degradome p-value: 0.835043407023012
T-Plot file: degradome.cleaveLand.result/Drought_dgd_plot/miR156j-Known-3p-star_Sobic.002G133600.2_183_TPlot.pdf

Position	Reads	Category
183	1	4	<<<<<<<<<<
395	1	4
656	1	4
---------------------------------------------------
---------------------------------------------------

5' UCAGGAGGAGGUAGGUGGUUUAGG 3' Transcript: Sobic.002G135000.1:316-339 Slice Site:327
      |||o||||o|||oo   o|||
3' UUACCUUCUCCGUCCGU---GUCC 5' Query: miR528-Known-3p-star

SiteID: Sobic.002G135000.1:327
MFE of perfect match: -42.10
MFE of this site: -27.40
MFEratio: 0.65083135391924
Allen et al. score: 13.5
Paired Regions (query5'-query3',transcript3'-transcript5')
	1-4,339-336
	5-18,332-319
Unpaired Regions (query5'-query3',transcript3'-transcript5')
	x-x,335-333	BULt: Bulge on transcript side
	19-21,318-316	UP3: Unpaired region at 3' of query

Degradome data file: degradome.cleaveLand.result/Drought.degradome_1.fastq.trimmed.mc.fa_dd.txt
Degardome Category: 4
Degradome p-value: 0.999999857771033
T-Plot file: degradome.cleaveLand.result/Drought_dgd_plot/miR528-Known-3p-star_Sobic.002G135000.1_327_TPlot.pdf

Position	Reads	Category
327	1	4	<<<<<<<<<<
---------------------------------------------------
---------------------------------------------------

5' GAUGGAGAGGAGGAGGAAGCGAA 3' Transcript: Sobic.002G162800.1:81-103 Slice Site:94
   ||||||||  |||||o| o||  
3' CUACCUCU--UCCUCUUGUGCAC 5' Query: miR164a-Known-3p-star

SiteID: Sobic.002G162800.1:94
MFE of perfect match: -39.00
MFE of this site: -25.70
MFEratio: 0.658974358974359
Allen et al. score: 9
Paired Regions (query5'-query3',transcript3'-transcript5')
	3-5,101-99
	7-13,97-91
	14-21,88-81
Unpaired Regions (query5'-query3',transcript3'-transcript5')
	1-2,103-102	UP5: Unpaired region at 5' of query
	6-6,98-98	SIL: Symmetric internal loop
	x-x,90-89	BULt: Bulge on transcript side

Degradome data file: degradome.cleaveLand.result/Drought.degradome_1.fastq.trimmed.mc.fa_dd.txt
Degardome Category: 4
Degradome p-value: 0.999901553491577
T-Plot file: degradome.cleaveLand.result/Drought_dgd_plot/miR164a-Known-3p-star_Sobic.002G162800.1_94_TPlot.pdf

Position	Reads	Category
57	1	4
61	1	4
78	1	4
85	1	4
94	1	4	<<<<<<<<<<
176	1	4
187	1	4
237	2	1
246	1	4
324	1	4
328	1	4
339	2	1
342	1	4
345	1	4
419	1	4
---------------------------------------------------
---------------------------------------------------

5' GCACCCGAGCCCCGGGGCGACGAUCA 3' Transcript: Sobic.002G218000.1:30-55 Slice Site:46
   o| ||||||||   o|o|o||o||| 
3' UG-GGGCUCGG---UCUGUUGUUAGG 5' Query: miR166i-Known-5p-star

SiteID: Sobic.002G218000.1:46
MFE of perfect match: -44.90
MFE of this site: -33.20
MFEratio: 0.739420935412027
Allen et al. score: 12.5
Paired Regions (query5'-query3',transcript3'-transcript5')
	2-12,54-44
	13-20,40-33
	21-22,31-30
Unpaired Regions (query5'-query3',transcript3'-transcript5')
	1-1,55-55	UP5: Unpaired region at 5' of query
	x-x,43-41	BULt: Bulge on transcript side
	x-x,32-32	BULt: Bulge on transcript side

Degradome data file: degradome.cleaveLand.result/Drought.degradome_1.fastq.trimmed.mc.fa_dd.txt
Degardome Category: 4
Degradome p-value: 0.140103167674164
T-Plot file: degradome.cleaveLand.result/Drought_dgd_plot/miR166i-Known-5p-star_Sobic.002G218000.1_46_TPlot.pdf

Position	Reads	Category
46	1	4	<<<<<<<<<<
47	2	1
48	2	1
475	1	4
482	1	4
551	1	4
---------------------------------------------------
---------------------------------------------------

5' GCCGUCGUCGUUGA-UGCCG 3' Transcript: Sobic.002G218300.1:184-202 Slice Site:194
   |||||||o||o|o  |||| 
3' CGGCAGCGGCGAUCGACGGA 5' Query: miR167g-Probable-5p-star

SiteID: Sobic.002G218300.1:194
MFE of perfect match: -45.90
MFE of this site: -31.20
MFEratio: 0.679738562091503
Allen et al. score: 7.5
Paired Regions (query5'-query3',transcript3'-transcript5')
	2-5,201-198
	8-20,196-184
Unpaired Regions (query5'-query3',transcript3'-transcript5')
	1-1,202-202	UP5: Unpaired region at 5' of query
	6-7,197-197	AILq: Asymmetric internal loop with more nts on the query side

Degradome data file: degradome.cleaveLand.result/Drought.degradome_1.fastq.trimmed.mc.fa_dd.txt
Degardome Category: 4
Degradome p-value: 0.999997827462605
T-Plot file: degradome.cleaveLand.result/Drought_dgd_plot/miR167g-Probable-5p-star_Sobic.002G218300.1_194_TPlot.pdf

Position	Reads	Category
194	1	4	<<<<<<<<<<
---------------------------------------------------
---------------------------------------------------

5' GUGCUCUCUCUCUUCUGUCA 3' Transcript: Sobic.002G257900.2:989-1008 Slice Site:999
   ||||||||||||||||||||
3' CACGAGAGAGAGAAGACAGU 5' Query: miR156b-Probable-5p-mature

SiteID: Sobic.002G257900.2:999
MFE of perfect match: -37.40
MFE of this site: -38.80
MFEratio: 1
Allen et al. score: 0
Paired Regions (query5'-query3',transcript3'-transcript5')
	1-20,1008-989
Unpaired Regions (query5'-query3',transcript3'-transcript5')
	NA

Degradome data file: degradome.cleaveLand.result/Drought.degradome_1.fastq.trimmed.mc.fa_dd.txt
Degardome Category: 4
Degradome p-value: 0.00614199340168997
T-Plot file: degradome.cleaveLand.result/Drought_dgd_plot/miR156b-Probable-5p-mature_Sobic.002G257900.2_999_TPlot.pdf

Position	Reads	Category
999	1	4	<<<<<<<<<<
---------------------------------------------------
---------------------------------------------------

5' GAGUUCUUCCAAAC-CUUCG 3' Transcript: Sobic.002G278700.1:178-196 Slice Site:188
   ||||||oo|||||| |||| 
3' CUCAAGGGGGUUUGUGAAGU 5' Query: miR395e-Known-5p-mature

SiteID: Sobic.002G278700.1:188
MFE of perfect match: -36.50
MFE of this site: -26.90
MFEratio: 0.736986301369863
Allen et al. score: 4
Paired Regions (query5'-query3',transcript3'-transcript5')
	2-5,195-192
	7-20,191-178
Unpaired Regions (query5'-query3',transcript3'-transcript5')
	1-1,196-196	UP5: Unpaired region at 5' of query
	6-6,x-x	BULq: Bulge on query side

Degradome data file: degradome.cleaveLand.result/Drought.degradome_1.fastq.trimmed.mc.fa_dd.txt
Degardome Category: 4
Degradome p-value: 0.168752746461689
T-Plot file: degradome.cleaveLand.result/Drought_dgd_plot/miR395e-Known-5p-mature_Sobic.002G278700.1_188_TPlot.pdf

Position	Reads	Category
27	1	4
47	1	4
71	1	4
77	1	4
98	1	4
186	1	4
188	1	4	<<<<<<<<<<
200	1	4
244	2	2
245	2	2
248	3	2
250	1	4
251	1	4
252	3	2
253	5	1
254	2	2
255	5	1
256	4	2
257	5	1
258	1	4
259	2	2
260	1	4
261	1	4
265	1	4
266	1	4
268	1	4
269	1	4
271	1	4
274	1	4
287	1	4
289	2	2
316	1	4
319	1	4
354	1	4
385	1	4
391	1	4
586	1	4
588	1	4
611	2	2
613	1	4
632	1	4
639	2	2
650	1	4
653	1	4
657	1	4
662	2	2
663	1	4
664	2	2
666	1	4
670	1	4
671	1	4
672	1	4
675	1	4
688	1	4
693	1	4
694	2	2
697	3	2
700	1	4
701	1	4
702	1	4
703	1	4
704	2	2
705	4	2
706	2	2
707	3	2
708	1	4
709	1	4
711	1	4
718	1	4
722	2	2
729	1	4
733	1	4
---------------------------------------------------
---------------------------------------------------

5' GAGGAAGUCGGCGCAGAGGGUGCAGA 3' Transcript: Sobic.002G350400.2:907-932 Slice Site:923
   ||o||||  o|   |||||||o||| 
3' CUUCUUC--UC---UCUCCCAUGUCG 5' Query: miR529-Probable-3p-star

SiteID: Sobic.002G350400.2:923
MFE of perfect match: -40.10
MFE of this site: -26.70
MFEratio: 0.665835411471322
Allen et al. score: 11
Paired Regions (query5'-query3',transcript3'-transcript5')
	2-12,931-921
	13-14,917-916
	15-21,913-907
Unpaired Regions (query5'-query3',transcript3'-transcript5')
	1-1,932-932	UP5: Unpaired region at 5' of query
	x-x,920-918	BULt: Bulge on transcript side
	x-x,915-914	BULt: Bulge on transcript side

Degradome data file: degradome.cleaveLand.result/Drought.degradome_1.fastq.trimmed.mc.fa_dd.txt
Degardome Category: 4
Degradome p-value: 0.996019536192169
T-Plot file: degradome.cleaveLand.result/Drought_dgd_plot/miR529-Probable-3p-star_Sobic.002G350400.2_923_TPlot.pdf

Position	Reads	Category
68	1	4
353	1	4
358	1	4
369	1	4
543	1	4
801	1	4
806	1	4
811	1	4
840	1	4
897	1	4
903	1	4
906	1	4
907	1	4
909	1	4
923	1	4	<<<<<<<<<<
---------------------------------------------------
---------------------------------------------------

5' GGCGGCGAGGGGGAGGGCGGC 3' Transcript: Sobic.002G377300.1:361-381 Slice Site:372
   || || ||o|||||| o||  
3' CCACCUCUUCCCCUCGUGCAC 5' Query: miR164c-Probable-3p-star

SiteID: Sobic.002G377300.1:372
MFE of perfect match: -45.50
MFE of this site: -31.40
MFEratio: 0.69010989010989
Allen et al. score: 8.5
Paired Regions (query5'-query3',transcript3'-transcript5')
	3-5,379-377
	7-15,375-367
	17-18,365-364
	20-21,362-361
Unpaired Regions (query5'-query3',transcript3'-transcript5')
	1-2,381-380	UP5: Unpaired region at 5' of query
	6-6,376-376	SIL: Symmetric internal loop
	16-16,366-366	SIL: Symmetric internal loop
	19-19,363-363	SIL: Symmetric internal loop

Degradome data file: degradome.cleaveLand.result/Drought.degradome_1.fastq.trimmed.mc.fa_dd.txt
Degardome Category: 4
Degradome p-value: 0.891834933529147
T-Plot file: degradome.cleaveLand.result/Drought_dgd_plot/miR164c-Probable-3p-star_Sobic.002G377300.1_372_TPlot.pdf

Position	Reads	Category
372	1	4	<<<<<<<<<<
1578	1	4
1696	1	4
---------------------------------------------------
---------------------------------------------------

5' UAUGACAGGGAGAGCGGCAGGU 3' Transcript: Sobic.002G386400.1:649-670 Slice Site:661
    |||||||oo|||||o|  o|o
3' CUACUGUCUUUCUCGUCACUCG 5' Query: miR156f-Known-3p-star

SiteID: Sobic.002G386400.1:661
MFE of perfect match: -40.90
MFE of this site: -27.40
MFEratio: 0.669926650366748
Allen et al. score: 8.5
Paired Regions (query5'-query3',transcript3'-transcript5')
	1-3,670-668
	6-21,665-650
Unpaired Regions (query5'-query3',transcript3'-transcript5')
	4-5,667-666	SIL: Symmetric internal loop
	22-22,649-649	UP3: Unpaired region at 3' of query

Degradome data file: degradome.cleaveLand.result/Drought.degradome_1.fastq.trimmed.mc.fa_dd.txt
Degardome Category: 2
Degradome p-value: 0.106138450892825
T-Plot file: degradome.cleaveLand.result/Drought_dgd_plot/miR156f-Known-3p-star_Sobic.002G386400.1_661_TPlot.pdf

Position	Reads	Category
157	1	4
176	1	4
285	1	4
309	1	4
313	1	4
324	1	4
328	1	4
329	1	4
331	4	0
332	1	4
342	1	4
418	1	4
426	1	4
429	2	2
431	1	4
434	1	4
437	1	4
439	1	4
441	1	4
476	1	4
497	1	4
518	1	4
535	1	4
583	2	2
586	1	4
589	2	2
592	1	4
595	1	4
601	2	2
608	1	4
609	1	4
612	2	2
613	1	4
615	1	4
616	1	4
620	1	4
629	1	4
639	1	4
647	1	4
654	1	4
661	2	2	<<<<<<<<<<
734	1	4
738	1	4
760	1	4
---------------------------------------------------
---------------------------------------------------

5' AGUGGGGCAUGUCAU-CGUGAU 3' Transcript: Sobic.002G401000.1:633-653 Slice Site:645
   |o||o||| |||||| |o||||
3' UUACUCCG-ACAGUACGUACUA 5' Query: miR167i-Known-3p-star

SiteID: Sobic.002G401000.1:645
MFE of perfect match: -36.50
MFE of this site: -26.00
MFEratio: 0.712328767123288
Allen et al. score: 5
Paired Regions (query5'-query3',transcript3'-transcript5')
	1-6,653-648
	8-13,647-642
	14-21,640-633
Unpaired Regions (query5'-query3',transcript3'-transcript5')
	7-7,x-x	BULq: Bulge on query side
	x-x,641-641	BULt: Bulge on transcript side

Degradome data file: degradome.cleaveLand.result/Drought.degradome_1.fastq.trimmed.mc.fa_dd.txt
Degardome Category: 4
Degradome p-value: 0.18145779823613
T-Plot file: degradome.cleaveLand.result/Drought_dgd_plot/miR167i-Known-3p-star_Sobic.002G401000.1_645_TPlot.pdf

Position	Reads	Category
202	2	2
348	1	4
351	2	2
352	1	4
355	3	2
356	1	4
357	1	4
358	4	2
370	1	4
371	3	2
372	5	0
373	1	4
374	2	2
375	1	4
377	1	4
378	1	4
441	1	4
449	1	4
450	1	4
453	1	4
486	1	4
645	1	4	<<<<<<<<<<
663	1	4
674	1	4
731	1	4
737	1	4
738	2	2
750	2	2
---------------------------------------------------
---------------------------------------------------

5' CGGGA-UGAAGCCUGGUCCGG 3' Transcript: Sobic.003G028300.1:561-580 Slice Site:571
    |||| |||||||||||||| 
3' UCCCUAACUUCGGACCAGGCU 5' Query: miR166i-Known-3p-mature

SiteID: Sobic.003G028300.1:571
MFE of perfect match: -42.40
MFE of this site: -37.10
MFEratio: 0.875
Allen et al. score: 3
Paired Regions (query5'-query3',transcript3'-transcript5')
	2-15,579-566
	17-20,565-562
Unpaired Regions (query5'-query3',transcript3'-transcript5')
	1-1,580-580	UP5: Unpaired region at 5' of query
	16-16,x-x	BULq: Bulge on query side
	21-21,561-561	UP3: Unpaired region at 3' of query

Degradome data file: degradome.cleaveLand.result/Drought.degradome_1.fastq.trimmed.mc.fa_dd.txt
Degardome Category: 4
Degradome p-value: 0.00307572674836032
T-Plot file: degradome.cleaveLand.result/Drought_dgd_plot/miR166i-Known-3p-mature_Sobic.003G028300.1_571_TPlot.pdf

Position	Reads	Category
571	1	4	<<<<<<<<<<
1313	2	0
1337	1	4
1567	1	4
1596	1	4
1907	1	4
---------------------------------------------------
---------------------------------------------------

5' CUCGACAGAGGGAGCAGCGGGA 3' Transcript: Sobic.003G037900.1:74-95 Slice Site:86
      ||||||oo|||||| |o| 
3' CUACUGUCUUUCUCGUCACUCG 5' Query: miR156f-Known-3p-star

SiteID: Sobic.003G037900.1:86
MFE of perfect match: -40.90
MFE of this site: -29.20
MFEratio: 0.713936430317848
Allen et al. score: 8.5
Paired Regions (query5'-query3',transcript3'-transcript5')
	2-4,94-92
	6-19,90-77
Unpaired Regions (query5'-query3',transcript3'-transcript5')
	1-1,95-95	UP5: Unpaired region at 5' of query
	5-5,91-91	SIL: Symmetric internal loop
	20-22,76-74	UP3: Unpaired region at 3' of query

Degradome data file: degradome.cleaveLand.result/Drought.degradome_1.fastq.trimmed.mc.fa_dd.txt
Degardome Category: 4
Degradome p-value: 0.398468860603332
T-Plot file: degradome.cleaveLand.result/Drought_dgd_plot/miR156f-Known-3p-star_Sobic.003G037900.1_86_TPlot.pdf

Position	Reads	Category
23	1	4
44	2	1
46	1	4
54	1	4
56	1	4
58	1	4
64	1	4
65	1	4
77	1	4
86	1	4	<<<<<<<<<<
88	1	4
101	1	4
112	1	4
320	1	4
397	1	4
425	1	4
429	2	1
430	1	4
431	1	4
432	1	4
433	2	1
468	1	4
495	2	1
496	1	4
497	2	1
---------------------------------------------------
---------------------------------------------------

5' GAUGGCGG-UGGAGUAG-GAGC 3' Transcript: Sobic.003G041801.1:589-608 Slice Site:600
   ||||o|o| |o|||o|| ||||
3' CUACUGUCUAUCUCGUCACUCG 5' Query: miR156e-Known-3p-star

SiteID: Sobic.003G041801.1:600
MFE of perfect match: -41.50
MFE of this site: -30.10
MFEratio: 0.725301204819277
Allen et al. score: 6
Paired Regions (query5'-query3',transcript3'-transcript5')
	1-4,608-605
	6-13,604-597
	15-22,596-589
Unpaired Regions (query5'-query3',transcript3'-transcript5')
	5-5,x-x	BULq: Bulge on query side
	14-14,x-x	BULq: Bulge on query side

Degradome data file: degradome.cleaveLand.result/Drought.degradome_1.fastq.trimmed.mc.fa_dd.txt
Degardome Category: 4
Degradome p-value: 0.148013211641089
T-Plot file: degradome.cleaveLand.result/Drought_dgd_plot/miR156e-Known-3p-star_Sobic.003G041801.1_600_TPlot.pdf

Position	Reads	Category
105	1	4
159	1	4
196	1	4
210	1	4
328	1	4
364	1	4
597	1	4
600	1	4	<<<<<<<<<<
601	1	4
603	1	4
628	1	4
1044	1	4
1162	1	4
---------------------------------------------------
---------------------------------------------------

5' CAUGGGUUGAAGCGA-UCACCAAG 3' Transcript: Sobic.003G047100.1:1061-1083 Slice Site:1075
   |||||| |o||||o| || |||| 
3' GUACCC-AUUUCGUUAAGCGGUUU 5' Query: miR5564a-Known-3p-star

SiteID: Sobic.003G047100.1:1075
MFE of perfect match: -38.60
MFE of this site: -25.20
MFEratio: 0.652849740932642
Allen et al. score: 7.5
Paired Regions (query5'-query3',transcript3'-transcript5')
	2-5,1082-1079
	7-8,1077-1076
	10-17,1075-1068
	18-23,1066-1061
Unpaired Regions (query5'-query3',transcript3'-transcript5')
	1-1,1083-1083	UP5: Unpaired region at 5' of query
	6-6,1078-1078	SIL: Symmetric internal loop
	9-9,x-x	BULq: Bulge on query side
	x-x,1067-1067	BULt: Bulge on transcript side

Degradome data file: degradome.cleaveLand.result/Drought.degradome_1.fastq.trimmed.mc.fa_dd.txt
Degardome Category: 4
Degradome p-value: 0.573988622474264
T-Plot file: degradome.cleaveLand.result/Drought_dgd_plot/miR5564a-Known-3p-star_Sobic.003G047100.1_1075_TPlot.pdf

Position	Reads	Category
656	1	4
686	1	4
839	1	4
974	1	4
1075	1	4	<<<<<<<<<<
1234	1	4
1259	1	4
1262	1	4
1265	3	0
1456	1	4
1679	1	4
---------------------------------------------------
---------------------------------------------------

5' AGUUUGAUGAUUUGCUGACCA 3' Transcript: Sobic.003G061800.1:143-163 Slice Site:154
    |||o||o|| |||||  |||
3' ACAAGCUGCUUAACGAAGGGU 5' Query: miR5564a-Known-5p-mature

SiteID: Sobic.003G061800.1:154
MFE of perfect match: -36.80
MFE of this site: -24.70
MFEratio: 0.671195652173913
Allen et al. score: 8
Paired Regions (query5'-query3',transcript3'-transcript5')
	1-3,163-161
	6-10,158-154
	12-20,152-144
Unpaired Regions (query5'-query3',transcript3'-transcript5')
	4-5,160-159	SIL: Symmetric internal loop
	11-11,153-153	SIL: Symmetric internal loop
	21-21,143-143	UP3: Unpaired region at 3' of query

Degradome data file: degradome.cleaveLand.result/Drought.degradome_1.fastq.trimmed.mc.fa_dd.txt
Degardome Category: 4
Degradome p-value: 0.360243500779222
T-Plot file: degradome.cleaveLand.result/Drought_dgd_plot/miR5564a-Known-5p-mature_Sobic.003G061800.1_154_TPlot.pdf

Position	Reads	Category
154	1	4	<<<<<<<<<<
705	1	4
---------------------------------------------------
---------------------------------------------------

5' AACGAAGUGCUUU-GGGGAGC 3' Transcript: Sobic.003G077001.1:901-920 Slice Site:912
      |||||||||  o||||o|
3' GUACUUCACGAACUUCCCUUG 5' Query: miR395a-Known-3p-star

SiteID: Sobic.003G077001.1:912
MFE of perfect match: -36.90
MFE of this site: -26.10
MFEratio: 0.707317073170732
Allen et al. score: 9
Paired Regions (query5'-query3',transcript3'-transcript5')
	1-7,920-914
	10-18,912-904
Unpaired Regions (query5'-query3',transcript3'-transcript5')
	8-9,913-913	AILq: Asymmetric internal loop with more nts on the query side
	19-21,903-901	UP3: Unpaired region at 3' of query

Degradome data file: degradome.cleaveLand.result/Drought.degradome_1.fastq.trimmed.mc.fa_dd.txt
Degardome Category: 4
Degradome p-value: 0.256007842835781
T-Plot file: degradome.cleaveLand.result/Drought_dgd_plot/miR395a-Known-3p-star_Sobic.003G077001.1_912_TPlot.pdf

Position	Reads	Category
912	1	4	<<<<<<<<<<
1413	1	4
---------------------------------------------------
---------------------------------------------------

5' CAAUUGCUGAUGGUGAUCUAG 3' Transcript: Sobic.003G104350.1:713-733 Slice Site:724
      ||||||||||| ||||| 
3' ACAAACGACUACCAGUAGAUU 5' Query: miR827-Known-3p-mature

SiteID: Sobic.003G104350.1:724
MFE of perfect match: -34.20
MFE of this site: -26.00
MFEratio: 0.760233918128655
Allen et al. score: 6
Paired Regions (query5'-query3',transcript3'-transcript5')
	2-6,732-728
	8-18,726-716
Unpaired Regions (query5'-query3',transcript3'-transcript5')
	1-1,733-733	UP5: Unpaired region at 5' of query
	7-7,727-727	SIL: Symmetric internal loop
	19-21,715-713	UP3: Unpaired region at 3' of query

Degradome data file: degradome.cleaveLand.result/Drought.degradome_1.fastq.trimmed.mc.fa_dd.txt
Degardome Category: 4
Degradome p-value: 0.0273434101926404
T-Plot file: degradome.cleaveLand.result/Drought_dgd_plot/miR827-Known-3p-mature_Sobic.003G104350.1_724_TPlot.pdf

Position	Reads	Category
425	1	4
490	2	1
492	2	1
532	1	4
630	1	4
667	1	4
668	1	4
706	1	4
710	1	4
714	1	4
715	1	4
720	1	4
724	1	4	<<<<<<<<<<
728	1	4
731	1	4
732	2	1
735	1	4
736	2	1
738	1	4
745	1	4
753	1	4
1561	1	4
---------------------------------------------------
---------------------------------------------------

5' GAGGAGGAGA-AGGGCCGGGCGGC 3' Transcript: Sobic.003G130400.1:373-395 Slice Site:383
   ||o||o|||| ||||    o|o||
3' CUUCUUCUCUCUCCCA---UGUCG 5' Query: miR529-Probable-3p-star

SiteID: Sobic.003G130400.1:383
MFE of perfect match: -40.10
MFE of this site: -26.24
MFEratio: 0.654364089775561
Allen et al. score: 13
Paired Regions (query5'-query3',transcript3'-transcript5')
	1-5,395-391
	7-10,386-383
	12-21,382-373
Unpaired Regions (query5'-query3',transcript3'-transcript5')
	6-6,390-387	AILt: Asymmetric internal loop with more nts on the transcript side
	11-11,x-x	BULq: Bulge on query side

Degradome data file: degradome.cleaveLand.result/Drought.degradome_1.fastq.trimmed.mc.fa_dd.txt
Degardome Category: 4
Degradome p-value: 0.999103760360694
T-Plot file: degradome.cleaveLand.result/Drought_dgd_plot/miR529-Probable-3p-star_Sobic.003G130400.1_383_TPlot.pdf

Position	Reads	Category
223	1	4
378	1	4
381	1	4
382	1	4
383	1	4	<<<<<<<<<<
384	1	4
385	1	4
390	1	4
399	1	4
402	1	4
403	1	4
408	1	4
409	1	4
410	1	4
414	1	4
416	1	4
418	1	4
422	1	4
447	1	4
478	1	4
479	1	4
482	2	0
---------------------------------------------------
---------------------------------------------------

5' GGCGGAGGAGG-AGGC-CAGG 3' Transcript: Sobic.003G156700.2:10-28 Slice Site:21
      |||o|||| |||| ||||
3' UUACCUUCUCCGUCCGUGUCC 5' Query: miR528-Known-3p-star

SiteID: Sobic.003G156700.2:21
MFE of perfect match: -42.10
MFE of this site: -28.50
MFEratio: 0.676959619952494
Allen et al. score: 7.5
Paired Regions (query5'-query3',transcript3'-transcript5')
	1-4,28-25
	6-9,24-21
	11-18,20-13
Unpaired Regions (query5'-query3',transcript3'-transcript5')
	5-5,x-x	BULq: Bulge on query side
	10-10,x-x	BULq: Bulge on query side
	19-21,12-10	UP3: Unpaired region at 3' of query

Degradome data file: degradome.cleaveLand.result/Drought.degradome_1.fastq.trimmed.mc.fa_dd.txt
Degardome Category: 4
Degradome p-value: 0.99973536723009
T-Plot file: degradome.cleaveLand.result/Drought_dgd_plot/miR528-Known-3p-star_Sobic.003G156700.2_21_TPlot.pdf

Position	Reads	Category
21	1	4	<<<<<<<<<<
293	1	4
---------------------------------------------------
---------------------------------------------------

5' GCCGUGGGCCAGUCAGCGAUUG 3' Transcript: Sobic.003G218600.2:197-218 Slice Site:209
   o|| o|o||||| ||o|o||o 
3' UGGGGCUCGGUCUGUUGUUAGG 5' Query: miR166i-Known-5p-star

SiteID: Sobic.003G218600.2:209
MFE of perfect match: -44.90
MFE of this site: -30.20
MFEratio: 0.67260579064588
Allen et al. score: 8.5
Paired Regions (query5'-query3',transcript3'-transcript5')
	2-9,217-210
	11-18,208-201
	20-22,199-197
Unpaired Regions (query5'-query3',transcript3'-transcript5')
	1-1,218-218	UP5: Unpaired region at 5' of query
	10-10,209-209	SIL: Symmetric internal loop
	19-19,200-200	SIL: Symmetric internal loop

Degradome data file: degradome.cleaveLand.result/Drought.degradome_1.fastq.trimmed.mc.fa_dd.txt
Degardome Category: 4
Degradome p-value: 0.86330202790958
T-Plot file: degradome.cleaveLand.result/Drought_dgd_plot/miR166i-Known-5p-star_Sobic.003G218600.2_209_TPlot.pdf

Position	Reads	Category
209	1	4	<<<<<<<<<<
346	1	4
409	1	4
441	1	4
457	1	4
461	1	4
472	1	4
478	1	4
563	1	4
572	1	4
594	1	4
---------------------------------------------------
---------------------------------------------------

5' GAGGAAGUGCUUGGGUUGGGCGAGC 3' Transcript: Sobic.003G238500.1:1333-1357 Slice Site:1344
      ||||||||||o   o|| ||o|
3' GUACUUCACGAACU---UCC-CUUG 5' Query: miR395a-Known-3p-star

SiteID: Sobic.003G238500.1:1344
MFE of perfect match: -36.90
MFE of this site: -24.20
MFEratio: 0.655826558265583
Allen et al. score: 14
Paired Regions (query5'-query3',transcript3'-transcript5')
	1-4,1357-1354
	5-7,1352-1350
	8-18,1346-1336
Unpaired Regions (query5'-query3',transcript3'-transcript5')
	x-x,1353-1353	BULt: Bulge on transcript side
	x-x,1349-1347	BULt: Bulge on transcript side
	19-21,1335-1333	UP3: Unpaired region at 3' of query

Degradome data file: degradome.cleaveLand.result/Drought.degradome_1.fastq.trimmed.mc.fa_dd.txt
Degardome Category: 4
Degradome p-value: 0.687895229138529
T-Plot file: degradome.cleaveLand.result/Drought_dgd_plot/miR395a-Known-3p-star_Sobic.003G238500.1_1344_TPlot.pdf

Position	Reads	Category
265	1	4
299	1	4
304	1	4
306	1	4
313	1	4
319	1	4
321	1	4
326	2	2
354	1	4
369	1	4
644	1	4
763	1	4
838	1	4
844	1	4
856	1	4
884	1	4
1040	1	4
1087	1	4
1094	1	4
1097	1	4
1109	1	4
1116	1	4
1130	1	4
1299	2	2
1300	3	0
1305	1	4
1312	1	4
1314	1	4
1337	1	4
1344	1	4	<<<<<<<<<<
1347	1	4
1350	1	4
1353	1	4
1361	1	4
---------------------------------------------------
---------------------------------------------------

5' ACACGAGGAUCAGCCUCCUCA 3' Transcript: Sobic.003G277800.1:1355-1375 Slice Site:1366
         ||||||||||||   
3' CUAGAACCUAGUCGGAGGUAA 5' Query: miR166k-Known-5p-star

SiteID: Sobic.003G277800.1:1366
MFE of perfect match: -38.40
MFE of this site: -26.50
MFEratio: 0.690104166666667
Allen et al. score: 11
Paired Regions (query5'-query3',transcript3'-transcript5')
	4-15,1372-1361
Unpaired Regions (query5'-query3',transcript3'-transcript5')
	1-3,1375-1373	UP5: Unpaired region at 5' of query
	16-21,1360-1355	UP3: Unpaired region at 3' of query

Degradome data file: degradome.cleaveLand.result/Drought.degradome_1.fastq.trimmed.mc.fa_dd.txt
Degardome Category: 4
Degradome p-value: 0.28300784786216
T-Plot file: degradome.cleaveLand.result/Drought_dgd_plot/miR166k-Known-5p-star_Sobic.003G277800.1_1366_TPlot.pdf

Position	Reads	Category
915	1	4
1366	1	4	<<<<<<<<<<
1373	1	4
1406	1	4
---------------------------------------------------
---------------------------------------------------

5' UGGAGCUCCCUUCACUCCAAG 3' Transcript: Sobic.003G331100.1:971-991 Slice Site:982
    o|||||||||||| ||||| 
3' GUCUCGAGGGAAGUUAGGUUU 5' Query: miR159-Known-3p-mature

SiteID: Sobic.003G331100.1:982
MFE of perfect match: -37.80
MFE of this site: -32.10
MFEratio: 0.849206349206349
Allen et al. score: 4.5
Paired Regions (query5'-query3',transcript3'-transcript5')
	2-6,990-986
	8-20,984-972
Unpaired Regions (query5'-query3',transcript3'-transcript5')
	1-1,991-991	UP5: Unpaired region at 5' of query
	7-7,985-985	SIL: Symmetric internal loop
	21-21,971-971	UP3: Unpaired region at 3' of query

Degradome data file: degradome.cleaveLand.result/Drought.degradome_1.fastq.trimmed.mc.fa_dd.txt
Degardome Category: 4
Degradome p-value: 0.0122462627204336
T-Plot file: degradome.cleaveLand.result/Drought_dgd_plot/miR159-Known-3p-mature_Sobic.003G331100.1_982_TPlot.pdf

Position	Reads	Category
414	1	4
550	1	4
787	1	4
982	1	4	<<<<<<<<<<
1614	1	4
---------------------------------------------------
---------------------------------------------------

5' CCUGCCAACAUAGAGCAGAAGGUGGAGCCU 3' Transcript: Sobic.003G344600.1:325-354 Slice Site:345
   |||||||         ||||o| |o||||o
3' GGACGGU---------UCUUUCUCUUCGGG 5' Query: miR399a-Probable-5p-star

SiteID: Sobic.003G344600.1:345
MFE of perfect match: -41.40
MFE of this site: -28.20
MFEratio: 0.681159420289855
Allen et al. score: 13.5
Paired Regions (query5'-query3',transcript3'-transcript5')
	1-7,354-348
	9-14,346-341
	15-21,331-325
Unpaired Regions (query5'-query3',transcript3'-transcript5')
	8-8,347-347	SIL: Symmetric internal loop
	x-x,340-332	BULt: Bulge on transcript side

Degradome data file: degradome.cleaveLand.result/Drought.degradome_1.fastq.trimmed.mc.fa_dd.txt
Degardome Category: 4
Degradome p-value: 0.971851485409016
T-Plot file: degradome.cleaveLand.result/Drought_dgd_plot/miR399a-Probable-5p-star_Sobic.003G344600.1_345_TPlot.pdf

Position	Reads	Category
343	1	4
345	1	4	<<<<<<<<<<
384	1	4
386	1	4
418	1	4
426	1	4
436	2	1
437	1	4
438	2	1
440	1	4
445	1	4
454	1	4
491	1	4
630	1	4
---------------------------------------------------
---------------------------------------------------

5' GGAGGAGAAGGCUGCAGAGCGGGUG 3' Transcript: Sobic.003G359900.1:1077-1101 Slice Site:1092
   |o ||||||||    |||o|o |||
3' CUACCUCUUCC----UCUUGUGCAC 5' Query: miR164a-Known-3p-star

SiteID: Sobic.003G359900.1:1092
MFE of perfect match: -39.00
MFE of this site: -26.30
MFEratio: 0.674358974358974
Allen et al. score: 13.5
Paired Regions (query5'-query3',transcript3'-transcript5')
	1-3,1101-1099
	5-10,1097-1092
	11-18,1087-1080
	20-21,1078-1077
Unpaired Regions (query5'-query3',transcript3'-transcript5')
	4-4,1098-1098	SIL: Symmetric internal loop
	x-x,1091-1088	BULt: Bulge on transcript side
	19-19,1079-1079	SIL: Symmetric internal loop

Degradome data file: degradome.cleaveLand.result/Drought.degradome_1.fastq.trimmed.mc.fa_dd.txt
Degardome Category: 4
Degradome p-value: 0.998824688044585
T-Plot file: degradome.cleaveLand.result/Drought_dgd_plot/miR164a-Known-3p-star_Sobic.003G359900.1_1092_TPlot.pdf

Position	Reads	Category
106	1	4
190	1	4
209	1	4
211	1	4
251	1	4
480	1	4
517	2	2
867	1	4
898	1	4
932	1	4
935	1	4
936	1	4
940	1	4
941	3	2
942	2	2
943	4	0
944	1	4
947	2	2
949	2	2
951	1	4
952	1	4
961	1	4
963	1	4
970	1	4
976	1	4
1054	1	4
1055	1	4
1058	1	4
1060	1	4
1068	1	4
1073	1	4
1078	1	4
1081	1	4
1086	1	4
1092	1	4	<<<<<<<<<<
1096	1	4
1098	1	4
---------------------------------------------------
---------------------------------------------------

5' UGCUUGGACGAUUGGCUUCCCA 3' Transcript: Sobic.003G388700.1:113-134 Slice Site:125
   || || |||||   ||||||||
3' AC-AAGCUGCUUAACGAAGGGU 5' Query: miR5564a-Known-5p-mature

SiteID: Sobic.003G388700.1:125
MFE of perfect match: -36.80
MFE of this site: -24.58
MFEratio: 0.667934782608696
Allen et al. score: 8
Paired Regions (query5'-query3',transcript3'-transcript5')
	1-8,134-127
	12-16,123-119
	18-19,117-116
	20-21,114-113
Unpaired Regions (query5'-query3',transcript3'-transcript5')
	9-11,126-124	SIL: Symmetric internal loop
	17-17,118-118	SIL: Symmetric internal loop
	x-x,115-115	BULt: Bulge on transcript side

Degradome data file: degradome.cleaveLand.result/Drought.degradome_1.fastq.trimmed.mc.fa_dd.txt
Degardome Category: 4
Degradome p-value: 0.381558562703199
T-Plot file: degradome.cleaveLand.result/Drought_dgd_plot/miR5564a-Known-5p-mature_Sobic.003G388700.1_125_TPlot.pdf

Position	Reads	Category
66	1	4
125	1	4	<<<<<<<<<<
156	1	4
205	1	4
217	1	4
219	1	4
226	1	4
462	1	4
524	1	4
533	1	4
---------------------------------------------------
---------------------------------------------------

5' UGUGCUCUCUCUCUUCUGUCA 3' Transcript: Sobic.003G406600.1:856-876 Slice Site:867
    ||||||||||||||||||||
3' CCACGAGAGAGAGAAGACAGU 5' Query: miR156g-Probable-5p-mature

SiteID: Sobic.003G406600.1:867
MFE of perfect match: -40.70
MFE of this site: -39.00
MFEratio: 0.958230958230958
Allen et al. score: 1
Paired Regions (query5'-query3',transcript3'-transcript5')
	1-20,876-857
Unpaired Regions (query5'-query3',transcript3'-transcript5')
	21-21,856-856	UP3: Unpaired region at 3' of query

Degradome data file: degradome.cleaveLand.result/Drought.degradome_1.fastq.trimmed.mc.fa_dd.txt
Degardome Category: 3
Degradome p-value: 0.000318067419671886
T-Plot file: degradome.cleaveLand.result/Drought_dgd_plot/miR156g-Probable-5p-mature_Sobic.003G406600.1_867_TPlot.pdf

Position	Reads	Category
867	2	3	<<<<<<<<<<
---------------------------------------------------
---------------------------------------------------

5' GGCACCGGGGCCUGCGCCAGGCGU 3' Transcript: Sobic.003G430400.1:290-313 Slice Site:304
   ||  |||o   ||||o|||o||| 
3' CCAGGGCUA--GACGUGGUUCGCU 5' Query: miR168-Known-5p-mature

SiteID: Sobic.003G430400.1:304
MFE of perfect match: -46.70
MFE of this site: -30.50
MFEratio: 0.653104925053533
Allen et al. score: 8.5
Paired Regions (query5'-query3',transcript3'-transcript5')
	2-13,312-301
	15-18,297-294
	21-22,291-290
Unpaired Regions (query5'-query3',transcript3'-transcript5')
	1-1,313-313	UP5: Unpaired region at 5' of query
	14-14,300-298	AILt: Asymmetric internal loop with more nts on the transcript side
	19-20,293-292	SIL: Symmetric internal loop

Degradome data file: degradome.cleaveLand.result/Drought.degradome_1.fastq.trimmed.mc.fa_dd.txt
Degardome Category: 4
Degradome p-value: 0.601902961719582
T-Plot file: degradome.cleaveLand.result/Drought_dgd_plot/miR168-Known-5p-mature_Sobic.003G430400.1_304_TPlot.pdf

Position	Reads	Category
304	1	4	<<<<<<<<<<
---------------------------------------------------
---------------------------------------------------

5' GAU-AGCCAAGCCAAUGCUAUG 3' Transcript: Sobic.003G442900.1:58-78 Slice Site:69
   ||| ||||||| ||||o|o|||
3' CUACUCGGUUCAGUUAUGGUAC 5' Query: miR171e-Known-5p-star

SiteID: Sobic.003G442900.1:69
MFE of perfect match: -38.60
MFE of this site: -26.30
MFEratio: 0.681347150259067
Allen et al. score: 5
Paired Regions (query5'-query3',transcript3'-transcript5')
	1-10,78-69
	12-18,67-61
	20-22,60-58
Unpaired Regions (query5'-query3',transcript3'-transcript5')
	11-11,68-68	SIL: Symmetric internal loop
	19-19,x-x	BULq: Bulge on query side

Degradome data file: degradome.cleaveLand.result/Drought.degradome_1.fastq.trimmed.mc.fa_dd.txt
Degardome Category: 4
Degradome p-value: 0.311153244537064
T-Plot file: degradome.cleaveLand.result/Drought_dgd_plot/miR171e-Known-5p-star_Sobic.003G442900.1_69_TPlot.pdf

Position	Reads	Category
41	1	4
48	1	4
49	1	4
69	1	4	<<<<<<<<<<
75	1	4
77	1	4
78	1	4
86	1	4
94	2	2
97	3	0
117	1	4
159	1	4
173	1	4
---------------------------------------------------
---------------------------------------------------

5' UGUGCUCAAGAAGGUGGAGCCU 3' Transcript: Sobic.004G000500.1:687-708 Slice Site:699
   o ||| ||||||o| |o||||o
3' GGACG-GUUCUUUCUCUUCGGG 5' Query: miR399a-Probable-5p-star

SiteID: Sobic.004G000500.1:699
MFE of perfect match: -41.40
MFE of this site: -27.00
MFEratio: 0.652173913043478
Allen et al. score: 7
Paired Regions (query5'-query3',transcript3'-transcript5')
	1-7,708-702
	9-16,700-693
	17-19,691-689
	21-21,687-687
Unpaired Regions (query5'-query3',transcript3'-transcript5')
	8-8,701-701	SIL: Symmetric internal loop
	x-x,692-692	BULt: Bulge on transcript side
	20-20,688-688	SIL: Symmetric internal loop

Degradome data file: degradome.cleaveLand.result/Drought.degradome_1.fastq.trimmed.mc.fa_dd.txt
Degardome Category: 4
Degradome p-value: 0.999618191716666
T-Plot file: degradome.cleaveLand.result/Drought_dgd_plot/miR399a-Probable-5p-star_Sobic.004G000500.1_699_TPlot.pdf

Position	Reads	Category
172	1	4
188	1	4
190	1	4
289	1	4
290	1	4
291	1	4
551	1	4
552	1	4
553	1	4
557	1	4
563	1	4
564	1	4
566	1	4
572	1	4
573	1	4
576	1	4
578	1	4
663	1	4
671	1	4
697	1	4
699	1	4	<<<<<<<<<<
701	1	4
718	1	4
720	2	2
723	1	4
726	1	4
727	1	4
730	1	4
731	5	1
733	1	4
734	3	2
735	3	2
736	2	2
737	1	4
738	2	2
739	3	2
741	3	2
743	5	1
745	2	2
750	1	4
828	1	4
855	1	4
1044	1	4
---------------------------------------------------
---------------------------------------------------

5' GGAGGAGGGAGAGGG-AGAGG 3' Transcript: Sobic.004G030300.1:225-244 Slice Site:236
   |o||o||o||||||| | || 
3' CUUCUUCUCUCUCCCAUGUCG 5' Query: miR529-Probable-3p-star

SiteID: Sobic.004G030300.1:236
MFE of perfect match: -40.10
MFE of this site: -28.70
MFEratio: 0.71571072319202
Allen et al. score: 6.5
Paired Regions (query5'-query3',transcript3'-transcript5')
	2-3,243-242
	5-5,240-240
	7-21,239-225
Unpaired Regions (query5'-query3',transcript3'-transcript5')
	1-1,244-244	UP5: Unpaired region at 5' of query
	4-4,241-241	SIL: Symmetric internal loop
	6-6,x-x	BULq: Bulge on query side

Degradome data file: degradome.cleaveLand.result/Drought.degradome_1.fastq.trimmed.mc.fa_dd.txt
Degardome Category: 4
Degradome p-value: 0.806385973079787
T-Plot file: degradome.cleaveLand.result/Drought_dgd_plot/miR529-Probable-3p-star_Sobic.004G030300.1_236_TPlot.pdf

Position	Reads	Category
236	1	4	<<<<<<<<<<
---------------------------------------------------
---------------------------------------------------

5' GGCGGAGAGGGGGGAGCGGCGGAACGUG 3' Transcript: Sobic.004G242100.1:138-165 Slice Site:150
   || ||||| o|||||||      |||||
3' CCACCUCU-UCCCCUCG------UGCAC 5' Query: miR164c-Probable-3p-star

SiteID: Sobic.004G242100.1:150
MFE of perfect match: -45.50
MFE of this site: -32.60
MFEratio: 0.716483516483516
Allen et al. score: 14.5
Paired Regions (query5'-query3',transcript3'-transcript5')
	1-5,165-161
	6-13,154-147
	14-18,145-141
	20-21,139-138
Unpaired Regions (query5'-query3',transcript3'-transcript5')
	x-x,160-155	BULt: Bulge on transcript side
	x-x,146-146	BULt: Bulge on transcript side
	19-19,140-140	SIL: Symmetric internal loop

Degradome data file: degradome.cleaveLand.result/Drought.degradome_1.fastq.trimmed.mc.fa_dd.txt
Degardome Category: 4
Degradome p-value: 0.655562082407225
T-Plot file: degradome.cleaveLand.result/Drought_dgd_plot/miR164c-Probable-3p-star_Sobic.004G242100.1_150_TPlot.pdf

Position	Reads	Category
22	1	4
143	1	4
150	1	4	<<<<<<<<<<
180	1	4
---------------------------------------------------
---------------------------------------------------

5' GCUGUCGCUGCUGUACCAGCUGGCG 3' Transcript: Sobic.004G257700.1:771-795 Slice Site:781
   ||o|||||o|||     ||||| | 
3' CGGCAGCGGCGA-----UCGACGGA 5' Query: miR167g-Probable-5p-star

SiteID: Sobic.004G257700.1:781
MFE of perfect match: -45.90
MFE of this site: -31.60
MFEratio: 0.688453159041394
Allen et al. score: 14.5
Paired Regions (query5'-query3',transcript3'-transcript5')
	2-2,794-794
	4-8,792-788
	9-20,782-771
Unpaired Regions (query5'-query3',transcript3'-transcript5')
	1-1,795-795	UP5: Unpaired region at 5' of query
	3-3,793-793	SIL: Symmetric internal loop
	x-x,787-783	BULt: Bulge on transcript side

Degradome data file: degradome.cleaveLand.result/Drought.degradome_1.fastq.trimmed.mc.fa_dd.txt
Degardome Category: 4
Degradome p-value: 0.999963601678756
T-Plot file: degradome.cleaveLand.result/Drought_dgd_plot/miR167g-Probable-5p-star_Sobic.004G257700.1_781_TPlot.pdf

Position	Reads	Category
28	1	4
96	2	0
109	1	4
200	1	4
428	1	4
557	1	4
564	1	4
565	1	4
566	1	4
567	1	4
569	1	4
576	1	4
587	1	4
698	1	4
772	1	4
781	1	4	<<<<<<<<<<
786	1	4
1029	1	4
1122	1	4
1141	1	4
1295	1	4
1325	1	4
1326	1	4
1329	1	4
---------------------------------------------------
---------------------------------------------------

5' AGCUGCUGAACCUAUUCCAC 3' Transcript: Sobic.004G265500.1:4353-4372 Slice Site:4363
   ||||||  ||||  o|||||
3' UCGACGUAUUGGUCGAGGUG 5' Query: miR166j-Probable-5p-star

SiteID: Sobic.004G265500.1:4363
MFE of perfect match: -39.10
MFE of this site: -25.90
MFEratio: 0.662404092071611
Allen et al. score: 7
Paired Regions (query5'-query3',transcript3'-transcript5')
	1-6,4372-4367
	9-12,4364-4361
	15-20,4358-4353
Unpaired Regions (query5'-query3',transcript3'-transcript5')
	7-8,4366-4365	SIL: Symmetric internal loop
	13-14,4360-4359	SIL: Symmetric internal loop

Degradome data file: degradome.cleaveLand.result/Drought.degradome_1.fastq.trimmed.mc.fa_dd.txt
Degardome Category: 4
Degradome p-value: 0.999667613777601
T-Plot file: degradome.cleaveLand.result/Drought_dgd_plot/miR166j-Probable-5p-star_Sobic.004G265500.1_4363_TPlot.pdf

Position	Reads	Category
1343	1	4
1808	1	4
2704	1	4
4363	1	4	<<<<<<<<<<
4432	1	4
---------------------------------------------------
---------------------------------------------------

5' GGCGCGGGAGGGGGGCGCGGA 3' Transcript: Sobic.004G275100.1:384-404 Slice Site:395
   || | o|o|||||o||o||  
3' CCACCUCUUCCCCUCGUGCAC 5' Query: miR164c-Probable-3p-star

SiteID: Sobic.004G275100.1:395
MFE of perfect match: -45.50
MFE of this site: -31.30
MFEratio: 0.687912087912088
Allen et al. score: 8
Paired Regions (query5'-query3',transcript3'-transcript5')
	3-16,402-389
	18-18,387-387
	20-21,385-384
Unpaired Regions (query5'-query3',transcript3'-transcript5')
	1-2,404-403	UP5: Unpaired region at 5' of query
	17-17,388-388	SIL: Symmetric internal loop
	19-19,386-386	SIL: Symmetric internal loop

Degradome data file: degradome.cleaveLand.result/Drought.degradome_1.fastq.trimmed.mc.fa_dd.txt
Degardome Category: 4
Degradome p-value: 0.9069892019734
T-Plot file: degradome.cleaveLand.result/Drought_dgd_plot/miR164c-Probable-3p-star_Sobic.004G275100.1_395_TPlot.pdf

Position	Reads	Category
395	1	4	<<<<<<<<<<
---------------------------------------------------
---------------------------------------------------

5' CCUGCUGGACAAGAUCAAGGAGAAGCUC 3' Transcript: Sobic.004G286600.1:618-645 Slice Site:636
   |||||    |||||   |o|||||||o|
3' GGACG----GUUCU---UUCUCUUCGGG 5' Query: miR399a-Probable-5p-star

SiteID: Sobic.004G286600.1:636
MFE of perfect match: -41.40
MFE of this site: -28.00
MFEratio: 0.676328502415459
Allen et al. score: 12
Paired Regions (query5'-query3',transcript3'-transcript5')
	1-11,645-635
	12-16,631-627
	17-21,622-618
Unpaired Regions (query5'-query3',transcript3'-transcript5')
	x-x,634-632	BULt: Bulge on transcript side
	x-x,626-623	BULt: Bulge on transcript side

Degradome data file: degradome.cleaveLand.result/Drought.degradome_1.fastq.trimmed.mc.fa_dd.txt
Degardome Category: 4
Degradome p-value: 0.986435934937174
T-Plot file: degradome.cleaveLand.result/Drought_dgd_plot/miR399a-Probable-5p-star_Sobic.004G286600.1_636_TPlot.pdf

Position	Reads	Category
38	1	4
60	1	4
67	2	2
68	1	4
72	1	4
73	1	4
76	1	4
83	1	4
85	1	4
92	1	4
95	2	2
96	4	2
97	1	4
98	1	4
99	2	2
100	6	2
101	4	2
102	2	2
103	7	2
104	9	2
105	7	2
106	19	0
107	6	2
108	2	2
109	4	2
110	7	2
111	3	2
112	5	2
113	1	4
114	2	2
115	1	4
116	1	4
117	1	4
118	2	2
119	1	4
121	1	4
125	2	2
126	1	4
127	4	2
128	1	4
130	2	2
131	2	2
133	2	2
134	1	4
135	1	4
150	1	4
153	1	4
154	1	4
156	1	4
157	2	2
163	1	4
258	1	4
259	1	4
261	1	4
262	3	2
264	1	4
265	2	2
268	2	2
271	2	2
272	1	4
273	3	2
274	1	4
276	1	4
277	1	4
279	1	4
284	2	2
285	3	2
286	1	4
291	2	2
292	1	4
295	1	4
298	1	4
299	2	2
301	4	2
302	1	4
304	4	2
305	2	2
306	1	4
307	2	2
309	1	4
310	1	4
319	5	2
320	2	2
322	5	2
323	3	2
324	1	4
325	1	4
326	1	4
327	2	2
329	2	2
330	3	2
331	3	2
333	1	4
335	1	4
341	1	4
343	1	4
344	1	4
346	1	4
349	1	4
454	1	4
456	1	4
472	1	4
507	1	4
512	1	4
548	1	4
553	1	4
575	1	4
577	1	4
579	1	4
588	1	4
591	1	4
593	1	4
596	1	4
608	1	4
610	1	4
611	1	4
613	1	4
614	1	4
615	3	2
617	1	4
619	1	4
636	1	4	<<<<<<<<<<
717	1	4
722	1	4
724	1	4
725	1	4
729	1	4
738	1	4
740	1	4
748	4	2
755	1	4
769	1	4
774	1	4
784	1	4
785	1	4
---------------------------------------------------
---------------------------------------------------

5' GAUAUUGGCGCGGCUCAAUCA 3' Transcript: Sobic.004G290800.1:1131-1151 Slice Site:1142
   |||||||||o|||||||||||
3' CUAUAACCGUGCCGAGUUAGU 5' Query: miR171i-Probable-3p-mature

SiteID: Sobic.004G290800.1:1142
MFE of perfect match: -37.50
MFE of this site: -38.70
MFEratio: 1
Allen et al. score: 1
Paired Regions (query5'-query3',transcript3'-transcript5')
	1-21,1151-1131
Unpaired Regions (query5'-query3',transcript3'-transcript5')
	NA

Degradome data file: degradome.cleaveLand.result/Drought.degradome_1.fastq.trimmed.mc.fa_dd.txt
Degardome Category: 4
Degradome p-value: 0.00307572674836032
T-Plot file: degradome.cleaveLand.result/Drought_dgd_plot/miR171i-Probable-3p-mature_Sobic.004G290800.1_1142_TPlot.pdf

Position	Reads	Category
782	1	4
783	1	4
797	1	4
847	1	4
853	1	4
857	1	4
1142	1	4	<<<<<<<<<<
1532	1	4
1621	1	4
2075	1	4
---------------------------------------------------
---------------------------------------------------

5' UCUCCAC-GGGAUUGCACUUG 3' Transcript: Sobic.004G303200.1:267-286 Slice Site:277
     ||||  |||||||||||  
3' UAAGGUUUCCCUAACGUGACU 5' Query: miR393-Known-3p-star

SiteID: Sobic.004G303200.1:277
MFE of perfect match: -36.00
MFE of this site: -24.20
MFEratio: 0.672222222222222
Allen et al. score: 7
Paired Regions (query5'-query3',transcript3'-transcript5')
	3-13,284-274
	16-19,272-269
Unpaired Regions (query5'-query3',transcript3'-transcript5')
	1-2,286-285	UP5: Unpaired region at 5' of query
	14-15,273-273	AILq: Asymmetric internal loop with more nts on the query side
	20-21,268-267	UP3: Unpaired region at 3' of query

Degradome data file: degradome.cleaveLand.result/Drought.degradome_1.fastq.trimmed.mc.fa_dd.txt
Degardome Category: 4
Degradome p-value: 0.489079715898032
T-Plot file: degradome.cleaveLand.result/Drought_dgd_plot/miR393-Known-3p-star_Sobic.004G303200.1_277_TPlot.pdf

Position	Reads	Category
147	1	4
154	1	4
169	1	4
178	1	4
179	1	4
180	1	4
181	1	4
182	3	1
183	2	2
184	3	1
185	2	2
186	2	2
187	2	2
188	1	4
222	1	4
256	1	4
259	1	4
260	1	4
264	1	4
266	2	2
270	1	4
271	1	4
277	1	4	<<<<<<<<<<
317	1	4
349	1	4
367	1	4
384	1	4
389	1	4
550	1	4
615	1	4
644	1	4
676	1	4
---------------------------------------------------
---------------------------------------------------

5' GAUGAAAUCAUUGCCAGACUGUCG 3' Transcript: Sobic.004G321800.1:2707-2730 Slice Site:2721
   |||||||o   |||||||| o|| 
3' CUACUUUG---ACGGUCUGCUAGA 5' Query: miR167c-Known-3p-star

SiteID: Sobic.004G321800.1:2721
MFE of perfect match: -37.50
MFE of this site: -25.30
MFEratio: 0.674666666666667
Allen et al. score: 7.5
Paired Regions (query5'-query3',transcript3'-transcript5')
	2-4,2729-2727
	6-13,2725-2718
	14-21,2714-2707
Unpaired Regions (query5'-query3',transcript3'-transcript5')
	1-1,2730-2730	UP5: Unpaired region at 5' of query
	5-5,2726-2726	SIL: Symmetric internal loop
	x-x,2717-2715	BULt: Bulge on transcript side

Degradome data file: degradome.cleaveLand.result/Drought.degradome_1.fastq.trimmed.mc.fa_dd.txt
Degardome Category: 4
Degradome p-value: 0.684997575684821
T-Plot file: degradome.cleaveLand.result/Drought_dgd_plot/miR167c-Known-3p-star_Sobic.004G321800.1_2721_TPlot.pdf

Position	Reads	Category
47	1	4
64	1	4
181	1	4
278	1	4
322	2	1
377	1	4
380	1	4
390	1	4
394	1	4
935	1	4
949	1	4
1108	1	4
1410	1	4
1477	1	4
1480	1	4
1522	1	4
1528	1	4
1531	1	4
1532	1	4
1607	1	4
1614	2	1
1615	1	4
1653	1	4
1680	1	4
1730	1	4
1811	1	4
2181	1	4
2427	2	1
2428	1	4
2525	1	4
2656	1	4
2684	1	4
2708	1	4
2710	2	1
2711	1	4
2713	1	4
2715	1	4
2716	1	4
2721	1	4	<<<<<<<<<<
2850	1	4
2857	1	4
2895	1	4
3070	1	4
3112	2	1
3153	1	4
---------------------------------------------------
---------------------------------------------------

5' GCUCAUUCAA-GCUGGACUCAG 3' Transcript: Sobic.004G335500.1:1194-1214 Slice Site:1205
   ||||| |||| |||| |||||o
3' CGAGU-AGUUGCGACGUGAGUU 5' Query: miR397-Known-5p-mature

SiteID: Sobic.004G335500.1:1205
MFE of perfect match: -39.40
MFE of this site: -26.40
MFEratio: 0.67005076142132
Allen et al. score: 5.5
Paired Regions (query5'-query3',transcript3'-transcript5')
	1-6,1214-1209
	8-11,1207-1204
	13-16,1203-1200
	17-21,1198-1194
Unpaired Regions (query5'-query3',transcript3'-transcript5')
	7-7,1208-1208	SIL: Symmetric internal loop
	12-12,x-x	BULq: Bulge on query side
	x-x,1199-1199	BULt: Bulge on transcript side

Degradome data file: degradome.cleaveLand.result/Drought.degradome_1.fastq.trimmed.mc.fa_dd.txt
Degardome Category: 4
Degradome p-value: 0.95476430764022
T-Plot file: degradome.cleaveLand.result/Drought_dgd_plot/miR397-Known-5p-mature_Sobic.004G335500.1_1205_TPlot.pdf

Position	Reads	Category
1	1	4
160	1	4
217	1	4
227	1	4
250	1	4
255	1	4
256	3	2
257	2	2
258	1	4
261	3	2
265	2	2
266	1	4
267	1	4
268	1	4
275	1	4
343	1	4
412	1	4
413	1	4
415	1	4
416	1	4
418	1	4
421	1	4
429	1	4
430	1	4
432	1	4
436	1	4
441	1	4
442	1	4
443	1	4
445	1	4
446	1	4
448	1	4
450	1	4
457	1	4
462	1	4
465	1	4
466	1	4
468	2	2
469	1	4
471	1	4
474	2	2
475	1	4
478	1	4
502	1	4
529	1	4
541	1	4
542	1	4
544	1	4
546	1	4
563	1	4
564	1	4
569	1	4
570	1	4
571	1	4
573	1	4
584	2	2
585	1	4
605	1	4
614	1	4
619	1	4
623	1	4
643	1	4
644	1	4
645	1	4
646	1	4
648	1	4
649	1	4
650	1	4
651	1	4
664	1	4
665	1	4
668	1	4
676	1	4
679	1	4
681	1	4
696	1	4
698	1	4
701	2	2
705	1	4
791	1	4
864	2	2
870	1	4
871	1	4
875	1	4
879	1	4
883	1	4
884	1	4
886	1	4
887	1	4
888	1	4
889	1	4
891	1	4
894	1	4
897	1	4
898	1	4
899	1	4
902	1	4
903	1	4
906	1	4
907	3	2
908	1	4
910	1	4
913	1	4
916	1	4
959	1	4
987	1	4
988	1	4
1005	1	4
1009	2	2
1012	1	4
1015	1	4
1016	2	2
1017	6	2
1018	4	2
1019	6	2
1020	7	2
1021	6	2
1022	4	2
1023	2	2
1024	1	4
1026	1	4
1027	3	2
1028	5	2
1029	4	2
1030	1	4
1031	2	2
1032	1	4
1033	2	2
1034	1	4
1035	2	2
1036	2	2
1037	7	2
1038	19	0
1039	8	2
1040	5	2
1041	4	2
1042	5	2
1043	1	4
1045	5	2
1046	2	2
1047	5	2
1048	3	2
1050	2	2
1051	2	2
1052	1	4
1053	3	2
1054	5	2
1055	2	2
1056	2	2
1057	1	4
1059	1	4
1061	1	4
1064	1	4
1065	1	4
1067	1	4
1068	1	4
1069	1	4
1094	2	2
1096	2	2
1099	1	4
1100	1	4
1105	1	4
1106	1	4
1107	1	4
1108	1	4
1110	1	4
1112	2	2
1113	1	4
1114	2	2
1115	1	4
1116	2	2
1117	2	2
1118	6	2
1119	3	2
1127	1	4
1129	1	4
1180	2	2
1187	2	2
1188	2	2
1196	1	4
1198	1	4
1202	2	2
1205	1	4	<<<<<<<<<<
1294	1	4
1297	1	4
1318	1	4
1336	1	4
1356	1	4
1409	1	4
1421	1	4
1455	1	4
1456	1	4
1484	1	4
---------------------------------------------------
---------------------------------------------------

5' GGCUACGUGACCAUCGACGACA 3' Transcript: Sobic.004G335500.1:244-265 Slice Site:256
   || || o||||||o|o||o|  
3' CCAAUUUACUGGUGGUUGUUUU 5' Query: miR827-Known-5p-star

SiteID: Sobic.004G335500.1:256
MFE of perfect match: -33.70
MFE of this site: -22.70
MFEratio: 0.673590504451039
Allen et al. score: 8.5
Paired Regions (query5'-query3',transcript3'-transcript5')
	3-16,263-250
	18-19,248-247
	21-22,245-244
Unpaired Regions (query5'-query3',transcript3'-transcript5')
	1-2,265-264	UP5: Unpaired region at 5' of query
	17-17,249-249	SIL: Symmetric internal loop
	20-20,246-246	SIL: Symmetric internal loop

Degradome data file: degradome.cleaveLand.result/Drought.degradome_1.fastq.trimmed.mc.fa_dd.txt
Degardome Category: 2
Degradome p-value: 0.0808242720910619
T-Plot file: degradome.cleaveLand.result/Drought_dgd_plot/miR827-Known-5p-star_Sobic.004G335500.1_256_TPlot.pdf

Position	Reads	Category
1	1	4
160	1	4
217	1	4
227	1	4
250	1	4
255	1	4
256	3	2	<<<<<<<<<<
257	2	2
258	1	4
261	3	2
265	2	2
266	1	4
267	1	4
268	1	4
275	1	4
343	1	4
412	1	4
413	1	4
415	1	4
416	1	4
418	1	4
421	1	4
429	1	4
430	1	4
432	1	4
436	1	4
441	1	4
442	1	4
443	1	4
445	1	4
446	1	4
448	1	4
450	1	4
457	1	4
462	1	4
465	1	4
466	1	4
468	2	2
469	1	4
471	1	4
474	2	2
475	1	4
478	1	4
502	1	4
529	1	4
541	1	4
542	1	4
544	1	4
546	1	4
563	1	4
564	1	4
569	1	4
570	1	4
571	1	4
573	1	4
584	2	2
585	1	4
605	1	4
614	1	4
619	1	4
623	1	4
643	1	4
644	1	4
645	1	4
646	1	4
648	1	4
649	1	4
650	1	4
651	1	4
664	1	4
665	1	4
668	1	4
676	1	4
679	1	4
681	1	4
696	1	4
698	1	4
701	2	2
705	1	4
791	1	4
864	2	2
870	1	4
871	1	4
875	1	4
879	1	4
883	1	4
884	1	4
886	1	4
887	1	4
888	1	4
889	1	4
891	1	4
894	1	4
897	1	4
898	1	4
899	1	4
902	1	4
903	1	4
906	1	4
907	3	2
908	1	4
910	1	4
913	1	4
916	1	4
959	1	4
987	1	4
988	1	4
1005	1	4
1009	2	2
1012	1	4
1015	1	4
1016	2	2
1017	6	2
1018	4	2
1019	6	2
1020	7	2
1021	6	2
1022	4	2
1023	2	2
1024	1	4
1026	1	4
1027	3	2
1028	5	2
1029	4	2
1030	1	4
1031	2	2
1032	1	4
1033	2	2
1034	1	4
1035	2	2
1036	2	2
1037	7	2
1038	19	0
1039	8	2
1040	5	2
1041	4	2
1042	5	2
1043	1	4
1045	5	2
1046	2	2
1047	5	2
1048	3	2
1050	2	2
1051	2	2
1052	1	4
1053	3	2
1054	5	2
1055	2	2
1056	2	2
1057	1	4
1059	1	4
1061	1	4
1064	1	4
1065	1	4
1067	1	4
1068	1	4
1069	1	4
1094	2	2
1096	2	2
1099	1	4
1100	1	4
1105	1	4
1106	1	4
1107	1	4
1108	1	4
1110	1	4
1112	2	2
1113	1	4
1114	2	2
1115	1	4
1116	2	2
1117	2	2
1118	6	2
1119	3	2
1127	1	4
1129	1	4
1180	2	2
1187	2	2
1188	2	2
1196	1	4
1198	1	4
1202	2	2
1205	1	4
1294	1	4
1297	1	4
1318	1	4
1336	1	4
1356	1	4
1409	1	4
1421	1	4
1455	1	4
1456	1	4
1484	1	4
---------------------------------------------------
---------------------------------------------------

5' GCUGGACAGGAGGAGAGGAGAGGA 3' Transcript: Sobic.005G101100.2:643-666 Slice Site:657
   ||| |||||o|o||||o| ||| |
3' CGA-CUGUCUUUCUCUUCGCUCGU 5' Query: miR156j-Known-3p-star

SiteID: Sobic.005G101100.2:657
MFE of perfect match: -43.80
MFE of this site: -30.70
MFEratio: 0.700913242009132
Allen et al. score: 7
Paired Regions (query5'-query3',transcript3'-transcript5')
	1-1,666-666
	3-5,664-662
	7-20,660-647
	21-23,645-643
Unpaired Regions (query5'-query3',transcript3'-transcript5')
	2-2,665-665	SIL: Symmetric internal loop
	6-6,661-661	SIL: Symmetric internal loop
	x-x,646-646	BULt: Bulge on transcript side

Degradome data file: degradome.cleaveLand.result/Drought.degradome_1.fastq.trimmed.mc.fa_dd.txt
Degardome Category: 4
Degradome p-value: 0.513651174707227
T-Plot file: degradome.cleaveLand.result/Drought_dgd_plot/miR156j-Known-3p-star_Sobic.005G101100.2_657_TPlot.pdf

Position	Reads	Category
533	1	4
539	1	4
608	1	4
610	1	4
611	1	4
613	1	4
657	1	4	<<<<<<<<<<
---------------------------------------------------
---------------------------------------------------

5' GGUGGAGGAGAUGAUGCAGGUG 3' Transcript: Sobic.006G013300.1:3138-3159 Slice Site:3149
   |||||||o|||||  ||| o||
3' CCACCUCUUCUACC-CGUGUAC 5' Query: miR164b-Known-3p-star

SiteID: Sobic.006G013300.1:3149
MFE of perfect match: -41.90
MFE of this site: -31.30
MFEratio: 0.747016706443914
Allen et al. score: 7.5
Paired Regions (query5'-query3',transcript3'-transcript5')
	1-3,3159-3157
	5-7,3155-3153
	9-21,3150-3138
Unpaired Regions (query5'-query3',transcript3'-transcript5')
	4-4,3156-3156	SIL: Symmetric internal loop
	8-8,3152-3151	AILt: Asymmetric internal loop with more nts on the transcript side

Degradome data file: degradome.cleaveLand.result/Drought.degradome_1.fastq.trimmed.mc.fa_dd.txt
Degardome Category: 4
Degradome p-value: 0.329988663931556
T-Plot file: degradome.cleaveLand.result/Drought_dgd_plot/miR164b-Known-3p-star_Sobic.006G013300.1_3149_TPlot.pdf

Position	Reads	Category
2366	1	4
3149	1	4	<<<<<<<<<<
---------------------------------------------------
---------------------------------------------------

5' AACCCCGCAGCUAGCUAUAUGACC 3' Transcript: Sobic.006G043700.1:889-912 Slice Site:900
      |||o|||||  ||   |||||
3' GAAGGGUGUCGAAAGA---ACUGG 5' Query: miR396-Probable-3p-star

SiteID: Sobic.006G043700.1:900
MFE of perfect match: -39.10
MFE of this site: -26.20
MFEratio: 0.670076726342711
Allen et al. score: 13.5
Paired Regions (query5'-query3',transcript3'-transcript5')
	1-5,912-908
	6-7,904-903
	10-18,900-892
Unpaired Regions (query5'-query3',transcript3'-transcript5')
	x-x,907-905	BULt: Bulge on transcript side
	8-9,902-901	SIL: Symmetric internal loop
	19-21,891-889	UP3: Unpaired region at 3' of query

Degradome data file: degradome.cleaveLand.result/Drought.degradome_1.fastq.trimmed.mc.fa_dd.txt
Degardome Category: 4
Degradome p-value: 0.262851699509028
T-Plot file: degradome.cleaveLand.result/Drought_dgd_plot/miR396-Probable-3p-star_Sobic.006G043700.1_900_TPlot.pdf

Position	Reads	Category
394	1	4
426	1	4
427	2	1
429	1	4
437	1	4
444	1	4
445	2	1
446	1	4
484	1	4
498	1	4
555	1	4
567	1	4
586	1	4
812	1	4
837	1	4
890	1	4
894	1	4
895	1	4
899	1	4
900	1	4	<<<<<<<<<<
904	2	1
905	1	4
907	1	4
908	1	4
912	1	4
915	1	4
921	1	4
923	1	4
---------------------------------------------------
---------------------------------------------------

5' GAUGAUGGACAUGGCAGCAGUGGGA 3' Transcript: Sobic.006G047100.1:1756-1780 Slice Site:1771
   |||||oo||  |o| |||||||o| 
3' CUACUGUCU--AUC-UCGUCACUCG 5' Query: miR156e-Known-3p-star

SiteID: Sobic.006G047100.1:1771
MFE of perfect match: -41.50
MFE of this site: -27.30
MFEratio: 0.657831325301205
Allen et al. score: 8
Paired Regions (query5'-query3',transcript3'-transcript5')
	2-10,1779-1771
	11-13,1769-1767
	14-22,1764-1756
Unpaired Regions (query5'-query3',transcript3'-transcript5')
	1-1,1780-1780	UP5: Unpaired region at 5' of query
	x-x,1770-1770	BULt: Bulge on transcript side
	x-x,1766-1765	BULt: Bulge on transcript side

Degradome data file: degradome.cleaveLand.result/Drought.degradome_1.fastq.trimmed.mc.fa_dd.txt
Degardome Category: 4
Degradome p-value: 0.719794683580908
T-Plot file: degradome.cleaveLand.result/Drought_dgd_plot/miR156e-Known-3p-star_Sobic.006G047100.1_1771_TPlot.pdf

Position	Reads	Category
535	1	4
912	1	4
1233	1	4
1367	1	4
1374	1	4
1625	1	4
1752	1	4
1753	1	4
1771	1	4	<<<<<<<<<<
1774	2	0
1837	1	4
1988	1	4
---------------------------------------------------
---------------------------------------------------

5' GGCCCG-GCCAGAUCAGCCCGACGAUCC 3' Transcript: Sobic.006G082000.1:1499-1525 Slice Site:1510
   o |||| ||||||      |o||o||||
3' UGGGGCUCGGUCU------GUUGUUAGG 5' Query: miR166i-Known-5p-star

SiteID: Sobic.006G082000.1:1510
MFE of perfect match: -44.90
MFE of this site: -29.80
MFEratio: 0.66369710467706
Allen et al. score: 16.5
Paired Regions (query5'-query3',transcript3'-transcript5')
	1-9,1525-1517
	10-15,1510-1505
	17-20,1504-1501
	22-22,1499-1499
Unpaired Regions (query5'-query3',transcript3'-transcript5')
	x-x,1516-1511	BULt: Bulge on transcript side
	16-16,x-x	BULq: Bulge on query side
	21-21,1500-1500	SIL: Symmetric internal loop

Degradome data file: degradome.cleaveLand.result/Drought.degradome_1.fastq.trimmed.mc.fa_dd.txt
Degardome Category: 4
Degradome p-value: 0.931648128596705
T-Plot file: degradome.cleaveLand.result/Drought_dgd_plot/miR166i-Known-5p-star_Sobic.006G082000.1_1510_TPlot.pdf

Position	Reads	Category
1508	1	4
1510	1	4	<<<<<<<<<<
1512	3	0
1513	1	4
2010	1	4
---------------------------------------------------
---------------------------------------------------

5' CGGAGCUCCCAACAGUCCUCG 3' Transcript: Sobic.006G096900.1:151-171 Slice Site:162
   |o||||||||  ||o|||   
3' GUCUCGAGGGAAGUUAGGUUU 5' Query: miR159-Known-3p-mature

SiteID: Sobic.006G096900.1:162
MFE of perfect match: -37.80
MFE of this site: -28.60
MFEratio: 0.756613756613757
Allen et al. score: 10.5
Paired Regions (query5'-query3',transcript3'-transcript5')
	4-9,168-163
	12-21,160-151
Unpaired Regions (query5'-query3',transcript3'-transcript5')
	1-3,171-169	UP5: Unpaired region at 5' of query
	10-11,162-161	SIL: Symmetric internal loop

Degradome data file: degradome.cleaveLand.result/Drought.degradome_1.fastq.trimmed.mc.fa_dd.txt
Degardome Category: 4
Degradome p-value: 0.0938722047714007
T-Plot file: degradome.cleaveLand.result/Drought_dgd_plot/miR159-Known-3p-mature_Sobic.006G096900.1_162_TPlot.pdf

Position	Reads	Category
162	1	4	<<<<<<<<<<
209	1	4
227	1	4
281	1	4
417	1	4
418	1	4
813	1	4
1006	1	4
1285	1	4
1369	1	4
1477	2	0
---------------------------------------------------
---------------------------------------------------

5' AAGUGAGCAAGAAAGUUGUGGUU 3' Transcript: Sobic.006G104800.1:1289-1311 Slice Site:1302
   ||||   ||||||||o|||||  
3' UUCAA--GUUCUUUCGACACCUU 5' Query: miR396-Probable-5p-mature

SiteID: Sobic.006G104800.1:1302
MFE of perfect match: -33.40
MFE of this site: -22.30
MFEratio: 0.667664670658683
Allen et al. score: 7
Paired Regions (query5'-query3',transcript3'-transcript5')
	3-16,1309-1296
	18-21,1292-1289
Unpaired Regions (query5'-query3',transcript3'-transcript5')
	1-2,1311-1310	UP5: Unpaired region at 5' of query
	17-17,1295-1293	AILt: Asymmetric internal loop with more nts on the transcript side

Degradome data file: degradome.cleaveLand.result/Drought.degradome_1.fastq.trimmed.mc.fa_dd.txt
Degardome Category: 4
Degradome p-value: 0.911189170493154
T-Plot file: degradome.cleaveLand.result/Drought_dgd_plot/miR396-Probable-5p-mature_Sobic.006G104800.1_1302_TPlot.pdf

Position	Reads	Category
1029	1	4
1302	1	4	<<<<<<<<<<
---------------------------------------------------
---------------------------------------------------

5' CACACGUGACCUGCUUCUCCG 3' Transcript: Sobic.006G107400.1:665-685 Slice Site:676
     |||||| ||||||||||| 
3' ACGUGCACGGGACGAAGAGGU 5' Query: miR164c-Probable-5p-mature

SiteID: Sobic.006G107400.1:676
MFE of perfect match: -44.30
MFE of this site: -33.10
MFEratio: 0.747178329571106
Allen et al. score: 4
Paired Regions (query5'-query3',transcript3'-transcript5')
	2-12,684-674
	14-19,672-667
Unpaired Regions (query5'-query3',transcript3'-transcript5')
	1-1,685-685	UP5: Unpaired region at 5' of query
	13-13,673-673	SIL: Symmetric internal loop
	20-21,666-665	UP3: Unpaired region at 3' of query

Degradome data file: degradome.cleaveLand.result/Drought.degradome_1.fastq.trimmed.mc.fa_dd.txt
Degardome Category: 4
Degradome p-value: 0.0994376357107827
T-Plot file: degradome.cleaveLand.result/Drought_dgd_plot/miR164c-Probable-5p-mature_Sobic.006G107400.1_676_TPlot.pdf

Position	Reads	Category
258	1	4
574	1	4
676	1	4	<<<<<<<<<<
---------------------------------------------------
---------------------------------------------------

5' ACUGGUGGAGAGGGAGGCGCGGCA 3' Transcript: Sobic.006G108832.1:771-794 Slice Site:784
    |||ooo||o||o||o||| o|||
3' CGACUGUCUUUCUCUUCGC-UCGU 5' Query: miR156j-Known-3p-star

SiteID: Sobic.006G108832.1:784
MFE of perfect match: -43.80
MFE of this site: -29.70
MFEratio: 0.678082191780822
Allen et al. score: 8
Paired Regions (query5'-query3',transcript3'-transcript5')
	1-4,794-791
	5-22,789-772
Unpaired Regions (query5'-query3',transcript3'-transcript5')
	x-x,790-790	BULt: Bulge on transcript side
	23-23,771-771	UP3: Unpaired region at 3' of query

Degradome data file: degradome.cleaveLand.result/Drought.degradome_1.fastq.trimmed.mc.fa_dd.txt
Degardome Category: 4
Degradome p-value: 0.742157222040096
T-Plot file: degradome.cleaveLand.result/Drought_dgd_plot/miR156j-Known-3p-star_Sobic.006G108832.1_784_TPlot.pdf

Position	Reads	Category
533	1	4
763	1	4
784	1	4	<<<<<<<<<<
---------------------------------------------------
---------------------------------------------------

5' CC-GCCUCGGAGGAGGGCGGCC 3' Transcript: Sobic.006G110900.7:479-499 Slice Site:490
   || |||  o||||||o|| |||
3' GGACGG--UCUCCUCUCGACGG 5' Query: miR399b-Probable-5p-star

SiteID: Sobic.006G110900.7:490
MFE of perfect match: -45.40
MFE of this site: -31.30
MFEratio: 0.68942731277533
Allen et al. score: 6.5
Paired Regions (query5'-query3',transcript3'-transcript5')
	1-3,499-497
	5-14,495-486
	15-17,483-481
	19-20,480-479
Unpaired Regions (query5'-query3',transcript3'-transcript5')
	4-4,496-496	SIL: Symmetric internal loop
	x-x,485-484	BULt: Bulge on transcript side
	18-18,x-x	BULq: Bulge on query side

Degradome data file: degradome.cleaveLand.result/Drought.degradome_1.fastq.trimmed.mc.fa_dd.txt
Degardome Category: 4
Degradome p-value: 0.878402527832232
T-Plot file: degradome.cleaveLand.result/Drought_dgd_plot/miR399b-Probable-5p-star_Sobic.006G110900.7_490_TPlot.pdf

Position	Reads	Category
490	1	4	<<<<<<<<<<
639	1	4
---------------------------------------------------
---------------------------------------------------

5' GCUGGCAGAGAAGGGGGUGGAC 3' Transcript: Sobic.006G121100.1:897-918 Slice Site:909
   ||||o|||||| o|oo|||o  
3' CGACUGUCUCUCUCUUCACUCG 5' Query: miR156c-Known-5p-star

SiteID: Sobic.006G121100.1:909
MFE of perfect match: -43.40
MFE of this site: -30.00
MFEratio: 0.691244239631336
Allen et al. score: 9.5
Paired Regions (query5'-query3',transcript3'-transcript5')
	3-10,916-909
	12-22,907-897
Unpaired Regions (query5'-query3',transcript3'-transcript5')
	1-2,918-917	UP5: Unpaired region at 5' of query
	11-11,908-908	SIL: Symmetric internal loop

Degradome data file: degradome.cleaveLand.result/Drought.degradome_1.fastq.trimmed.mc.fa_dd.txt
Degardome Category: 4
Degradome p-value: 0.481149436129757
T-Plot file: degradome.cleaveLand.result/Drought_dgd_plot/miR156c-Known-5p-star_Sobic.006G121100.1_909_TPlot.pdf

Position	Reads	Category
903	1	4
909	1	4	<<<<<<<<<<
934	1	4
1085	1	4
1091	1	4
1203	2	1
1213	1	4
1231	1	4
1246	1	4
1366	2	1
1431	1	4
1486	1	4
---------------------------------------------------
---------------------------------------------------

5' GGAGGAGGAGAGGAGGCGGAGG 3' Transcript: Sobic.006G157300.2:390-411 Slice Site:402
      |||o||| | ||||o |||
3' UUACCUUCUC-CGUCCGUGUCC 5' Query: miR528-Known-3p-star

SiteID: Sobic.006G157300.2:402
MFE of perfect match: -42.10
MFE of this site: -28.60
MFEratio: 0.679334916864608
Allen et al. score: 10.5
Paired Regions (query5'-query3',transcript3'-transcript5')
	1-3,411-409
	5-9,407-403
	11-11,401-401
	12-18,399-393
Unpaired Regions (query5'-query3',transcript3'-transcript5')
	4-4,408-408	SIL: Symmetric internal loop
	10-10,402-402	SIL: Symmetric internal loop
	x-x,400-400	BULt: Bulge on transcript side
	19-21,392-390	UP3: Unpaired region at 3' of query

Degradome data file: degradome.cleaveLand.result/Drought.degradome_1.fastq.trimmed.mc.fa_dd.txt
Degardome Category: 4
Degradome p-value: 0.999674704386913
T-Plot file: degradome.cleaveLand.result/Drought_dgd_plot/miR528-Known-3p-star_Sobic.006G157300.2_402_TPlot.pdf

Position	Reads	Category
355	1	4
402	1	4	<<<<<<<<<<
409	1	4
418	1	4
425	1	4
432	1	4
444	1	4
447	1	4
449	1	4
451	2	1
453	1	4
456	1	4
463	1	4
475	1	4
481	1	4
483	1	4
486	1	4
488	1	4
489	1	4
508	1	4
619	1	4
624	1	4
627	1	4
641	1	4
643	1	4
645	2	1
665	1	4
722	1	4
724	1	4
743	1	4
882	1	4
---------------------------------------------------
---------------------------------------------------

5' GA-GGAGGAGGAGUACGAGCGCGUA 3' Transcript: Sobic.006G178000.1:409-432 Slice Site:419
   || ||||o||||    ||o|o||| 
3' CUACCUCUUCCU----CUUGUGCAC 5' Query: miR164a-Known-3p-star

SiteID: Sobic.006G178000.1:419
MFE of perfect match: -39.00
MFE of this site: -26.30
MFEratio: 0.674358974358974
Allen et al. score: 12.5
Paired Regions (query5'-query3',transcript3'-transcript5')
	2-9,431-424
	10-18,419-411
	20-21,410-409
Unpaired Regions (query5'-query3',transcript3'-transcript5')
	1-1,432-432	UP5: Unpaired region at 5' of query
	x-x,423-420	BULt: Bulge on transcript side
	19-19,x-x	BULq: Bulge on query side

Degradome data file: degradome.cleaveLand.result/Drought.degradome_1.fastq.trimmed.mc.fa_dd.txt
Degardome Category: 4
Degradome p-value: 0.998750000768301
T-Plot file: degradome.cleaveLand.result/Drought_dgd_plot/miR164a-Known-3p-star_Sobic.006G178000.1_419_TPlot.pdf

Position	Reads	Category
373	1	4
419	1	4	<<<<<<<<<<
578	1	4
637	1	4
---------------------------------------------------
---------------------------------------------------

5' UAUCCGGCCGGAGUUCGACAGGCC 3' Transcript: Sobic.006G190000.1:57-80 Slice Site:68
     ||||o||o||   |o|||  ||
3' AGAGGCUGGUCU---GUUGUAAGG 5' Query: miR166d-Known-5p-star

SiteID: Sobic.006G190000.1:68
MFE of perfect match: -39.70
MFE of this site: -26.00
MFEratio: 0.654911838790932
Allen et al. score: 14.5
Paired Regions (query5'-query3',transcript3'-transcript5')
	1-2,80-79
	5-9,76-72
	10-19,68-59
Unpaired Regions (query5'-query3',transcript3'-transcript5')
	3-4,78-77	SIL: Symmetric internal loop
	x-x,71-69	BULt: Bulge on transcript side
	20-21,58-57	UP3: Unpaired region at 3' of query

Degradome data file: degradome.cleaveLand.result/Drought.degradome_1.fastq.trimmed.mc.fa_dd.txt
Degardome Category: 4
Degradome p-value: 0.939385705485529
T-Plot file: degradome.cleaveLand.result/Drought_dgd_plot/miR166d-Known-5p-star_Sobic.006G190000.1_68_TPlot.pdf

Position	Reads	Category
67	1	4
68	1	4	<<<<<<<<<<
173	1	4
614	1	4
617	1	4
944	2	0
---------------------------------------------------
---------------------------------------------------

5' UGUUUGCAAAUGGUGAUCUGA 3' Transcript: Sobic.006G195800.1:2462-2482 Slice Site:2473
   |||||||  ||||| ||||o|
3' ACAAACGACUACCAGUAGAUU 5' Query: miR827-Known-3p-mature

SiteID: Sobic.006G195800.1:2473
MFE of perfect match: -34.20
MFE of this site: -23.60
MFEratio: 0.690058479532164
Allen et al. score: 5
Paired Regions (query5'-query3',transcript3'-transcript5')
	1-6,2482-2477
	8-12,2475-2471
	15-21,2468-2462
Unpaired Regions (query5'-query3',transcript3'-transcript5')
	7-7,2476-2476	SIL: Symmetric internal loop
	13-14,2470-2469	SIL: Symmetric internal loop

Degradome data file: degradome.cleaveLand.result/Drought.degradome_1.fastq.trimmed.mc.fa_dd.txt
Degardome Category: 4
Degradome p-value: 0.188987428025815
T-Plot file: degradome.cleaveLand.result/Drought_dgd_plot/miR827-Known-3p-mature_Sobic.006G195800.1_2473_TPlot.pdf

Position	Reads	Category
419	1	4
446	1	4
453	1	4
552	1	4
649	1	4
974	1	4
1231	1	4
1506	1	4
1750	1	4
1764	1	4
1826	1	4
1998	1	4
2108	1	4
2111	1	4
2117	1	4
2131	1	4
2208	1	4
2209	1	4
2268	1	4
2406	1	4
2462	1	4
2463	1	4
2465	1	4
2466	1	4
2470	1	4
2471	1	4
2472	1	4
2473	1	4	<<<<<<<<<<
2622	1	4
2655	1	4
2662	1	4
2771	1	4
2868	1	4
2873	1	4
2874	1	4
2975	1	4
2982	1	4
2986	1	4
2997	1	4
3116	1	4
3397	1	4
3538	1	4
3872	1	4
3903	1	4
4075	1	4
4088	1	4
4104	1	4
4107	1	4
4111	1	4
4113	1	4
4228	1	4
4410	1	4
4425	1	4
4568	1	4
4723	1	4
4750	1	4
---------------------------------------------------
---------------------------------------------------

5' AAAGCCAGGAGAGAGUUCAACUGCCC 3' Transcript: Sobic.006G249200.1:60-85 Slice Site:71
      ||||o||o||||       ||||
3' GGACGGUUCUUUCUCUU-----CGGG 5' Query: miR399a-Probable-5p-star

SiteID: Sobic.006G249200.1:71
MFE of perfect match: -41.40
MFE of this site: -27.40
MFEratio: 0.66183574879227
Allen et al. score: 18.5
Paired Regions (query5'-query3',transcript3'-transcript5')
	1-4,85-82
	7-18,74-63
Unpaired Regions (query5'-query3',transcript3'-transcript5')
	5-6,81-75	AILt: Asymmetric internal loop with more nts on the transcript side
	19-21,62-60	UP3: Unpaired region at 3' of query

Degradome data file: degradome.cleaveLand.result/Drought.degradome_1.fastq.trimmed.mc.fa_dd.txt
Degardome Category: 4
Degradome p-value: 0.997699617744712
T-Plot file: degradome.cleaveLand.result/Drought_dgd_plot/miR399a-Probable-5p-star_Sobic.006G249200.1_71_TPlot.pdf

Position	Reads	Category
71	1	4	<<<<<<<<<<
707	1	4
1112	1	4
1147	1	4
---------------------------------------------------
---------------------------------------------------

5' GCUGGCGACCAGGAAGAUGAGGAUGAGC 3' Transcript: Sobic.007G000500.1:613-640 Slice Site:629
   ||||o|    ||o|||| ||o| |||||
3' CGACUG----UCUUUCU-CUUC-ACUCG 5' Query: miR156a-Known-3p-star

SiteID: Sobic.007G000500.1:629
MFE of perfect match: -40.70
MFE of this site: -28.00
MFEratio: 0.687960687960688
Allen et al. score: 10
Paired Regions (query5'-query3',transcript3'-transcript5')
	1-5,640-636
	6-9,634-631
	10-16,629-623
	17-22,618-613
Unpaired Regions (query5'-query3',transcript3'-transcript5')
	x-x,635-635	BULt: Bulge on transcript side
	x-x,630-630	BULt: Bulge on transcript side
	x-x,622-619	BULt: Bulge on transcript side

Degradome data file: degradome.cleaveLand.result/Drought.degradome_1.fastq.trimmed.mc.fa_dd.txt
Degardome Category: 4
Degradome p-value: 0.69076622757345
T-Plot file: degradome.cleaveLand.result/Drought_dgd_plot/miR156a-Known-3p-star_Sobic.007G000500.1_629_TPlot.pdf

Position	Reads	Category
354	1	4
388	1	4
600	1	4
626	1	4
629	1	4	<<<<<<<<<<
---------------------------------------------------
---------------------------------------------------

5' CGUGCUGGAGGAUGAGCU-CC 3' Transcript: Sobic.007G009600.1:464-483 Slice Site:474
   | |||oo||||| ||||| ||
3' GGACGGUCUCCU-CUCGACGG 5' Query: miR399b-Probable-5p-star

SiteID: Sobic.007G009600.1:474
MFE of perfect match: -45.40
MFE of this site: -29.60
MFEratio: 0.651982378854626
Allen et al. score: 6
Paired Regions (query5'-query3',transcript3'-transcript5')
	1-2,483-482
	4-8,481-477
	9-18,475-466
	20-20,464-464
Unpaired Regions (query5'-query3',transcript3'-transcript5')
	3-3,x-x	BULq: Bulge on query side
	x-x,476-476	BULt: Bulge on transcript side
	19-19,465-465	SIL: Symmetric internal loop

Degradome data file: degradome.cleaveLand.result/Drought.degradome_1.fastq.trimmed.mc.fa_dd.txt
Degardome Category: 4
Degradome p-value: 0.996721687013968
T-Plot file: degradome.cleaveLand.result/Drought_dgd_plot/miR399b-Probable-5p-star_Sobic.007G009600.1_474_TPlot.pdf

Position	Reads	Category
474	1	4	<<<<<<<<<<
---------------------------------------------------
---------------------------------------------------

5' GCUG-CAGGAGGAGAGGCACGUCCGGAGCG 3' Transcript: Sobic.007G035000.1:1152-1180 Slice Site:1164
   |||| |||o|o||||o||       |||| 
3' CGACUGUCUUUCUCUUCG-------CUCGU 5' Query: miR156j-Known-3p-star

SiteID: Sobic.007G035000.1:1164
MFE of perfect match: -43.80
MFE of this site: -31.50
MFEratio: 0.719178082191781
Allen et al. score: 18
Paired Regions (query5'-query3',transcript3'-transcript5')
	2-5,1179-1176
	6-18,1168-1156
	20-23,1155-1152
Unpaired Regions (query5'-query3',transcript3'-transcript5')
	1-1,1180-1180	UP5: Unpaired region at 5' of query
	x-x,1175-1169	BULt: Bulge on transcript side
	19-19,x-x	BULq: Bulge on query side

Degradome data file: degradome.cleaveLand.result/Drought.degradome_1.fastq.trimmed.mc.fa_dd.txt
Degardome Category: 4
Degradome p-value: 0.293966587726868
T-Plot file: degradome.cleaveLand.result/Drought_dgd_plot/miR156j-Known-3p-star_Sobic.007G035000.1_1164_TPlot.pdf

Position	Reads	Category
1164	1	4	<<<<<<<<<<
1198	1	4
---------------------------------------------------
---------------------------------------------------

5' GGGGGCA-GGGAUGG-UGGCG 3' Transcript: Sobic.007G069700.1:1795-1813 Slice Site:1805
    ||o||  o||||o| |o|||
3' ACCUCGAGUCCUAUCUAUCGC 5' Query: miR390-Known-3p-star

SiteID: Sobic.007G069700.1:1805
MFE of perfect match: -40.30
MFE of this site: -26.40
MFEratio: 0.655086848635236
Allen et al. score: 8
Paired Regions (query5'-query3',transcript3'-transcript5')
	1-5,1813-1809
	7-13,1808-1802
	16-20,1800-1796
Unpaired Regions (query5'-query3',transcript3'-transcript5')
	6-6,x-x	BULq: Bulge on query side
	14-15,1801-1801	AILq: Asymmetric internal loop with more nts on the query side
	21-21,1795-1795	UP3: Unpaired region at 3' of query

Degradome data file: degradome.cleaveLand.result/Drought.degradome_1.fastq.trimmed.mc.fa_dd.txt
Degardome Category: 4
Degradome p-value: 0.894792535310174
T-Plot file: degradome.cleaveLand.result/Drought_dgd_plot/miR390-Known-3p-star_Sobic.007G069700.1_1805_TPlot.pdf

Position	Reads	Category
85	1	4
90	1	4
318	1	4
396	1	4
455	1	4
458	1	4
484	1	4
634	1	4
712	1	4
786	1	4
795	1	4
797	1	4
829	1	4
839	1	4
864	2	2
867	1	4
868	1	4
869	1	4
870	1	4
871	1	4
925	1	4
944	1	4
968	1	4
1003	1	4
1010	1	4
1141	1	4
1145	1	4
1147	2	2
1148	3	1
1150	3	1
1151	2	2
1152	2	2
1153	1	4
1163	1	4
1177	1	4
1178	1	4
1179	2	2
1184	1	4
1185	1	4
1322	1	4
1330	1	4
1331	1	4
1347	2	2
1425	1	4
1575	1	4
1669	1	4
1673	1	4
1674	1	4
1772	1	4
1802	1	4
1805	1	4	<<<<<<<<<<
1807	2	2
1810	1	4
1814	1	4
1815	1	4
1819	2	2
1820	1	4
1822	1	4
1846	1	4
---------------------------------------------------
---------------------------------------------------

5' UACGGGCCGGCGACGACGUUCACG 3' Transcript: Sobic.007G102800.1:43-66 Slice Site:56
      |o||||o o||o||o |||||
3' GUACUCGGCU-UUGUUGU-AGUGC 5' Query: miR171f-Known-5p-star

SiteID: Sobic.007G102800.1:56
MFE of perfect match: -38.70
MFE of this site: -26.20
MFEratio: 0.677002583979328
Allen et al. score: 11
Paired Regions (query5'-query3',transcript3'-transcript5')
	1-5,66-62
	6-12,60-54
	13-19,52-46
Unpaired Regions (query5'-query3',transcript3'-transcript5')
	x-x,61-61	BULt: Bulge on transcript side
	x-x,53-53	BULt: Bulge on transcript side
	20-22,45-43	UP3: Unpaired region at 3' of query

Degradome data file: degradome.cleaveLand.result/Drought.degradome_1.fastq.trimmed.mc.fa_dd.txt
Degardome Category: 4
Degradome p-value: 0.776911604541284
T-Plot file: degradome.cleaveLand.result/Drought_dgd_plot/miR171f-Known-5p-star_Sobic.007G102800.1_56_TPlot.pdf

Position	Reads	Category
51	1	4
56	1	4	<<<<<<<<<<
402	1	4
405	1	4
407	1	4
593	1	4
---------------------------------------------------
---------------------------------------------------

5' AAGUUCAAGAAGUUUGUGGUG 3' Transcript: Sobic.007G197800.1:211-231 Slice Site:222
   |||||||||||o o|||||  
3' UUCAAGUUCUUUCGACACCUU 5' Query: miR396-Probable-5p-mature

SiteID: Sobic.007G197800.1:222
MFE of perfect match: -33.40
MFE of this site: -22.60
MFEratio: 0.676646706586826
Allen et al. score: 7
Paired Regions (query5'-query3',transcript3'-transcript5')
	3-8,229-224
	10-21,222-211
Unpaired Regions (query5'-query3',transcript3'-transcript5')
	1-2,231-230	UP5: Unpaired region at 5' of query
	9-9,223-223	SIL: Symmetric internal loop

Degradome data file: degradome.cleaveLand.result/Drought.degradome_1.fastq.trimmed.mc.fa_dd.txt
Degardome Category: 4
Degradome p-value: 0.825638494157176
T-Plot file: degradome.cleaveLand.result/Drought_dgd_plot/miR396-Probable-5p-mature_Sobic.007G197800.1_222_TPlot.pdf

Position	Reads	Category
2	1	4
16	1	4
114	1	4
164	1	4
165	1	4
166	2	2
167	3	1
168	1	4
169	3	1
170	1	4
173	1	4
183	1	4
185	1	4
197	1	4
211	1	4
215	2	2
216	1	4
219	1	4
220	2	2
221	2	2
222	1	4	<<<<<<<<<<
223	2	2
224	1	4
225	2	2
226	1	4
228	1	4
244	1	4
278	1	4
280	1	4
373	1	4
---------------------------------------------------
---------------------------------------------------

5' CACUGGAGCGG-AGGAGCUC 3' Transcript: Sobic.007G220500.1:6-24 Slice Site:16
   || ||||o |o ||||||||
3' GUAACCUUACUAUCCUCGAG 5' Query: miR159-Known-5p-star

SiteID: Sobic.007G220500.1:16
MFE of perfect match: -34.50
MFE of this site: -23.30
MFEratio: 0.67536231884058
Allen et al. score: 6.5
Paired Regions (query5'-query3',transcript3'-transcript5')
	1-8,24-17
	10-11,16-15
	13-17,13-9
	19-20,7-6
Unpaired Regions (query5'-query3',transcript3'-transcript5')
	9-9,x-x	BULq: Bulge on query side
	12-12,14-14	SIL: Symmetric internal loop
	18-18,8-8	SIL: Symmetric internal loop

Degradome data file: degradome.cleaveLand.result/Drought.degradome_1.fastq.trimmed.mc.fa_dd.txt
Degardome Category: 4
Degradome p-value: 0.686932318496481
T-Plot file: degradome.cleaveLand.result/Drought_dgd_plot/miR159-Known-5p-star_Sobic.007G220500.1_16_TPlot.pdf

Position	Reads	Category
16	1	4	<<<<<<<<<<
---------------------------------------------------
---------------------------------------------------

5' UGAUCAUGCAAGUGGCAGUGGCU 3' Transcript: Sobic.007G227000.1:1500-1522 Slice Site:1513
    ||||||||   ||||||o  | 
3' UCUAGUACG---ACCGUCGAAGU 5' Query: miR167h-Probable-5p-mature

SiteID: Sobic.007G227000.1:1513
MFE of perfect match: -37.60
MFE of this site: -25.30
MFEratio: 0.672872340425532
Allen et al. score: 13
Paired Regions (query5'-query3',transcript3'-transcript5')
	2-2,1521-1521
	5-11,1518-1512
	12-19,1508-1501
Unpaired Regions (query5'-query3',transcript3'-transcript5')
	1-1,1522-1522	UP5: Unpaired region at 5' of query
	3-4,1520-1519	SIL: Symmetric internal loop
	x-x,1511-1509	BULt: Bulge on transcript side
	20-20,1500-1500	UP3: Unpaired region at 3' of query

Degradome data file: degradome.cleaveLand.result/Drought.degradome_1.fastq.trimmed.mc.fa_dd.txt
Degardome Category: 4
Degradome p-value: 0.778963756555632
T-Plot file: degradome.cleaveLand.result/Drought_dgd_plot/miR167h-Probable-5p-mature_Sobic.007G227000.1_1513_TPlot.pdf

Position	Reads	Category
333	1	4
334	1	4
342	1	4
361	1	4
362	3	0
437	1	4
511	1	4
524	1	4
525	1	4
691	1	4
783	1	4
862	1	4
870	1	4
951	1	4
1005	1	4
1048	1	4
1131	1	4
1221	1	4
1486	1	4
1513	1	4	<<<<<<<<<<
---------------------------------------------------
---------------------------------------------------

5' GAUGAUAGAAAGA--UAGUUGCU 3' Transcript: Sobic.008G054500.1:1135-1155 Slice Site:1148
   |||o|||||||o|  ||o|||| 
3' CUAUUAUCUUUUUUAAUUAACGU 5' Query: miR156g-Probable-3p-star

SiteID: Sobic.008G054500.1:1148
MFE of perfect match: -26.30
MFE of this site: -20.40
MFEratio: 0.775665399239544
Allen et al. score: 7.5
Paired Regions (query5'-query3',transcript3'-transcript5')
	2-8,1154-1148
	11-23,1147-1135
Unpaired Regions (query5'-query3',transcript3'-transcript5')
	1-1,1155-1155	UP5: Unpaired region at 5' of query
	9-10,x-x	BULq: Bulge on query side

Degradome data file: degradome.cleaveLand.result/Drought.degradome_1.fastq.trimmed.mc.fa_dd.txt
Degardome Category: 4
Degradome p-value: 0.0712644080165088
T-Plot file: degradome.cleaveLand.result/Drought_dgd_plot/miR156g-Probable-3p-star_Sobic.008G054500.1_1148_TPlot.pdf

Position	Reads	Category
276	1	4
526	1	4
658	1	4
760	1	4
780	1	4
1009	1	4
1016	1	4
1040	1	4
1056	1	4
1059	1	4
1082	1	4
1087	1	4
1111	1	4
1122	1	4
1148	1	4	<<<<<<<<<<
1152	1	4
---------------------------------------------------
---------------------------------------------------

5' GGUGAAGGGGGCAGGCAAAGG 3' Transcript: Sobic.008G078300.1:969-989 Slice Site:980
   oo|| |o|o|||||||| |||
3' UUACCUUCUCCGUCCGUGUCC 5' Query: miR528-Known-3p-star

SiteID: Sobic.008G078300.1:980
MFE of perfect match: -42.10
MFE of this site: -28.80
MFEratio: 0.684085510688836
Allen et al. score: 5
Paired Regions (query5'-query3',transcript3'-transcript5')
	1-3,989-987
	5-16,985-974
	18-21,972-969
Unpaired Regions (query5'-query3',transcript3'-transcript5')
	4-4,986-986	SIL: Symmetric internal loop
	17-17,973-973	SIL: Symmetric internal loop

Degradome data file: degradome.cleaveLand.result/Drought.degradome_1.fastq.trimmed.mc.fa_dd.txt
Degardome Category: 4
Degradome p-value: 0.999149486826359
T-Plot file: degradome.cleaveLand.result/Drought_dgd_plot/miR528-Known-3p-star_Sobic.008G078300.1_980_TPlot.pdf

Position	Reads	Category
361	1	4
362	1	4
364	1	4
368	1	4
378	1	4
385	1	4
437	2	2
440	1	4
448	1	4
455	2	2
456	1	4
457	1	4
462	1	4
463	1	4
467	1	4
474	1	4
475	1	4
505	1	4
603	1	4
724	1	4
848	1	4
878	1	4
879	1	4
897	1	4
913	1	4
921	1	4
925	1	4
927	1	4
934	1	4
939	1	4
946	2	2
952	1	4
958	1	4
961	1	4
962	1	4
963	1	4
967	1	4
969	2	2
970	1	4
971	1	4
972	1	4
975	1	4
980	1	4	<<<<<<<<<<
981	1	4
988	1	4
993	1	4
994	1	4
997	1	4
1004	1	4
1093	1	4
1194	1	4
1197	1	4
1199	1	4
1201	1	4
1202	7	0
1204	3	2
1205	2	2
1206	1	4
1207	6	2
1208	2	2
1209	2	2
1210	3	2
1213	2	2
1214	1	4
1217	2	2
1219	1	4
1222	1	4
1231	3	2
1234	1	4
1240	1	4
1324	1	4
---------------------------------------------------
---------------------------------------------------

5' GAAGAAGAAAGAGGCG-GCGGC 3' Transcript: Sobic.008G131200.1:543-563 Slice Site:554
   |||||||| ||||| | o|o||
3' CUUCUUCUCUCUCC-CAUGUCG 5' Query: miR529-Probable-3p-star

SiteID: Sobic.008G131200.1:554
MFE of perfect match: -40.10
MFE of this site: -26.10
MFEratio: 0.650872817955112
Allen et al. score: 7
Paired Regions (query5'-query3',transcript3'-transcript5')
	1-5,563-559
	7-7,558-558
	8-12,556-552
	14-21,550-543
Unpaired Regions (query5'-query3',transcript3'-transcript5')
	6-6,x-x	BULq: Bulge on query side
	x-x,557-557	BULt: Bulge on transcript side
	13-13,551-551	SIL: Symmetric internal loop

Degradome data file: degradome.cleaveLand.result/Drought.degradome_1.fastq.trimmed.mc.fa_dd.txt
Degardome Category: 4
Degradome p-value: 0.999565455567691
T-Plot file: degradome.cleaveLand.result/Drought_dgd_plot/miR529-Probable-3p-star_Sobic.008G131200.1_554_TPlot.pdf

Position	Reads	Category
126	1	4
133	1	4
136	4	1
137	3	2
139	2	2
167	1	4
182	1	4
272	1	4
476	1	4
498	1	4
502	1	4
509	1	4
514	1	4
516	1	4
520	1	4
521	1	4
522	2	2
535	1	4
542	2	2
544	1	4
547	1	4
548	1	4
549	1	4
551	2	2
552	3	2
553	1	4
554	1	4	<<<<<<<<<<
555	1	4
572	1	4
574	1	4
580	2	2
588	1	4
589	1	4
605	1	4
622	1	4
641	2	2
642	1	4
643	2	2
644	2	2
645	1	4
649	4	1
655	1	4
656	1	4
657	1	4
659	2	2
661	1	4
---------------------------------------------------
---------------------------------------------------

5' GGCGGAGGAGGAGGGCAAGAA 3' Transcript: Sobic.008G131200.1:561-581 Slice Site:572
   |o ||||o|||||oo||    
3' CUACCUCUUCCUCUUGUGCAC 5' Query: miR164a-Known-3p-star

SiteID: Sobic.008G131200.1:572
MFE of perfect match: -39.00
MFE of this site: -25.40
MFEratio: 0.651282051282051
Allen et al. score: 11
Paired Regions (query5'-query3',transcript3'-transcript5')
	5-18,577-564
	20-21,562-561
Unpaired Regions (query5'-query3',transcript3'-transcript5')
	1-4,581-578	UP5: Unpaired region at 5' of query
	19-19,563-563	SIL: Symmetric internal loop

Degradome data file: degradome.cleaveLand.result/Drought.degradome_1.fastq.trimmed.mc.fa_dd.txt
Degardome Category: 4
Degradome p-value: 0.999984871359086
T-Plot file: degradome.cleaveLand.result/Drought_dgd_plot/miR164a-Known-3p-star_Sobic.008G131200.1_572_TPlot.pdf

Position	Reads	Category
126	1	4
133	1	4
136	4	1
137	3	2
139	2	2
167	1	4
182	1	4
272	1	4
476	1	4
498	1	4
502	1	4
509	1	4
514	1	4
516	1	4
520	1	4
521	1	4
522	2	2
535	1	4
542	2	2
544	1	4
547	1	4
548	1	4
549	1	4
551	2	2
552	3	2
553	1	4
554	1	4
555	1	4
572	1	4	<<<<<<<<<<
574	1	4
580	2	2
588	1	4
589	1	4
605	1	4
622	1	4
641	2	2
642	1	4
643	2	2
644	2	2
645	1	4
649	4	1
655	1	4
656	1	4
657	1	4
659	2	2
661	1	4
---------------------------------------------------
---------------------------------------------------

5' GCUGUUGCCAGACGACGAUCC 3' Transcript: Sobic.008G133100.1:578-598 Slice Site:589
    ||   o||||||o||o|o||
3' GGAACUUGGUCUGUUGUUGGG 5' Query: miR166f-Probable-5p-star

SiteID: Sobic.008G133100.1:589
MFE of perfect match: -38.90
MFE of this site: -26.88
MFEratio: 0.691002570694087
Allen et al. score: 7.5
Paired Regions (query5'-query3',transcript3'-transcript5')
	1-15,598-584
	19-20,580-579
Unpaired Regions (query5'-query3',transcript3'-transcript5')
	16-18,583-581	SIL: Symmetric internal loop
	21-21,578-578	UP3: Unpaired region at 3' of query

Degradome data file: degradome.cleaveLand.result/Drought.degradome_1.fastq.trimmed.mc.fa_dd.txt
Degardome Category: 4
Degradome p-value: 0.754557538478944
T-Plot file: degradome.cleaveLand.result/Drought_dgd_plot/miR166f-Probable-5p-star_Sobic.008G133100.1_589_TPlot.pdf

Position	Reads	Category
586	1	4
587	1	4
589	1	4	<<<<<<<<<<
---------------------------------------------------
---------------------------------------------------

5' CCGUGCCAGGUUUGAGGAGCUC 3' Transcript: Sobic.008G136000.1:912-933 Slice Site:924
   || |||||o|   |||o|||o|
3' GG-ACGGUUCUUUCUCUUCGGG 5' Query: miR399a-Probable-5p-star

SiteID: Sobic.008G136000.1:924
MFE of perfect match: -41.40
MFE of this site: -28.48
MFEratio: 0.68792270531401
Allen et al. score: 9.5
Paired Regions (query5'-query3',transcript3'-transcript5')
	1-9,933-925
	13-19,921-915
	20-21,913-912
Unpaired Regions (query5'-query3',transcript3'-transcript5')
	10-12,924-922	SIL: Symmetric internal loop
	x-x,914-914	BULt: Bulge on transcript side

Degradome data file: degradome.cleaveLand.result/Drought.degradome_1.fastq.trimmed.mc.fa_dd.txt
Degardome Category: 4
Degradome p-value: 0.958502492436528
T-Plot file: degradome.cleaveLand.result/Drought_dgd_plot/miR399a-Probable-5p-star_Sobic.008G136000.1_924_TPlot.pdf

Position	Reads	Category
92	1	4
127	1	4
167	1	4
170	1	4
179	1	4
182	1	4
286	1	4
287	1	4
289	1	4
293	1	4
314	1	4
317	1	4
318	1	4
321	1	4
325	1	4
332	1	4
337	1	4
368	1	4
429	1	4
430	1	4
431	2	3
433	1	4
434	1	4
451	1	4
461	2	3
462	1	4
463	2	3
464	1	4
465	1	4
466	1	4
471	1	4
474	1	4
522	1	4
523	1	4
524	1	4
527	1	4
529	1	4
531	1	4
532	3	2
533	1	4
569	1	4
650	1	4
651	1	4
652	3	2
653	2	3
655	1	4
662	1	4
683	1	4
684	1	4
685	1	4
686	2	3
687	6	2
688	4	2
689	1	4
691	2	3
693	1	4
696	1	4
697	2	3
699	2	3
700	1	4
701	1	4
702	2	3
703	1	4
706	2	3
708	2	3
709	1	4
717	1	4
723	1	4
724	1	4
751	1	4
758	1	4
760	1	4
799	1	4
806	1	4
813	1	4
816	1	4
823	1	4
841	1	4
856	1	4
857	1	4
865	1	4
896	1	4
899	1	4
906	1	4
907	1	4
910	1	4
911	1	4
912	1	4
913	1	4
914	2	3
923	1	4
924	1	4	<<<<<<<<<<
933	1	4
934	4	2
935	1	4
936	1	4
937	5	2
938	3	2
956	1	4
966	1	4
1092	1	4
1176	1	4
1193	1	4
1219	1	4
1220	1	4
1254	1	4
1306	1	4
1345	1	4
1490	1	4
1494	1	4
1497	1	4
1498	1	4
1501	1	4
1507	1	4
1512	2	3
1515	3	2
1516	8	2
1517	3	2
1518	2	3
1519	6	2
1520	4	2
1521	13	2
1522	9	2
1523	7	2
1524	21	2
1525	22	0
1526	4	2
1527	17	2
1528	7	2
1529	7	2
1530	20	2
1531	14	2
1532	10	2
1533	11	2
1534	16	2
1535	8	2
1536	6	2
1537	20	2
1538	4	2
1539	5	2
1541	3	2
1543	2	3
1552	1	4
1553	1	4
1556	1	4
1557	2	3
1565	2	3
1568	1	4
1574	1	4
1580	1	4
1581	1	4
1582	3	2
1584	3	2
1585	4	2
1586	4	2
1587	2	3
1588	7	2
1589	7	2
1590	6	2
1591	8	2
1592	10	2
1593	11	2
1594	11	2
1595	5	2
1597	3	2
1598	1	4
1599	2	3
1601	1	4
1602	2	3
1603	1	4
1604	1	4
1605	1	4
1609	1	4
1613	1	4
1615	1	4
1620	1	4
1621	3	2
1623	1	4
1628	1	4
1630	1	4
1641	1	4
1643	1	4
1646	1	4
1652	1	4
1655	1	4
1656	1	4
1667	1	4
1670	1	4
1672	2	3
1675	1	4
1683	1	4
1700	1	4
1762	1	4
1790	1	4
1791	1	4
1792	1	4
1805	1	4
1808	1	4
1914	1	4
---------------------------------------------------
---------------------------------------------------

5' AGCAGGUGCCCUGCUUCUCCA 3' Transcript: Sobic.008G164800.2:686-706 Slice Site:697
    ||| ||||||||||||||||
3' ACGUGCACGGGACGAAGAGGU 5' Query: miR164c-Probable-5p-mature

SiteID: Sobic.008G164800.2:697
MFE of perfect match: -44.30
MFE of this site: -41.80
MFEratio: 0.943566591422122
Allen et al. score: 2
Paired Regions (query5'-query3',transcript3'-transcript5')
	1-16,706-691
	18-20,689-687
Unpaired Regions (query5'-query3',transcript3'-transcript5')
	17-17,690-690	SIL: Symmetric internal loop
	21-21,686-686	UP3: Unpaired region at 3' of query

Degradome data file: degradome.cleaveLand.result/Drought.degradome_1.fastq.trimmed.mc.fa_dd.txt
Degardome Category: 0
Degradome p-value: 6.93666646784941e-05
T-Plot file: degradome.cleaveLand.result/Drought_dgd_plot/miR164c-Probable-5p-mature_Sobic.008G164800.2_697_TPlot.pdf

Position	Reads	Category
62	1	4
697	4	0	<<<<<<<<<<
708	1	4
936	1	4
---------------------------------------------------
---------------------------------------------------

5' CCUGCUAUGAAAG-GAGGCCG 3' Transcript: Sobic.009G015800.4:469-488 Slice Site:480
   |||||o| ||||| ||o||| 
3' GGACGGUUCUUUCUCUUCGGG 5' Query: miR399a-Probable-5p-star

SiteID: Sobic.009G015800.4:480
MFE of perfect match: -41.40
MFE of this site: -29.00
MFEratio: 0.70048309178744
Allen et al. score: 5.5
Paired Regions (query5'-query3',transcript3'-transcript5')
	2-7,487-482
	9-13,481-477
	15-21,475-469
Unpaired Regions (query5'-query3',transcript3'-transcript5')
	1-1,488-488	UP5: Unpaired region at 5' of query
	8-8,x-x	BULq: Bulge on query side
	14-14,476-476	SIL: Symmetric internal loop

Degradome data file: degradome.cleaveLand.result/Drought.degradome_1.fastq.trimmed.mc.fa_dd.txt
Degardome Category: 4
Degradome p-value: 0.898297780864474
T-Plot file: degradome.cleaveLand.result/Drought_dgd_plot/miR399a-Probable-5p-star_Sobic.009G015800.4_480_TPlot.pdf

Position	Reads	Category
453	1	4
455	1	4
457	1	4
470	1	4
480	1	4	<<<<<<<<<<
495	1	4
612	3	0
614	1	4
615	1	4
619	1	4
622	1	4
623	2	2
635	1	4
638	1	4
674	2	2
676	2	2
693	1	4
745	1	4
---------------------------------------------------
---------------------------------------------------

5' GGUGGCGAAAAGAACUGAAGGAGCAGCUGGGC 3' Transcript: Sobic.009G050200.2:377-408 Slice Site:398
   |o||o|o         |||o|||||| ||o||
3' CUACUGU---------CUUUCUCGUC-ACUCG 5' Query: miR156f-Known-3p-star

SiteID: Sobic.009G050200.2:398
MFE of perfect match: -40.90
MFE of this site: -28.20
MFEratio: 0.689486552567237
Allen et al. score: 14.5
Paired Regions (query5'-query3',transcript3'-transcript5')
	1-5,408-404
	6-15,402-393
	16-22,383-377
Unpaired Regions (query5'-query3',transcript3'-transcript5')
	x-x,403-403	BULt: Bulge on transcript side
	x-x,392-384	BULt: Bulge on transcript side

Degradome data file: degradome.cleaveLand.result/Drought.degradome_1.fastq.trimmed.mc.fa_dd.txt
Degardome Category: 4
Degradome p-value: 0.664980189673863
T-Plot file: degradome.cleaveLand.result/Drought_dgd_plot/miR156f-Known-3p-star_Sobic.009G050200.2_398_TPlot.pdf

Position	Reads	Category
309	1	4
367	1	4
398	1	4	<<<<<<<<<<
---------------------------------------------------
---------------------------------------------------

5' CCUGUGAAGAAAGAGGCUGAGUCU 3' Transcript: Sobic.009G076400.1:469-492 Slice Site:480
   ||||o |||||||||   o||o|o
3' GGACGGUUCUUUCUC---UUCGGG 5' Query: miR399a-Probable-5p-star

SiteID: Sobic.009G076400.1:480
MFE of perfect match: -41.40
MFE of this site: -27.30
MFEratio: 0.659420289855073
Allen et al. score: 10
Paired Regions (query5'-query3',transcript3'-transcript5')
	1-6,492-487
	7-15,483-475
	17-21,473-469
Unpaired Regions (query5'-query3',transcript3'-transcript5')
	x-x,486-484	BULt: Bulge on transcript side
	16-16,474-474	SIL: Symmetric internal loop

Degradome data file: degradome.cleaveLand.result/Drought.degradome_1.fastq.trimmed.mc.fa_dd.txt
Degardome Category: 4
Degradome p-value: 0.998810116417629
T-Plot file: degradome.cleaveLand.result/Drought_dgd_plot/miR399a-Probable-5p-star_Sobic.009G076400.1_480_TPlot.pdf

Position	Reads	Category
2	1	4
10	1	4
13	1	4
271	1	4
333	1	4
339	1	4
416	1	4
461	1	4
474	1	4
475	1	4
480	1	4	<<<<<<<<<<
490	1	4
---------------------------------------------------
---------------------------------------------------

5' AGCUGUAUGGCGAGUUCCUG 3' Transcript: Sobic.009G132900.1:1025-1044 Slice Site:1035
   |||||o||oo| ||o|||  
3' UCGACGUAUUGGUCGAGGUG 5' Query: miR166j-Probable-5p-star

SiteID: Sobic.009G132900.1:1035
MFE of perfect match: -39.10
MFE of this site: -27.90
MFEratio: 0.713554987212276
Allen et al. score: 8.5
Paired Regions (query5'-query3',transcript3'-transcript5')
	3-8,1042-1037
	10-20,1035-1025
Unpaired Regions (query5'-query3',transcript3'-transcript5')
	1-2,1044-1043	UP5: Unpaired region at 5' of query
	9-9,1036-1036	SIL: Symmetric internal loop

Degradome data file: degradome.cleaveLand.result/Drought.degradome_1.fastq.trimmed.mc.fa_dd.txt
Degardome Category: 4
Degradome p-value: 0.830406132333243
T-Plot file: degradome.cleaveLand.result/Drought_dgd_plot/miR166j-Probable-5p-star_Sobic.009G132900.1_1035_TPlot.pdf

Position	Reads	Category
151	1	4
177	1	4
224	1	4
239	1	4
240	3	2
242	1	4
244	1	4
254	1	4
271	1	4
274	1	4
355	1	4
424	1	4
670	3	2
674	1	4
677	1	4
678	3	2
679	1	4
680	1	4
681	2	2
685	3	2
686	1	4
687	2	2
688	1	4
690	1	4
808	1	4
865	1	4
975	1	4
977	1	4
986	1	4
999	2	2
1027	1	4
1029	1	4
1030	1	4
1035	1	4	<<<<<<<<<<
1038	1	4
1040	1	4
1052	1	4
1131	1	4
1140	1	4
1157	1	4
1162	1	4
1168	1	4
1169	1	4
1171	2	2
1173	1	4
1177	1	4
1184	1	4
1191	1	4
1193	1	4
1198	1	4
1201	3	2
1203	1	4
1204	2	2
1206	2	2
1207	1	4
1213	1	4
1214	1	4
1215	1	4
1231	1	4
1240	1	4
1242	1	4
1243	1	4
1244	2	2
1245	2	2
1247	1	4
1254	1	4
1258	1	4
1270	1	4
1275	1	4
1283	1	4
1302	1	4
1378	1	4
1414	1	4
1451	1	4
1530	1	4
1531	3	2
1532	1	4
1535	2	2
1536	1	4
1538	1	4
1540	1	4
1542	1	4
1543	2	2
1544	2	2
1545	1	4
1546	1	4
1547	1	4
1601	1	4
1654	1	4
1672	1	4
1675	1	4
1770	1	4
1853	1	4
1854	2	2
1855	1	4
1856	1	4
1857	1	4
1858	1	4
1859	1	4
1875	1	4
1882	2	2
1917	1	4
1935	1	4
2009	1	4
2011	1	4
2015	1	4
2016	1	4
2037	1	4
2043	1	4
2107	1	4
2108	1	4
2111	4	2
2112	5	0
2113	1	4
2114	2	2
2115	1	4
2116	2	2
2122	1	4
2123	1	4
2124	1	4
2127	1	4
2128	1	4
2131	2	2
2132	2	2
2133	1	4
2134	1	4
2143	1	4
2144	1	4
2145	1	4
2146	2	2
2323	1	4
2328	1	4
2329	1	4
2339	1	4
2350	1	4
2364	1	4
2368	1	4
2383	1	4
2418	1	4
2426	1	4
2427	2	2
2434	1	4
2444	2	2
2447	1	4
2449	2	2
2450	2	2
2507	1	4
2522	1	4
2523	4	2
2524	2	2
2525	1	4
2526	1	4
2528	1	4
2532	2	2
2535	1	4
2537	1	4
2538	1	4
2539	1	4
2540	2	2
2541	2	2
2545	1	4
2546	1	4
2547	2	2
2548	3	2
2549	3	2
2550	1	4
2613	1	4
2631	1	4
2649	1	4
2704	1	4
2709	1	4
2762	1	4
2780	1	4
2786	1	4
2787	1	4
2789	1	4
---------------------------------------------------
---------------------------------------------------

5' CUGUUCAGGAGAACAGGCUGUGGAU 3' Transcript: Sobic.009G132900.1:1199-1223 Slice Site:1214
     |||||o||    |o|||||||| 
3' UUCAAGUUCU----UUCGACACCUU 5' Query: miR396-Probable-5p-mature

SiteID: Sobic.009G132900.1:1214
MFE of perfect match: -33.40
MFE of this site: -25.80
MFEratio: 0.772455089820359
Allen et al. score: 12.5
Paired Regions (query5'-query3',transcript3'-transcript5')
	2-11,1222-1213
	12-19,1208-1201
Unpaired Regions (query5'-query3',transcript3'-transcript5')
	1-1,1223-1223	UP5: Unpaired region at 5' of query
	x-x,1212-1209	BULt: Bulge on transcript side
	20-21,1200-1199	UP3: Unpaired region at 3' of query

Degradome data file: degradome.cleaveLand.result/Drought.degradome_1.fastq.trimmed.mc.fa_dd.txt
Degardome Category: 4
Degradome p-value: 0.163615679483801
T-Plot file: degradome.cleaveLand.result/Drought_dgd_plot/miR396-Probable-5p-mature_Sobic.009G132900.1_1214_TPlot.pdf

Position	Reads	Category
151	1	4
177	1	4
224	1	4
239	1	4
240	3	2
242	1	4
244	1	4
254	1	4
271	1	4
274	1	4
355	1	4
424	1	4
670	3	2
674	1	4
677	1	4
678	3	2
679	1	4
680	1	4
681	2	2
685	3	2
686	1	4
687	2	2
688	1	4
690	1	4
808	1	4
865	1	4
975	1	4
977	1	4
986	1	4
999	2	2
1027	1	4
1029	1	4
1030	1	4
1035	1	4
1038	1	4
1040	1	4
1052	1	4
1131	1	4
1140	1	4
1157	1	4
1162	1	4
1168	1	4
1169	1	4
1171	2	2
1173	1	4
1177	1	4
1184	1	4
1191	1	4
1193	1	4
1198	1	4
1201	3	2
1203	1	4
1204	2	2
1206	2	2
1207	1	4
1213	1	4
1214	1	4	<<<<<<<<<<
1215	1	4
1231	1	4
1240	1	4
1242	1	4
1243	1	4
1244	2	2
1245	2	2
1247	1	4
1254	1	4
1258	1	4
1270	1	4
1275	1	4
1283	1	4
1302	1	4
1378	1	4
1414	1	4
1451	1	4
1530	1	4
1531	3	2
1532	1	4
1535	2	2
1536	1	4
1538	1	4
1540	1	4
1542	1	4
1543	2	2
1544	2	2
1545	1	4
1546	1	4
1547	1	4
1601	1	4
1654	1	4
1672	1	4
1675	1	4
1770	1	4
1853	1	4
1854	2	2
1855	1	4
1856	1	4
1857	1	4
1858	1	4
1859	1	4
1875	1	4
1882	2	2
1917	1	4
1935	1	4
2009	1	4
2011	1	4
2015	1	4
2016	1	4
2037	1	4
2043	1	4
2107	1	4
2108	1	4
2111	4	2
2112	5	0
2113	1	4
2114	2	2
2115	1	4
2116	2	2
2122	1	4
2123	1	4
2124	1	4
2127	1	4
2128	1	4
2131	2	2
2132	2	2
2133	1	4
2134	1	4
2143	1	4
2144	1	4
2145	1	4
2146	2	2
2323	1	4
2328	1	4
2329	1	4
2339	1	4
2350	1	4
2364	1	4
2368	1	4
2383	1	4
2418	1	4
2426	1	4
2427	2	2
2434	1	4
2444	2	2
2447	1	4
2449	2	2
2450	2	2
2507	1	4
2522	1	4
2523	4	2
2524	2	2
2525	1	4
2526	1	4
2528	1	4
2532	2	2
2535	1	4
2537	1	4
2538	1	4
2539	1	4
2540	2	2
2541	2	2
2545	1	4
2546	1	4
2547	2	2
2548	3	2
2549	3	2
2550	1	4
2613	1	4
2631	1	4
2649	1	4
2704	1	4
2709	1	4
2762	1	4
2780	1	4
2786	1	4
2787	1	4
2789	1	4
---------------------------------------------------
---------------------------------------------------

5' UCUCGACC-AGAGAGGAGUGGGC 3' Transcript: Sobic.009G132900.1:2637-2658 Slice Site:2649
   ||| |||  ||||||o||||o||
3' AGA-CUGUCUCUCUCUUCACUCG 5' Query: miR156h-Known-3p-star

SiteID: Sobic.009G132900.1:2649
MFE of perfect match: -41.90
MFE of this site: -29.20
MFEratio: 0.696897374701671
Allen et al. score: 5
Paired Regions (query5'-query3',transcript3'-transcript5')
	1-14,2658-2645
	17-19,2643-2641
	20-22,2639-2637
Unpaired Regions (query5'-query3',transcript3'-transcript5')
	15-16,2644-2644	AILq: Asymmetric internal loop with more nts on the query side
	x-x,2640-2640	BULt: Bulge on transcript side

Degradome data file: degradome.cleaveLand.result/Drought.degradome_1.fastq.trimmed.mc.fa_dd.txt
Degardome Category: 4
Degradome p-value: 0.356289837206745
T-Plot file: degradome.cleaveLand.result/Drought_dgd_plot/miR156h-Known-3p-star_Sobic.009G132900.1_2649_TPlot.pdf

Position	Reads	Category
151	1	4
177	1	4
224	1	4
239	1	4
240	3	2
242	1	4
244	1	4
254	1	4
271	1	4
274	1	4
355	1	4
424	1	4
670	3	2
674	1	4
677	1	4
678	3	2
679	1	4
680	1	4
681	2	2
685	3	2
686	1	4
687	2	2
688	1	4
690	1	4
808	1	4
865	1	4
975	1	4
977	1	4
986	1	4
999	2	2
1027	1	4
1029	1	4
1030	1	4
1035	1	4
1038	1	4
1040	1	4
1052	1	4
1131	1	4
1140	1	4
1157	1	4
1162	1	4
1168	1	4
1169	1	4
1171	2	2
1173	1	4
1177	1	4
1184	1	4
1191	1	4
1193	1	4
1198	1	4
1201	3	2
1203	1	4
1204	2	2
1206	2	2
1207	1	4
1213	1	4
1214	1	4
1215	1	4
1231	1	4
1240	1	4
1242	1	4
1243	1	4
1244	2	2
1245	2	2
1247	1	4
1254	1	4
1258	1	4
1270	1	4
1275	1	4
1283	1	4
1302	1	4
1378	1	4
1414	1	4
1451	1	4
1530	1	4
1531	3	2
1532	1	4
1535	2	2
1536	1	4
1538	1	4
1540	1	4
1542	1	4
1543	2	2
1544	2	2
1545	1	4
1546	1	4
1547	1	4
1601	1	4
1654	1	4
1672	1	4
1675	1	4
1770	1	4
1853	1	4
1854	2	2
1855	1	4
1856	1	4
1857	1	4
1858	1	4
1859	1	4
1875	1	4
1882	2	2
1917	1	4
1935	1	4
2009	1	4
2011	1	4
2015	1	4
2016	1	4
2037	1	4
2043	1	4
2107	1	4
2108	1	4
2111	4	2
2112	5	0
2113	1	4
2114	2	2
2115	1	4
2116	2	2
2122	1	4
2123	1	4
2124	1	4
2127	1	4
2128	1	4
2131	2	2
2132	2	2
2133	1	4
2134	1	4
2143	1	4
2144	1	4
2145	1	4
2146	2	2
2323	1	4
2328	1	4
2329	1	4
2339	1	4
2350	1	4
2364	1	4
2368	1	4
2383	1	4
2418	1	4
2426	1	4
2427	2	2
2434	1	4
2444	2	2
2447	1	4
2449	2	2
2450	2	2
2507	1	4
2522	1	4
2523	4	2
2524	2	2
2525	1	4
2526	1	4
2528	1	4
2532	2	2
2535	1	4
2537	1	4
2538	1	4
2539	1	4
2540	2	2
2541	2	2
2545	1	4
2546	1	4
2547	2	2
2548	3	2
2549	3	2
2550	1	4
2613	1	4
2631	1	4
2649	1	4	<<<<<<<<<<
2704	1	4
2709	1	4
2762	1	4
2780	1	4
2786	1	4
2787	1	4
2789	1	4
---------------------------------------------------
---------------------------------------------------

5' GCCUGGGGAGCAGCUGCUGGUGG 3' Transcript: Sobic.009G182600.1:4831-4853 Slice Site:4843
      ||o|  ||||| ||o||||o
3' UUAACUCA-CGUCG-CGGCCACU 5' Query: miR397-Known-3p-star

SiteID: Sobic.009G182600.1:4843
MFE of perfect match: -41.20
MFE of this site: -27.00
MFEratio: 0.655339805825243
Allen et al. score: 9
Paired Regions (query5'-query3',transcript3'-transcript5')
	1-8,4853-4846
	9-13,4844-4840
	15-18,4837-4834
Unpaired Regions (query5'-query3',transcript3'-transcript5')
	x-x,4845-4845	BULt: Bulge on transcript side
	14-14,4839-4838	AILt: Asymmetric internal loop with more nts on the transcript side
	19-21,4833-4831	UP3: Unpaired region at 3' of query

Degradome data file: degradome.cleaveLand.result/Drought.degradome_1.fastq.trimmed.mc.fa_dd.txt
Degardome Category: 4
Degradome p-value: 0.994185843446549
T-Plot file: degradome.cleaveLand.result/Drought_dgd_plot/miR397-Known-3p-star_Sobic.009G182600.1_4843_TPlot.pdf

Position	Reads	Category
78	1	4
79	1	4
122	1	4
130	2	2
141	1	4
143	1	4
146	3	1
147	1	4
148	1	4
150	1	4
151	1	4
152	2	2
153	1	4
154	1	4
160	1	4
165	1	4
167	2	2
169	3	1
170	1	4
171	1	4
172	1	4
177	1	4
179	1	4
184	1	4
186	1	4
188	1	4
192	1	4
197	1	4
198	1	4
199	1	4
217	1	4
218	1	4
219	1	4
220	2	2
221	1	4
223	3	1
224	1	4
226	1	4
228	1	4
229	1	4
231	1	4
241	1	4
242	1	4
244	1	4
245	1	4
249	1	4
368	1	4
391	1	4
393	1	4
415	1	4
469	1	4
481	1	4
488	1	4
501	1	4
514	2	2
516	1	4
518	2	2
521	1	4
522	1	4
524	2	2
527	1	4
531	1	4
534	1	4
535	1	4
546	1	4
568	1	4
570	1	4
571	1	4
579	2	2
580	2	2
582	1	4
583	1	4
585	2	2
590	1	4
601	1	4
604	1	4
713	1	4
748	1	4
831	1	4
895	1	4
898	2	2
930	1	4
1097	1	4
1131	1	4
1230	1	4
1238	1	4
1282	1	4
1283	1	4
1486	1	4
1766	1	4
1817	1	4
1881	1	4
1882	2	2
2111	1	4
2198	1	4
2211	1	4
2359	1	4
2474	1	4
2483	1	4
2503	1	4
2796	1	4
3054	1	4
3120	1	4
3168	1	4
3243	1	4
3284	1	4
3577	1	4
3713	1	4
3778	1	4
3896	1	4
3901	1	4
3918	1	4
3919	2	2
3937	1	4
3991	1	4
4026	1	4
4028	1	4
4066	1	4
4069	1	4
4070	1	4
4073	1	4
4075	1	4
4082	1	4
4083	1	4
4085	1	4
4087	1	4
4089	1	4
4093	1	4
4135	1	4
4227	1	4
4297	1	4
4327	1	4
4330	1	4
4375	1	4
4387	1	4
4398	2	2
4426	1	4
4435	1	4
4437	2	2
4544	1	4
4559	1	4
4560	1	4
4565	1	4
4572	1	4
4573	2	2
4574	2	2
4576	3	1
4577	1	4
4578	1	4
4579	2	2
4580	1	4
4581	1	4
4582	3	1
4587	1	4
4596	1	4
4614	1	4
4615	1	4
4621	1	4
4637	1	4
4669	1	4
4670	1	4
4692	1	4
4729	1	4
4736	1	4
4753	1	4
4765	1	4
4843	1	4	<<<<<<<<<<
4857	1	4
4865	1	4
4868	1	4
4872	1	4
4873	1	4
4878	1	4
4883	1	4
4892	1	4
4899	1	4
4905	1	4
---------------------------------------------------
---------------------------------------------------

5' GCUGAUGCUGAGAUGAAUACCACG 3' Transcript: Sobic.009G189100.1:397-420 Slice Site:410
     ||| ||o||o|o |||||||||
3' GUACU-CGGCUUUG-UUAUGGUGC 5' Query: miR171g-Known-5p-star

SiteID: Sobic.009G189100.1:410
MFE of perfect match: -38.80
MFE of this site: -25.70
MFEratio: 0.662371134020619
Allen et al. score: 7.5
Paired Regions (query5'-query3',transcript3'-transcript5')
	1-9,420-412
	10-17,410-403
	18-20,401-399
Unpaired Regions (query5'-query3',transcript3'-transcript5')
	x-x,411-411	BULt: Bulge on transcript side
	x-x,402-402	BULt: Bulge on transcript side
	21-22,398-397	UP3: Unpaired region at 3' of query

Degradome data file: degradome.cleaveLand.result/Drought.degradome_1.fastq.trimmed.mc.fa_dd.txt
Degardome Category: 4
Degradome p-value: 0.926629666923187
T-Plot file: degradome.cleaveLand.result/Drought_dgd_plot/miR171g-Known-5p-star_Sobic.009G189100.1_410_TPlot.pdf

Position	Reads	Category
403	1	4
406	1	4
407	1	4
408	1	4
410	1	4	<<<<<<<<<<
414	1	4
415	1	4
416	1	4
647	1	4
934	1	4
1253	1	4
1267	1	4
1373	2	2
1374	1	4
1375	4	0
1376	1	4
1796	1	4
1797	1	4
---------------------------------------------------
---------------------------------------------------

5' GCCGUCGCC-CAAGCCCGUGCCG 3' Transcript: Sobic.009G200700.1:144-165 Slice Site:153
   ||||||||| | |||   |||| 
3' CGGCAGCGGCGAUCG---ACGGA 5' Query: miR167g-Probable-5p-star

SiteID: Sobic.009G200700.1:153
MFE of perfect match: -45.90
MFE of this site: -30.10
MFEratio: 0.655773420479303
Allen et al. score: 11
Paired Regions (query5'-query3',transcript3'-transcript5')
	2-5,164-161
	6-8,157-155
	10-10,153-153
	12-20,152-144
Unpaired Regions (query5'-query3',transcript3'-transcript5')
	1-1,165-165	UP5: Unpaired region at 5' of query
	x-x,160-158	BULt: Bulge on transcript side
	9-9,154-154	SIL: Symmetric internal loop
	11-11,x-x	BULq: Bulge on query side

Degradome data file: degradome.cleaveLand.result/Drought.degradome_1.fastq.trimmed.mc.fa_dd.txt
Degardome Category: 4
Degradome p-value: 0.999999999985824
T-Plot file: degradome.cleaveLand.result/Drought_dgd_plot/miR167g-Probable-5p-star_Sobic.009G200700.1_153_TPlot.pdf

Position	Reads	Category
153	1	4	<<<<<<<<<<
385	1	4
717	1	4
---------------------------------------------------
---------------------------------------------------

5' CCUUGAACCAAAUUUUGAUGAUGACGACUC 3' Transcript: Sobic.009G201600.1:651-680 Slice Site:671
   ||||||||||         ||oo||o||o|
3' GGAACUUGGU---------CUGUUGUUGGG 5' Query: miR166f-Probable-5p-star

SiteID: Sobic.009G201600.1:671
MFE of perfect match: -38.90
MFE of this site: -26.10
MFEratio: 0.670951156812339
Allen et al. score: 22
Paired Regions (query5'-query3',transcript3'-transcript5')
	1-11,680-670
	12-21,660-651
Unpaired Regions (query5'-query3',transcript3'-transcript5')
	x-x,669-661	BULt: Bulge on transcript side

Degradome data file: degradome.cleaveLand.result/Drought.degradome_1.fastq.trimmed.mc.fa_dd.txt
Degardome Category: 4
Degradome p-value: 0.898610589100237
T-Plot file: degradome.cleaveLand.result/Drought_dgd_plot/miR166f-Probable-5p-star_Sobic.009G201600.1_671_TPlot.pdf

Position	Reads	Category
317	1	4
379	1	4
390	1	4
414	1	4
664	1	4
668	1	4
671	1	4	<<<<<<<<<<
744	1	4
817	1	4
844	1	4
---------------------------------------------------
---------------------------------------------------

5' UGGGGGCGACCA-AGGACACG 3' Transcript: Sobic.009G215700.1:80-99 Slice Site:91
    ||||||||||  ||o||||o
3' GCCCCCGCUGGACUCUUGUGU 5' Query: miR398-Known-3p-mature

SiteID: Sobic.009G215700.1:91
MFE of perfect match: -45.30
MFE of this site: -34.20
MFEratio: 0.754966887417219
Allen et al. score: 6.5
Paired Regions (query5'-query3',transcript3'-transcript5')
	1-8,99-92
	11-20,90-81
Unpaired Regions (query5'-query3',transcript3'-transcript5')
	9-10,91-91	AILq: Asymmetric internal loop with more nts on the query side
	21-21,80-80	UP3: Unpaired region at 3' of query

Degradome data file: degradome.cleaveLand.result/Drought.degradome_1.fastq.trimmed.mc.fa_dd.txt
Degardome Category: 4
Degradome p-value: 0.115929670001882
T-Plot file: degradome.cleaveLand.result/Drought_dgd_plot/miR398-Known-3p-mature_Sobic.009G215700.1_91_TPlot.pdf

Position	Reads	Category
28	1	4
39	2	2
40	1	4
45	6	1
46	3	2
47	1	4
49	1	4
50	1	4
53	3	2
54	1	4
55	2	2
57	3	2
58	3	2
60	1	4
61	1	4
65	1	4
66	1	4
68	1	4
90	3	2
91	1	4	<<<<<<<<<<
92	1	4
93	1	4
97	1	4
188	1	4
199	1	4
203	1	4
205	1	4
207	1	4
217	1	4
218	1	4
281	1	4
283	1	4
297	1	4
311	1	4
316	1	4
320	1	4
321	1	4
472	2	2
495	1	4
497	2	2
502	2	2
503	1	4
508	1	4
513	1	4
514	1	4
522	1	4
523	1	4
529	1	4
530	1	4
537	1	4
539	1	4
544	3	2
546	2	2
547	4	2
550	2	2
553	1	4
556	1	4
557	1	4
562	3	2
563	1	4
564	1	4
565	1	4
566	3	2
567	3	2
568	6	1
570	3	2
574	2	2
575	1	4
576	1	4
578	1	4
580	2	2
---------------------------------------------------
---------------------------------------------------

5' UGGGGGCGACCA-AGGACACG 3' Transcript: Sobic.009G215700.2:74-93 Slice Site:85
    ||||||||||  ||o||||o
3' GCCCCCGCUGGACUCUUGUGU 5' Query: miR398-Known-3p-mature

SiteID: Sobic.009G215700.2:85
MFE of perfect match: -45.30
MFE of this site: -34.20
MFEratio: 0.754966887417219
Allen et al. score: 6.5
Paired Regions (query5'-query3',transcript3'-transcript5')
	1-8,93-86
	11-20,84-75
Unpaired Regions (query5'-query3',transcript3'-transcript5')
	9-10,85-85	AILq: Asymmetric internal loop with more nts on the query side
	21-21,74-74	UP3: Unpaired region at 3' of query

Degradome data file: degradome.cleaveLand.result/Drought.degradome_1.fastq.trimmed.mc.fa_dd.txt
Degardome Category: 2
Degradome p-value: 0.0067922052997289
T-Plot file: degradome.cleaveLand.result/Drought_dgd_plot/miR398-Known-3p-mature_Sobic.009G215700.2_85_TPlot.pdf

Position	Reads	Category
78	1	4
80	1	4
81	1	4
85	2	2	<<<<<<<<<<
107	1	4
155	1	4
180	2	2
183	1	4
200	1	4
208	2	2
272	1	4
278	1	4
280	1	4
282	1	4
284	1	4
288	1	4
302	1	4
310	1	4
311	1	4
313	1	4
318	1	4
329	1	4
364	1	4
372	1	4
466	1	4
479	1	4
480	1	4
485	1	4
496	3	2
497	1	4
504	1	4
506	1	4
514	1	4
527	1	4
533	1	4
535	1	4
537	1	4
538	1	4
540	1	4
541	2	2
544	2	2
548	2	2
550	1	4
551	1	4
552	1	4
554	1	4
555	1	4
556	2	2
558	3	2
559	1	4
560	1	4
561	1	4
562	7	0
569	1	4
570	1	4
571	2	2
574	1	4
575	1	4
---------------------------------------------------
---------------------------------------------------

5' GGUUCGGGCCGCCUCACCACGGCGGCAUGGC 3' Transcript: Sobic.009G236500.1:245-275 Slice Site:266
   o| ||o||| |||        ||o|||||o|
3' UC-AGUCCGACGG--------CGUCGUACUG 5' Query: miR167h-Probable-3p-star

SiteID: Sobic.009G236500.1:266
MFE of perfect match: -47.20
MFE of this site: -30.80
MFEratio: 0.652542372881356
Allen et al. score: 21
Paired Regions (query5'-query3',transcript3'-transcript5')
	1-10,275-266
	11-13,257-255
	15-20,253-248
	21-22,246-245
Unpaired Regions (query5'-query3',transcript3'-transcript5')
	x-x,265-258	BULt: Bulge on transcript side
	14-14,254-254	SIL: Symmetric internal loop
	x-x,247-247	BULt: Bulge on transcript side

Degradome data file: degradome.cleaveLand.result/Drought.degradome_1.fastq.trimmed.mc.fa_dd.txt
Degardome Category: 4
Degradome p-value: 0.970154817116405
T-Plot file: degradome.cleaveLand.result/Drought_dgd_plot/miR167h-Probable-3p-star_Sobic.009G236500.1_266_TPlot.pdf

Position	Reads	Category
265	3	0
266	1	4	<<<<<<<<<<
---------------------------------------------------
---------------------------------------------------

5' GAAGGAGCGGGAGAGGGUGGAUGAGGUCGGC 3' Transcript: Sobic.009G250900.2:699-729 Slice Site:712
   ||||o||  o||||||||o        |o||
3' CUUCUUC--UCUCUCCCAU--------GUCG 5' Query: miR529-Probable-3p-star

SiteID: Sobic.009G250900.2:712
MFE of perfect match: -40.10
MFE of this site: -27.00
MFEratio: 0.673316708229426
Allen et al. score: 21
Paired Regions (query5'-query3',transcript3'-transcript5')
	1-4,729-726
	5-14,717-708
	15-21,705-699
Unpaired Regions (query5'-query3',transcript3'-transcript5')
	x-x,725-718	BULt: Bulge on transcript side
	x-x,707-706	BULt: Bulge on transcript side

Degradome data file: degradome.cleaveLand.result/Drought.degradome_1.fastq.trimmed.mc.fa_dd.txt
Degardome Category: 4
Degradome p-value: 0.988999372706973
T-Plot file: degradome.cleaveLand.result/Drought_dgd_plot/miR529-Probable-3p-star_Sobic.009G250900.2_712_TPlot.pdf

Position	Reads	Category
415	1	4
416	1	4
426	2	0
446	1	4
650	1	4
655	1	4
685	1	4
712	1	4	<<<<<<<<<<
723	1	4
730	1	4
773	1	4
778	1	4
1171	1	4
1172	1	4
1177	1	4
---------------------------------------------------
---------------------------------------------------

5' GGUGAGGCUGUACAAGGUGAUG 3' Transcript: Sobic.010G038800.2:910-931 Slice Site:922
   o||||o||||  ||| o|||| 
3' UCACUUCGAC--GUUGUACUAG 5' Query: miR167k-Known-3p-star

SiteID: Sobic.010G038800.2:922
MFE of perfect match: -34.60
MFE of this site: -23.60
MFEratio: 0.682080924855491
Allen et al. score: 9
Paired Regions (query5'-query3',transcript3'-transcript5')
	2-6,930-926
	8-10,924-922
	11-20,919-910
Unpaired Regions (query5'-query3',transcript3'-transcript5')
	1-1,931-931	UP5: Unpaired region at 5' of query
	7-7,925-925	SIL: Symmetric internal loop
	x-x,921-920	BULt: Bulge on transcript side

Degradome data file: degradome.cleaveLand.result/Drought.degradome_1.fastq.trimmed.mc.fa_dd.txt
Degardome Category: 4
Degradome p-value: 0.858154348227826
T-Plot file: degradome.cleaveLand.result/Drought_dgd_plot/miR167k-Known-3p-star_Sobic.010G038800.2_922_TPlot.pdf

Position	Reads	Category
1	1	4
225	1	4
234	1	4
300	1	4
302	1	4
310	1	4
319	1	4
324	1	4
361	1	4
621	1	4
623	1	4
651	1	4
733	1	4
786	1	4
796	1	4
845	1	4
900	1	4
902	1	4
909	2	2
922	1	4	<<<<<<<<<<
923	1	4
925	1	4
927	2	2
928	2	2
932	1	4
935	2	2
936	1	4
937	1	4
938	2	2
939	3	2
940	1	4
941	1	4
942	1	4
943	1	4
945	1	4
952	1	4
953	1	4
963	1	4
967	1	4
974	1	4
976	1	4
979	2	2
983	1	4
985	3	2
986	1	4
988	2	2
989	1	4
990	1	4
991	1	4
993	1	4
997	4	0
1000	1	4
1003	1	4
1015	1	4
1020	1	4
1058	1	4
1113	1	4
---------------------------------------------------
---------------------------------------------------

5' GAUGGAGGAGGAGAGGGGGAA 3' Transcript: Sobic.010G065400.3:774-794 Slice Site:785
   |||||||o||||||o o |  
3' CUACCUCUUCCUCUUGUGCAC 5' Query: miR164a-Known-3p-star

SiteID: Sobic.010G065400.3:785
MFE of perfect match: -39.00
MFE of this site: -29.20
MFEratio: 0.748717948717949
Allen et al. score: 9.5
Paired Regions (query5'-query3',transcript3'-transcript5')
	3-3,792-792
	5-5,790-790
	7-21,788-774
Unpaired Regions (query5'-query3',transcript3'-transcript5')
	1-2,794-793	UP5: Unpaired region at 5' of query
	4-4,791-791	SIL: Symmetric internal loop
	6-6,789-789	SIL: Symmetric internal loop

Degradome data file: degradome.cleaveLand.result/Drought.degradome_1.fastq.trimmed.mc.fa_dd.txt
Degardome Category: 4
Degradome p-value: 0.594476595531589
T-Plot file: degradome.cleaveLand.result/Drought_dgd_plot/miR164a-Known-3p-star_Sobic.010G065400.3_785_TPlot.pdf

Position	Reads	Category
666	1	4
749	1	4
777	1	4
784	1	4
785	1	4	<<<<<<<<<<
792	1	4
794	1	4
801	1	4
---------------------------------------------------
---------------------------------------------------

5' CCGGCCGGAGGAGAGCUAUGGGUC 3' Transcript: Sobic.010G094800.1:486-509 Slice Site:496
   || |||o||||||||||    |o|
3' GGACGGUCUCCUCUCGA----CGG 5' Query: miR399b-Probable-5p-star

SiteID: Sobic.010G094800.1:496
MFE of perfect match: -45.40
MFE of this site: -33.20
MFEratio: 0.731277533039648
Allen et al. score: 10.5
Paired Regions (query5'-query3',transcript3'-transcript5')
	1-3,509-507
	4-17,502-489
	19-20,487-486
Unpaired Regions (query5'-query3',transcript3'-transcript5')
	x-x,506-503	BULt: Bulge on transcript side
	18-18,488-488	SIL: Symmetric internal loop

Degradome data file: degradome.cleaveLand.result/Drought.degradome_1.fastq.trimmed.mc.fa_dd.txt
Degardome Category: 4
Degradome p-value: 0.466563462061153
T-Plot file: degradome.cleaveLand.result/Drought_dgd_plot/miR399b-Probable-5p-star_Sobic.010G094800.1_496_TPlot.pdf

Position	Reads	Category
341	1	4
357	1	4
379	1	4
384	1	4
388	1	4
393	1	4
405	1	4
495	2	2
496	1	4	<<<<<<<<<<
499	1	4
595	1	4
600	1	4
608	1	4
633	1	4
634	1	4
635	1	4
636	2	2
637	1	4
644	1	4
646	1	4
647	1	4
648	1	4
650	1	4
651	1	4
652	1	4
654	1	4
655	2	2
656	4	0
664	1	4
665	2	2
670	1	4
674	1	4
679	1	4
683	1	4
684	1	4
685	1	4
697	1	4
705	1	4
706	1	4
707	2	2
708	3	2
709	1	4
711	1	4
713	1	4
722	1	4
731	1	4
732	1	4
737	1	4
740	1	4
741	1	4
742	1	4
744	1	4
745	1	4
748	1	4
749	1	4
752	3	2
763	1	4
767	1	4
769	1	4
772	2	2
775	1	4
778	1	4
780	1	4
782	1	4
791	1	4
808	2	2
810	2	2
812	1	4
813	2	2
814	1	4
815	1	4
817	2	2
818	2	2
819	1	4
822	1	4
823	2	2
828	1	4
833	1	4
834	1	4
836	1	4
838	2	2
840	1	4
841	3	2
842	1	4
843	2	2
844	3	2
845	1	4
848	1	4
850	1	4
852	2	2
857	1	4
858	1	4
861	1	4
862	1	4
864	2	2
865	2	2
866	1	4
880	1	4
884	1	4
891	1	4
948	1	4
950	1	4
953	2	2
958	2	2
964	1	4
970	1	4
979	2	2
982	1	4
983	1	4
985	1	4
986	1	4
987	1	4
996	1	4
999	1	4
1000	2	2
1001	2	2
1002	2	2
1004	2	2
1006	1	4
1007	2	2
1008	1	4
1010	1	4
1012	2	2
1013	1	4
1015	1	4
1016	1	4
1017	2	2
1021	1	4
1067	1	4
1077	1	4
1085	1	4
1097	1	4
1098	2	2
---------------------------------------------------
---------------------------------------------------

5' GUGGAGGAGAGCUAUGGAUCAGGGUACGGC 3' Transcript: Sobic.010G094800.1:685-714 Slice Site:705
   | o||o|||||         |||||||o||
3' CUUCUUCUCUC---------UCCCAUGUCG 5' Query: miR529-Probable-3p-star

SiteID: Sobic.010G094800.1:705
MFE of perfect match: -40.10
MFE of this site: -29.00
MFEratio: 0.723192019950125
Allen et al. score: 21
Paired Regions (query5'-query3',transcript3'-transcript5')
	1-10,714-705
	11-19,695-687
	21-21,685-685
Unpaired Regions (query5'-query3',transcript3'-transcript5')
	x-x,704-696	BULt: Bulge on transcript side
	20-20,686-686	SIL: Symmetric internal loop

Degradome data file: degradome.cleaveLand.result/Drought.degradome_1.fastq.trimmed.mc.fa_dd.txt
Degardome Category: 4
Degradome p-value: 0.748433773912502
T-Plot file: degradome.cleaveLand.result/Drought_dgd_plot/miR529-Probable-3p-star_Sobic.010G094800.1_705_TPlot.pdf

Position	Reads	Category
341	1	4
357	1	4
379	1	4
384	1	4
388	1	4
393	1	4
405	1	4
495	2	2
496	1	4
499	1	4
595	1	4
600	1	4
608	1	4
633	1	4
634	1	4
635	1	4
636	2	2
637	1	4
644	1	4
646	1	4
647	1	4
648	1	4
650	1	4
651	1	4
652	1	4
654	1	4
655	2	2
656	4	0
664	1	4
665	2	2
670	1	4
674	1	4
679	1	4
683	1	4
684	1	4
685	1	4
697	1	4
705	1	4	<<<<<<<<<<
706	1	4
707	2	2
708	3	2
709	1	4
711	1	4
713	1	4
722	1	4
731	1	4
732	1	4
737	1	4
740	1	4
741	1	4
742	1	4
744	1	4
745	1	4
748	1	4
749	1	4
752	3	2
763	1	4
767	1	4
769	1	4
772	2	2
775	1	4
778	1	4
780	1	4
782	1	4
791	1	4
808	2	2
810	2	2
812	1	4
813	2	2
814	1	4
815	1	4
817	2	2
818	2	2
819	1	4
822	1	4
823	2	2
828	1	4
833	1	4
834	1	4
836	1	4
838	2	2
840	1	4
841	3	2
842	1	4
843	2	2
844	3	2
845	1	4
848	1	4
850	1	4
852	2	2
857	1	4
858	1	4
861	1	4
862	1	4
864	2	2
865	2	2
866	1	4
880	1	4
884	1	4
891	1	4
948	1	4
950	1	4
953	2	2
958	2	2
964	1	4
970	1	4
979	2	2
982	1	4
983	1	4
985	1	4
986	1	4
987	1	4
996	1	4
999	1	4
1000	2	2
1001	2	2
1002	2	2
1004	2	2
1006	1	4
1007	2	2
1008	1	4
1010	1	4
1012	2	2
1013	1	4
1015	1	4
1016	1	4
1017	2	2
1021	1	4
1067	1	4
1077	1	4
1085	1	4
1097	1	4
1098	2	2
---------------------------------------------------
---------------------------------------------------

5' UGCUUUAGUCAUUGACCGGCUCCAC 3' Transcript: Sobic.010G153100.1:318-342 Slice Site:333
    |||   | || |o|||o|||||||
3' UCGA---C-GU-AUUGGUCGAGGUG 5' Query: miR166j-Probable-5p-star

SiteID: Sobic.010G153100.1:333
MFE of perfect match: -39.10
MFE of this site: -26.10
MFEratio: 0.667519181585678
Allen et al. score: 8
Paired Regions (query5'-query3',transcript3'-transcript5')
	1-13,342-330
	14-15,328-327
	16-16,325-325
	17-19,321-319
Unpaired Regions (query5'-query3',transcript3'-transcript5')
	x-x,329-329	BULt: Bulge on transcript side
	x-x,326-326	BULt: Bulge on transcript side
	x-x,324-322	BULt: Bulge on transcript side
	20-20,318-318	UP3: Unpaired region at 3' of query

Degradome data file: degradome.cleaveLand.result/Drought.degradome_1.fastq.trimmed.mc.fa_dd.txt
Degardome Category: 4
Degradome p-value: 0.999231696754644
T-Plot file: degradome.cleaveLand.result/Drought_dgd_plot/miR166j-Probable-5p-star_Sobic.010G153100.1_333_TPlot.pdf

Position	Reads	Category
53	1	4
327	1	4
332	2	2
333	1	4	<<<<<<<<<<
345	2	2
346	5	0
347	4	2
349	2	2
350	1	4
351	1	4
352	1	4
353	2	2
354	3	2
355	4	2
356	1	4
357	1	4
358	1	4
359	1	4
360	2	2
361	1	4
362	1	4
373	1	4
390	3	2
398	2	2
403	1	4
416	1	4
418	1	4
425	1	4
450	1	4
458	1	4
459	1	4
---------------------------------------------------
---------------------------------------------------

5' GAUGGAGAAGUUUGCGGUGGG 3' Transcript: Sobic.010G266200.1:621-641 Slice Site:632
     |o||||||||||  o|o||
3' CAAUCUCUUCAAACUGUAUCC 5' Query: miR6285-Probable-5p-star

SiteID: Sobic.010G266200.1:632
MFE of perfect match: -32.90
MFE of this site: -23.20
MFEratio: 0.70516717325228
Allen et al. score: 8.5
Paired Regions (query5'-query3',transcript3'-transcript5')
	1-5,641-637
	8-19,634-623
Unpaired Regions (query5'-query3',transcript3'-transcript5')
	6-7,636-635	SIL: Symmetric internal loop
	20-21,622-621	UP3: Unpaired region at 3' of query

Degradome data file: degradome.cleaveLand.result/Drought.degradome_1.fastq.trimmed.mc.fa_dd.txt
Degardome Category: 2
Degradome p-value: 0.00959493747194928
T-Plot file: degradome.cleaveLand.result/Drought_dgd_plot/miR6285-Probable-5p-star_Sobic.010G266200.1_632_TPlot.pdf

Position	Reads	Category
81	1	4
458	1	4
469	1	4
503	1	4
506	1	4
507	2	2
524	1	4
531	2	2
534	2	2
536	1	4
540	1	4
544	1	4
548	1	4
586	1	4
595	1	4
601	1	4
602	1	4
603	1	4
605	1	4
609	1	4
610	2	2
611	2	2
613	4	0
615	2	2
620	1	4
622	2	2
624	1	4
625	1	4
627	1	4
628	1	4
629	1	4
630	1	4
631	1	4
632	2	2	<<<<<<<<<<
639	1	4
645	2	2
647	2	2
648	2	2
650	1	4
653	1	4
665	1	4
766	1	4
796	1	4
843	1	4
845	1	4
905	1	4
---------------------------------------------------
