# Supplementary material for: Revealing critical mechanisms in determining sorghum resistance to drought and salt using mRNA, small RNA and degradome sequencing
Source: BMC Plant Biol. 2024 Jun 13;24:547. doi: 10.1186/s12870-024-05230-1 (PMC11177356; doi:10.1186/s12870-024-05230-1)
Supplement: Supplementary file 2 — Supplementary Material 2 [file 12870_2024_5230_MOESM2_ESM.txt]

# CleaveLand4 4.5
# Tue Feb 27 21:47:40 CST 2024
# Degradome Density File: Control.degradome_1.fastq.trimmed.mc.fa_dd.txt
# Query Alignment file: miRNA.fa_GSTAr.txt
# Transcriptome: /public/home/zhenglw/work/sRNA_database/Sbicolor_313_v3.1.cds.fa
# P-value cutoff: 1
# Category cutoff: 4
# Output Format: Pretty
---------------------------------------------------

5' AGGGAAGGCAACCU-CCAGG 3' Transcript: Sobic.001G012500.1:391-409 Slice Site:401
   |o|o|| o|||||  |||o 
3' UUCUUUGUGUUGGUUGGUUU 5' Query: miR5564a-Probable-5p-star

SiteID: Sobic.001G012500.1:401
MFE of perfect match: -29.60
MFE of this site: -19.30
MFEratio: 0.652027027027027
Allen et al. score: 8.5
Paired Regions (query5'-query3',transcript3'-transcript5')
	2-5,408-405
	8-13,403-398
	15-20,396-391
Unpaired Regions (query5'-query3',transcript3'-transcript5')
	1-1,409-409	UP5: Unpaired region at 5' of query
	6-7,404-404	AILq: Asymmetric internal loop with more nts on the query side
	14-14,397-397	SIL: Symmetric internal loop

Degradome data file: Control.degradome_1.fastq.trimmed.mc.fa_dd.txt
Degardome Category: 4
Degradome p-value: 0.999999981390913
T-Plot file: degradome.cleaveLand.result/Control_dgd_plot/miR5564a-Probable-5p-star_Sobic.001G012500.1_401_TPlot.pdf

Position	Reads	Category
12	1	4
95	1	4
102	1	4
105	1	4
292	1	4
293	1	4
370	1	4
401	1	4	<<<<<<<<<<
414	1	4
451	1	4
524	1	4
527	1	4
529	1	4
535	1	4
595	1	4
655	1	4
656	1	4
682	1	4
692	1	4
700	1	4
703	1	4
742	1	4
---------------------------------------------------
---------------------------------------------------

5' GAGCUGAUUAGUGAAGGGGAAGAGGAGC 3' Transcript: Sobic.001G038000.2:415-442 Slice Site:432
   |||||||o    |||o|o||||  ||||
3' CUCGACUGU---CUUUCUCUUCA-CUCG 5' Query: miR156a-Known-3p-star

SiteID: Sobic.001G038000.2:432
MFE of perfect match: -45.20
MFE of this site: -30.94
MFEratio: 0.684513274336283
Allen et al. score: 10.5
Paired Regions (query5'-query3',transcript3'-transcript5')
	1-4,442-439
	6-15,436-427
	17-24,422-415
Unpaired Regions (query5'-query3',transcript3'-transcript5')
	5-5,438-437	AILt: Asymmetric internal loop with more nts on the transcript side
	16-16,426-423	AILt: Asymmetric internal loop with more nts on the transcript side

Degradome data file: Control.degradome_1.fastq.trimmed.mc.fa_dd.txt
Degardome Category: 4
Degradome p-value: 0.32487212931573
T-Plot file: degradome.cleaveLand.result/Control_dgd_plot/miR156a-Known-3p-star_Sobic.001G038000.2_432_TPlot.pdf

Position	Reads	Category
241	1	4
432	1	4	<<<<<<<<<<
699	1	4
737	1	4
1315	1	4
1322	1	4
1323	2	0
---------------------------------------------------
---------------------------------------------------

5' GCGGAUGGCGAGGGAGAGGAUUCAG-GAGC 3' Transcript: Sobic.001G040500.2:447-475 Slice Site:463
   |||||||o| ||oo||||    ||| ||||
3' CGCCUACUG-UCUUUCUC----GUCACUCG 5' Query: miR156g-Known-3p-star

SiteID: Sobic.001G040500.2:463
MFE of perfect match: -50.00
MFE of this site: -35.30
MFEratio: 0.706
Allen et al. score: 12.5
Paired Regions (query5'-query3',transcript3'-transcript5')
	1-4,475-472
	6-8,471-469
	9-16,464-457
	17-25,455-447
Unpaired Regions (query5'-query3',transcript3'-transcript5')
	5-5,x-x	BULq: Bulge on query side
	x-x,468-465	BULt: Bulge on transcript side
	x-x,456-456	BULt: Bulge on transcript side

Degradome data file: Control.degradome_1.fastq.trimmed.mc.fa_dd.txt
Degardome Category: 4
Degradome p-value: 0.188420879619281
T-Plot file: degradome.cleaveLand.result/Control_dgd_plot/miR156g-Known-3p-star_Sobic.001G040500.2_463_TPlot.pdf

Position	Reads	Category
463	1	4	<<<<<<<<<<
971	1	4
---------------------------------------------------
---------------------------------------------------

5' UGGCUCACCGUGCGGUGGCGUGC 3' Transcript: Sobic.001G084600.1:1031-1053 Slice Site:1044
    o||o||||    o|||| ||||
3' UUCGGGUGG----UCACCACACG 5' Query: miR5072-Probable-3p-star

SiteID: Sobic.001G084600.1:1044
MFE of perfect match: -39.80
MFE of this site: -27.30
MFEratio: 0.685929648241206
Allen et al. score: 13
Paired Regions (query5'-query3',transcript3'-transcript5')
	1-4,1053-1050
	6-10,1048-1044
	11-18,1039-1032
Unpaired Regions (query5'-query3',transcript3'-transcript5')
	5-5,1049-1049	SIL: Symmetric internal loop
	x-x,1043-1040	BULt: Bulge on transcript side
	19-19,1031-1031	UP3: Unpaired region at 3' of query

Degradome data file: Control.degradome_1.fastq.trimmed.mc.fa_dd.txt
Degardome Category: 4
Degradome p-value: 0.881208640737879
T-Plot file: degradome.cleaveLand.result/Control_dgd_plot/miR5072-Probable-3p-star_Sobic.001G084600.1_1044_TPlot.pdf

Position	Reads	Category
441	1	4
628	1	4
1044	1	4	<<<<<<<<<<
1199	1	4
1233	1	4
---------------------------------------------------
---------------------------------------------------

5' UUGAAGCACAGCGGAGCACU 3' Transcript: Sobic.001G111500.1:152-171 Slice Site:162
     |||o||||o| o| ||  
3' UUCUUUGUGUUGGUUGGUUU 5' Query: miR5564a-Probable-5p-star

SiteID: Sobic.001G111500.1:162
MFE of perfect match: -29.60
MFE of this site: -19.40
MFEratio: 0.655405405405405
Allen et al. score: 11.5
Paired Regions (query5'-query3',transcript3'-transcript5')
	3-4,169-168
	6-7,166-165
	9-18,163-154
Unpaired Regions (query5'-query3',transcript3'-transcript5')
	1-2,171-170	UP5: Unpaired region at 5' of query
	5-5,167-167	SIL: Symmetric internal loop
	8-8,164-164	SIL: Symmetric internal loop
	19-20,153-152	UP3: Unpaired region at 3' of query

Degradome data file: Control.degradome_1.fastq.trimmed.mc.fa_dd.txt
Degardome Category: 4
Degradome p-value: 0.999999840507703
T-Plot file: degradome.cleaveLand.result/Control_dgd_plot/miR5564a-Probable-5p-star_Sobic.001G111500.1_162_TPlot.pdf

Position	Reads	Category
38	1	4
145	1	4
162	1	4	<<<<<<<<<<
260	1	4
347	1	4
387	1	4
441	1	4
528	1	4
570	2	2
679	2	2
685	1	4
792	1	4
892	1	4
903	1	4
905	1	4
954	1	4
983	1	4
1013	1	4
1019	1	4
1038	1	4
1039	1	4
1040	3	2
1041	4	2
1042	5	1
1043	4	2
1044	2	2
1045	1	4
1046	2	2
1050	1	4
1059	1	4
1064	2	2
1065	4	2
1066	1	4
1068	1	4
1070	1	4
1147	1	4
1187	1	4
1323	1	4
1325	2	2
1412	1	4
1486	1	4
1491	1	4
1506	1	4
1525	1	4
1542	1	4
1546	1	4
1554	1	4
1555	1	4
1561	1	4
1564	2	2
1565	1	4
1566	1	4
1567	1	4
1568	1	4
1574	2	2
1594	1	4
1603	1	4
1693	1	4
1711	1	4
1721	1	4
1728	1	4
1742	1	4
1743	1	4
1879	1	4
1896	3	2
1897	1	4
1900	2	2
1908	1	4
1913	1	4
1914	3	2
1916	1	4
1917	2	2
1919	1	4
1920	1	4
1924	1	4
1929	2	2
1930	1	4
1931	1	4
1933	1	4
1936	1	4
1941	1	4
1942	1	4
1944	1	4
1948	1	4
1949	1	4
1950	2	2
1955	1	4
1956	1	4
2034	3	2
2035	1	4
2040	1	4
2047	1	4
2048	1	4
2049	1	4
2050	1	4
2063	1	4
2089	1	4
2133	1	4
2158	1	4
2169	1	4
2216	1	4
2221	1	4
2223	1	4
2224	1	4
2225	1	4
2232	1	4
2234	1	4
2236	1	4
2237	1	4
2238	3	2
2239	3	2
2240	1	4
2241	1	4
2242	2	2
2243	1	4
2244	1	4
2248	1	4
2251	2	2
2261	1	4
2300	1	4
2304	1	4
2306	1	4
2307	1	4
2356	1	4
2358	1	4
2457	1	4
2458	1	4
2459	2	2
2567	1	4
2573	1	4
2613	1	4
2648	1	4
2668	1	4
2669	1	4
2709	1	4
2731	1	4
2733	1	4
2746	1	4
2747	1	4
2763	1	4
2778	1	4
2787	1	4
2864	1	4
2865	1	4
2868	1	4
2870	1	4
2872	3	2
2874	1	4
2875	1	4
2877	2	2
2879	1	4
2880	2	2
2881	1	4
2882	1	4
2883	1	4
2884	4	2
2885	2	2
2886	5	1
2887	1	4
2888	4	2
2889	1	4
2890	2	2
2891	2	2
2893	1	4
2894	1	4
2901	1	4
2904	1	4
2907	1	4
2914	1	4
2915	2	2
2916	3	2
2917	1	4
2986	1	4
3118	1	4
3120	1	4
3154	1	4
3156	1	4
3158	1	4
3164	1	4
3167	1	4
3177	1	4
3215	1	4
3231	1	4
---------------------------------------------------
---------------------------------------------------

5' UGGAGAACC-UGGUGUUGCUGU 3' Transcript: Sobic.001G111800.1:678-698 Slice Site:689
   ||| ||||| ||o||o|||||o
3' ACCGCUUGGAACUACGACGACG 5' Query: miR172a-Probable-5p-star

SiteID: Sobic.001G111800.1:689
MFE of perfect match: -44.70
MFE of this site: -31.00
MFEratio: 0.693512304250559
Allen et al. score: 4.5
Paired Regions (query5'-query3',transcript3'-transcript5')
	1-12,698-687
	14-18,686-682
	20-22,680-678
Unpaired Regions (query5'-query3',transcript3'-transcript5')
	13-13,x-x	BULq: Bulge on query side
	19-19,681-681	SIL: Symmetric internal loop

Degradome data file: Control.degradome_1.fastq.trimmed.mc.fa_dd.txt
Degardome Category: 4
Degradome p-value: 0.487765537003354
T-Plot file: degradome.cleaveLand.result/Control_dgd_plot/miR172a-Probable-5p-star_Sobic.001G111800.1_689_TPlot.pdf

Position	Reads	Category
577	1	4
689	1	4	<<<<<<<<<<
793	1	4
1221	1	4
1281	1	4
1422	1	4
---------------------------------------------------
---------------------------------------------------

5' GAGAUCGAUGACAAGGAUCAC 3' Transcript: Sobic.001G117800.1:2005-2025 Slice Site:2014
   ||o||| ||o||||||  |||
3' CUUUAG-UAUUGUUCC--GUG 5' Query: miR8175a-Probable-5p-star

SiteID: Sobic.001G117800.1:2014
MFE of perfect match: -27.30
MFE of this site: -19.50
MFEratio: 0.714285714285714
Allen et al. score: 7.5
Paired Regions (query5'-query3',transcript3'-transcript5')
	1-3,2025-2023
	4-12,2020-2012
	13-18,2010-2005
Unpaired Regions (query5'-query3',transcript3'-transcript5')
	x-x,2022-2021	BULt: Bulge on transcript side
	x-x,2011-2011	BULt: Bulge on transcript side

Degradome data file: Control.degradome_1.fastq.trimmed.mc.fa_dd.txt
Degardome Category: 4
Degradome p-value: 0.922630124541865
T-Plot file: degradome.cleaveLand.result/Control_dgd_plot/miR8175a-Probable-5p-star_Sobic.001G117800.1_2014_TPlot.pdf

Position	Reads	Category
396	1	4
1029	1	4
1037	1	4
1113	2	1
1170	1	4
1186	1	4
1588	1	4
1725	1	4
1835	1	4
1996	2	1
2014	1	4	<<<<<<<<<<
2017	1	4
2188	1	4
2478	1	4
2509	1	4
2540	1	4
2554	1	4
2557	1	4
2567	1	4
2582	1	4
2781	1	4
2906	1	4
2916	1	4
2919	1	4
3088	1	4
3104	1	4
3108	2	1
3111	2	1
3112	1	4
3114	1	4
3117	1	4
3118	1	4
3120	2	1
3121	1	4
3123	1	4
3124	1	4
3125	1	4
3127	1	4
3129	1	4
3131	1	4
3135	1	4
3139	1	4
3144	1	4
3152	1	4
3153	1	4
3175	1	4
3177	1	4
3187	1	4
---------------------------------------------------
---------------------------------------------------

5' AGGAGACGCUCCACAUGGGGGGC 3' Transcript: Sobic.001G149500.1:26-48 Slice Site:38
    ||    o|||||| |||||oo|
3' ACCGC--UGAGGUG-ACCCCUUG 5' Query: miR5072-Probable-5p-mature

SiteID: Sobic.001G149500.1:38
MFE of perfect match: -42.90
MFE of this site: -28.48
MFEratio: 0.663869463869464
Allen et al. score: 9.5
Paired Regions (query5'-query3',transcript3'-transcript5')
	1-8,48-41
	9-15,39-33
	18-19,28-27
Unpaired Regions (query5'-query3',transcript3'-transcript5')
	x-x,40-40	BULt: Bulge on transcript side
	16-17,32-29	AILt: Asymmetric internal loop with more nts on the transcript side
	20-20,26-26	UP3: Unpaired region at 3' of query

Degradome data file: Control.degradome_1.fastq.trimmed.mc.fa_dd.txt
Degardome Category: 4
Degradome p-value: 0.969385797894316
T-Plot file: degradome.cleaveLand.result/Control_dgd_plot/miR5072-Probable-5p-mature_Sobic.001G149500.1_38_TPlot.pdf

Position	Reads	Category
35	1	4
37	1	4
38	1	4	<<<<<<<<<<
40	1	4
41	1	4
44	1	4
46	1	4
48	1	4
49	2	3
50	2	3
51	2	3
52	2	3
53	10	2
54	2	3
55	11	1
56	6	2
57	6	2
58	10	2
59	2	3
62	1	4
64	1	4
69	1	4
70	1	4
71	3	3
73	3	3
74	1	4
75	3	3
76	6	2
77	1	4
78	4	2
79	2	3
86	2	3
87	1	4
89	3	3
90	4	2
91	4	2
92	2	3
94	1	4
97	2	3
100	4	2
101	1	4
102	1	4
103	1	4
106	1	4
107	4	2
108	4	2
109	6	2
110	1	4
111	2	3
112	5	2
122	1	4
126	1	4
169	1	4
173	1	4
174	1	4
176	1	4
182	1	4
188	1	4
191	1	4
193	1	4
194	3	3
195	2	3
196	10	2
197	4	2
198	3	3
199	1	4
200	1	4
201	2	3
202	6	2
203	4	2
204	4	2
205	3	3
206	3	3
207	3	3
208	7	2
209	6	2
210	6	2
211	11	1
212	4	2
213	10	2
214	10	2
215	8	2
216	8	2
217	3	3
218	3	3
219	1	4
220	6	2
221	1	4
226	1	4
229	1	4
---------------------------------------------------
---------------------------------------------------

5' GAGGAGCACAAGAAGGCCGAG 3' Transcript: Sobic.001G149500.1:79-99 Slice Site:89
   o||o|o|||||   oo||o|o
3' UUCUUUGUGUUGG-UUGGUUU 5' Query: miR5564a-Probable-5p-star

SiteID: Sobic.001G149500.1:89
MFE of perfect match: -29.60
MFE of this site: -20.20
MFEratio: 0.682432432432432
Allen et al. score: 11
Paired Regions (query5'-query3',transcript3'-transcript5')
	1-7,99-93
	10-20,89-79
Unpaired Regions (query5'-query3',transcript3'-transcript5')
	8-9,92-90	AILt: Asymmetric internal loop with more nts on the transcript side

Degradome data file: Control.degradome_1.fastq.trimmed.mc.fa_dd.txt
Degardome Category: 3
Degradome p-value: 0.0445465982792407
T-Plot file: degradome.cleaveLand.result/Control_dgd_plot/miR5564a-Probable-5p-star_Sobic.001G149500.1_89_TPlot.pdf

Position	Reads	Category
35	1	4
37	1	4
38	1	4
40	1	4
41	1	4
44	1	4
46	1	4
48	1	4
49	2	3
50	2	3
51	2	3
52	2	3
53	10	2
54	2	3
55	11	1
56	6	2
57	6	2
58	10	2
59	2	3
62	1	4
64	1	4
69	1	4
70	1	4
71	3	3
73	3	3
74	1	4
75	3	3
76	6	2
77	1	4
78	4	2
79	2	3
86	2	3
87	1	4
89	3	3	<<<<<<<<<<
90	4	2
91	4	2
92	2	3
94	1	4
97	2	3
100	4	2
101	1	4
102	1	4
103	1	4
106	1	4
107	4	2
108	4	2
109	6	2
110	1	4
111	2	3
112	5	2
122	1	4
126	1	4
169	1	4
173	1	4
174	1	4
176	1	4
182	1	4
188	1	4
191	1	4
193	1	4
194	3	3
195	2	3
196	10	2
197	4	2
198	3	3
199	1	4
200	1	4
201	2	3
202	6	2
203	4	2
204	4	2
205	3	3
206	3	3
207	3	3
208	7	2
209	6	2
210	6	2
211	11	1
212	4	2
213	10	2
214	10	2
215	8	2
216	8	2
217	3	3
218	3	3
219	1	4
220	6	2
221	1	4
226	1	4
229	1	4
---------------------------------------------------
---------------------------------------------------

5' UGGCGGUGCGGGGCGGCAAGGC 3' Transcript: Sobic.001G251300.1:1235-1256 Slice Site:1246
   |||| o|o|o||| o|| ||||
3' ACCG-UAUGUCCC-UCGGUCCG 5' Query: miR160-Probable-5p-mature

SiteID: Sobic.001G251300.1:1246
MFE of perfect match: -43.80
MFE of this site: -29.10
MFEratio: 0.664383561643836
Allen et al. score: 8
Paired Regions (query5'-query3',transcript3'-transcript5')
	1-4,1256-1253
	6-8,1251-1249
	9-16,1247-1240
	17-20,1238-1235
Unpaired Regions (query5'-query3',transcript3'-transcript5')
	5-5,1252-1252	SIL: Symmetric internal loop
	x-x,1248-1248	BULt: Bulge on transcript side
	x-x,1239-1239	BULt: Bulge on transcript side

Degradome data file: Control.degradome_1.fastq.trimmed.mc.fa_dd.txt
Degardome Category: 4
Degradome p-value: 0.991692227647592
T-Plot file: degradome.cleaveLand.result/Control_dgd_plot/miR160-Probable-5p-mature_Sobic.001G251300.1_1246_TPlot.pdf

Position	Reads	Category
717	1	4
1246	1	4	<<<<<<<<<<
---------------------------------------------------
---------------------------------------------------

5' GAGCAUCAUUGACAGGGCGU 3' Transcript: Sobic.001G333900.1:1617-1636 Slice Site:1627
   ||o |||| |o|||o|||  
3' CUU-UAGU-AUUGUUCCGUG 5' Query: miR8175g-Probable-5p-star

SiteID: Sobic.001G333900.1:1627
MFE of perfect match: -27.30
MFE of this site: -17.80
MFEratio: 0.652014652014652
Allen et al. score: 8.5
Paired Regions (query5'-query3',transcript3'-transcript5')
	3-11,1634-1626
	12-15,1624-1621
	16-18,1619-1617
Unpaired Regions (query5'-query3',transcript3'-transcript5')
	1-2,1636-1635	UP5: Unpaired region at 5' of query
	x-x,1625-1625	BULt: Bulge on transcript side
	x-x,1620-1620	BULt: Bulge on transcript side

Degradome data file: Control.degradome_1.fastq.trimmed.mc.fa_dd.txt
Degardome Category: 4
Degradome p-value: 0.999964962087657
T-Plot file: degradome.cleaveLand.result/Control_dgd_plot/miR8175g-Probable-5p-star_Sobic.001G333900.1_1627_TPlot.pdf

Position	Reads	Category
1559	1	4
1561	1	4
1562	3	2
1563	1	4
1564	8	0
1565	3	2
1566	2	3
1567	1	4
1627	1	4	<<<<<<<<<<
1709	1	4
---------------------------------------------------
---------------------------------------------------

5' GAGGUCAUGAUAAGGCUGC 3' Transcript: Sobic.001G382000.2:971-989 Slice Site:979
   ||oo||||o|o||||| o|
3' CUUUAGUAUUGUUCCG-UG 5' Query: miR8175a-Probable-5p-star

SiteID: Sobic.001G382000.2:979
MFE of perfect match: -27.30
MFE of this site: -23.40
MFEratio: 0.857142857142857
Allen et al. score: 6
Paired Regions (query5'-query3',transcript3'-transcript5')
	1-2,989-988
	3-18,986-971
Unpaired Regions (query5'-query3',transcript3'-transcript5')
	x-x,987-987	BULt: Bulge on transcript side

Degradome data file: Control.degradome_1.fastq.trimmed.mc.fa_dd.txt
Degardome Category: 4
Degradome p-value: 0.122082597392661
T-Plot file: degradome.cleaveLand.result/Control_dgd_plot/miR8175a-Probable-5p-star_Sobic.001G382000.2_979_TPlot.pdf

Position	Reads	Category
19	1	4
381	1	4
385	1	4
419	1	4
470	1	4
543	1	4
601	1	4
667	1	4
729	1	4
956	1	4
979	1	4	<<<<<<<<<<
982	1	4
---------------------------------------------------
---------------------------------------------------

5' ACGGGUAAAGUAAUUGGUGGAA 3' Transcript: Sobic.001G391400.1:547-568 Slice Site:559
     ||||||||o|||| |o o||
3' UACCCAUUUCGUUAAGCGGUUU 5' Query: miR5564b-Known-3p-star

SiteID: Sobic.001G391400.1:559
MFE of perfect match: -36.00
MFE of this site: -24.90
MFEratio: 0.691666666666667
Allen et al. score: 9
Paired Regions (query5'-query3',transcript3'-transcript5')
	1-3,568-566
	5-6,564-563
	8-20,561-549
Unpaired Regions (query5'-query3',transcript3'-transcript5')
	4-4,565-565	SIL: Symmetric internal loop
	7-7,562-562	SIL: Symmetric internal loop
	21-22,548-547	UP3: Unpaired region at 3' of query

Degradome data file: Control.degradome_1.fastq.trimmed.mc.fa_dd.txt
Degardome Category: 4
Degradome p-value: 0.389741446888442
T-Plot file: degradome.cleaveLand.result/Control_dgd_plot/miR5564b-Known-3p-star_Sobic.001G391400.1_559_TPlot.pdf

Position	Reads	Category
261	1	4
262	1	4
269	1	4
434	1	4
436	1	4
441	3	2
471	1	4
475	1	4
483	1	4
486	1	4
491	1	4
504	1	4
506	1	4
521	1	4
533	1	4
556	2	2
557	1	4
558	1	4
559	1	4	<<<<<<<<<<
561	4	0
566	1	4
567	1	4
570	2	2
571	1	4
591	1	4
611	1	4
803	1	4
891	1	4
892	1	4
946	1	4
987	1	4
1005	1	4
1064	1	4
1083	1	4
1086	1	4
1152	1	4
1153	1	4
1154	1	4
1155	3	2
1163	1	4
1173	2	2
1174	1	4
1177	2	2
1178	2	2
---------------------------------------------------
---------------------------------------------------

5' GUGCAGCGUCG-CAAGAAAG 3' Transcript: Sobic.001G457400.3:995-1013 Slice Site:1005
   o||||||o||o |||||   
3' UACGUCGUAGUAGUUCUAAG 5' Query: miR172b-Probable-3p-mature

SiteID: Sobic.001G457400.3:1005
MFE of perfect match: -32.70
MFE of this site: -23.70
MFEratio: 0.724770642201835
Allen et al. score: 9
Paired Regions (query5'-query3',transcript3'-transcript5')
	4-8,1010-1006
	10-20,1005-995
Unpaired Regions (query5'-query3',transcript3'-transcript5')
	1-3,1013-1011	UP5: Unpaired region at 5' of query
	9-9,x-x	BULq: Bulge on query side

Degradome data file: Control.degradome_1.fastq.trimmed.mc.fa_dd.txt
Degardome Category: 4
Degradome p-value: 0.41390905692171
T-Plot file: degradome.cleaveLand.result/Control_dgd_plot/miR172b-Probable-3p-mature_Sobic.001G457400.3_1005_TPlot.pdf

Position	Reads	Category
1003	1	4
1005	1	4	<<<<<<<<<<
1693	1	4
---------------------------------------------------
---------------------------------------------------

5' GGGUCUGCCGGUGGCG-GC 3' Transcript: Sobic.001G510800.1:54-71 Slice Site:63
   oo|o|oo||o|||| | ||
3' UUCGGGUGGUCACCACACG 5' Query: miR5072-Probable-3p-star

SiteID: Sobic.001G510800.1:63
MFE of perfect match: -39.80
MFE of this site: -25.90
MFEratio: 0.650753768844221
Allen et al. score: 7.5
Paired Regions (query5'-query3',transcript3'-transcript5')
	1-2,71-70
	4-4,69-69
	6-19,67-54
Unpaired Regions (query5'-query3',transcript3'-transcript5')
	3-3,x-x	BULq: Bulge on query side
	5-5,68-68	SIL: Symmetric internal loop

Degradome data file: Control.degradome_1.fastq.trimmed.mc.fa_dd.txt
Degardome Category: 4
Degradome p-value: 0.997041894908346
T-Plot file: degradome.cleaveLand.result/Control_dgd_plot/miR5072-Probable-3p-star_Sobic.001G510800.1_63_TPlot.pdf

Position	Reads	Category
5	1	4
14	1	4
63	1	4	<<<<<<<<<<
88	1	4
91	1	4
109	1	4
175	1	4
214	1	4
286	2	2
288	1	4
289	1	4
290	1	4
292	3	2
293	1	4
294	4	0
295	2	2
297	1	4
298	2	2
299	1	4
300	1	4
302	2	2
304	3	2
305	1	4
306	1	4
307	2	2
308	2	2
310	1	4
361	1	4
381	1	4
386	1	4
---------------------------------------------------
---------------------------------------------------

5' CGCUCC-AGGAGGCCGUCACCG 3' Transcript: Sobic.002G004000.2:614-634 Slice Site:624
    ||||| ||||||| |o| |||
3' ACGAGGUUCCUCCGACGG-GGC 5' Query: miR396-Probable-3p-star

SiteID: Sobic.002G004000.2:624
MFE of perfect match: -48.20
MFE of this site: -32.70
MFEratio: 0.678423236514523
Allen et al. score: 7
Paired Regions (query5'-query3',transcript3'-transcript5')
	1-3,634-632
	4-6,630-628
	8-14,626-620
	16-20,619-615
Unpaired Regions (query5'-query3',transcript3'-transcript5')
	x-x,631-631	BULt: Bulge on transcript side
	7-7,627-627	SIL: Symmetric internal loop
	15-15,x-x	BULq: Bulge on query side
	21-21,614-614	UP3: Unpaired region at 3' of query

Degradome data file: Control.degradome_1.fastq.trimmed.mc.fa_dd.txt
Degardome Category: 4
Degradome p-value: 0.8827979440382
T-Plot file: degradome.cleaveLand.result/Control_dgd_plot/miR396-Probable-3p-star_Sobic.002G004000.2_624_TPlot.pdf

Position	Reads	Category
113	1	4
305	1	4
309	2	1
311	1	4
322	1	4
435	1	4
464	1	4
483	1	4
484	1	4
515	1	4
519	2	1
526	1	4
566	1	4
604	1	4
609	1	4
613	1	4
615	1	4
624	1	4	<<<<<<<<<<
---------------------------------------------------
---------------------------------------------------

5' GGUG-UCAGAGCCGGCGGGGAGA 3' Transcript: Sobic.002G214300.1:477-498 Slice Site:488
   |||| |||o|o|||o ||o||| 
3' CCACUAGUUUUGGCU-CCUCUCA 5' Query: miR156h-Probable-3p-star

SiteID: Sobic.002G214300.1:488
MFE of perfect match: -40.60
MFE of this site: -30.50
MFEratio: 0.751231527093596
Allen et al. score: 7.5
Paired Regions (query5'-query3',transcript3'-transcript5')
	2-7,497-492
	8-17,490-481
	19-22,480-477
Unpaired Regions (query5'-query3',transcript3'-transcript5')
	1-1,498-498	UP5: Unpaired region at 5' of query
	x-x,491-491	BULt: Bulge on transcript side
	18-18,x-x	BULq: Bulge on query side

Degradome data file: Control.degradome_1.fastq.trimmed.mc.fa_dd.txt
Degardome Category: 4
Degradome p-value: 0.0899764132666885
T-Plot file: degradome.cleaveLand.result/Control_dgd_plot/miR156h-Probable-3p-star_Sobic.002G214300.1_488_TPlot.pdf

Position	Reads	Category
488	1	4	<<<<<<<<<<
507	1	4
515	1	4
518	1	4
523	1	4
665	1	4
---------------------------------------------------
---------------------------------------------------

5' GUGCAGCGUCAUCUUUGUUU 3' Transcript: Sobic.002G294800.1:1396-1415 Slice Site:1406
   o||||||o|||||       
3' UACGUCGUAGUAGUUCUAAG 5' Query: miR172b-Probable-3p-mature

SiteID: Sobic.002G294800.1:1406
MFE of perfect match: -32.70
MFE of this site: -22.40
MFEratio: 0.685015290519878
Allen et al. score: 14
Paired Regions (query5'-query3',transcript3'-transcript5')
	8-20,1408-1396
Unpaired Regions (query5'-query3',transcript3'-transcript5')
	1-7,1415-1409	UP5: Unpaired region at 5' of query

Degradome data file: Control.degradome_1.fastq.trimmed.mc.fa_dd.txt
Degardome Category: 4
Degradome p-value: 0.786096284719762
T-Plot file: degradome.cleaveLand.result/Control_dgd_plot/miR172b-Probable-3p-mature_Sobic.002G294800.1_1406_TPlot.pdf

Position	Reads	Category
421	1	4
701	1	4
705	1	4
1406	1	4	<<<<<<<<<<
1407	1	4
1411	1	4
1425	1	4
1561	1	4
1562	1	4
1590	1	4
---------------------------------------------------
---------------------------------------------------

5' GAGAUCUGAAUGAGCAGGCAC 3' Transcript: Sobic.002G318600.1:779-799 Slice Site:790
   ||o|||   ||o|  ||||||
3' CUUUAG---UAUUGUUCCGUG 5' Query: miR8175a-Probable-5p-star

SiteID: Sobic.002G318600.1:790
MFE of perfect match: -27.30
MFE of this site: -17.90
MFEratio: 0.655677655677656
Allen et al. score: 11.5
Paired Regions (query5'-query3',transcript3'-transcript5')
	1-6,799-794
	9-12,791-788
	13-18,784-779
Unpaired Regions (query5'-query3',transcript3'-transcript5')
	7-8,793-792	SIL: Symmetric internal loop
	x-x,787-785	BULt: Bulge on transcript side

Degradome data file: Control.degradome_1.fastq.trimmed.mc.fa_dd.txt
Degardome Category: 4
Degradome p-value: 0.999926172649448
T-Plot file: degradome.cleaveLand.result/Control_dgd_plot/miR8175a-Probable-5p-star_Sobic.002G318600.1_790_TPlot.pdf

Position	Reads	Category
182	1	4
443	1	4
444	4	0
445	1	4
446	1	4
675	1	4
681	1	4
726	1	4
731	1	4
790	1	4	<<<<<<<<<<
794	1	4
963	1	4
1035	1	4
1283	1	4
1291	1	4
1353	1	4
---------------------------------------------------
---------------------------------------------------

5' GAGCAACACAAUCAAGCAAA 3' Transcript: Sobic.002G413400.2:306-325 Slice Site:316
   o|| |||||||o||| ||||
3' UUCUUUGUGUUGGUUGGUUU 5' Query: miR5564a-Probable-5p-star

SiteID: Sobic.002G413400.2:316
MFE of perfect match: -29.60
MFE of this site: -20.00
MFEratio: 0.675675675675676
Allen et al. score: 4.5
Paired Regions (query5'-query3',transcript3'-transcript5')
	1-4,325-322
	6-16,320-310
	18-20,308-306
Unpaired Regions (query5'-query3',transcript3'-transcript5')
	5-5,321-321	SIL: Symmetric internal loop
	17-17,309-309	SIL: Symmetric internal loop

Degradome data file: Control.degradome_1.fastq.trimmed.mc.fa_dd.txt
Degardome Category: 4
Degradome p-value: 0.999959457630976
T-Plot file: degradome.cleaveLand.result/Control_dgd_plot/miR5564a-Probable-5p-star_Sobic.002G413400.2_316_TPlot.pdf

Position	Reads	Category
79	1	4
200	1	4
208	1	4
279	1	4
289	1	4
293	1	4
300	1	4
315	1	4
316	1	4	<<<<<<<<<<
318	2	1
319	1	4
393	1	4
394	2	1
396	1	4
406	2	1
658	1	4
---------------------------------------------------
---------------------------------------------------

5' GUGCUCG-UCGCCAUUGUCGGC 3' Transcript: Sobic.002G414400.1:280-300 Slice Site:291
   ||||||o ||  ||o||||oo|
3' CACGAGUGAGA-GUGACAGUUG 5' Query: miR156f-Probable-5p-mature

SiteID: Sobic.002G414400.1:291
MFE of perfect match: -39.70
MFE of this site: -26.10
MFEratio: 0.657430730478589
Allen et al. score: 8.5
Paired Regions (query5'-query3',transcript3'-transcript5')
	1-10,300-291
	12-13,288-287
	15-21,286-280
Unpaired Regions (query5'-query3',transcript3'-transcript5')
	11-11,290-289	AILt: Asymmetric internal loop with more nts on the transcript side
	14-14,x-x	BULq: Bulge on query side

Degradome data file: Control.degradome_1.fastq.trimmed.mc.fa_dd.txt
Degardome Category: 4
Degradome p-value: 0.54215133970381
T-Plot file: degradome.cleaveLand.result/Control_dgd_plot/miR156f-Probable-5p-mature_Sobic.002G414400.1_291_TPlot.pdf

Position	Reads	Category
109	1	4
222	1	4
223	1	4
226	1	4
232	2	0
237	1	4
266	1	4
291	1	4	<<<<<<<<<<
292	1	4
---------------------------------------------------
---------------------------------------------------

5' UAGAAGGGCAGCCAGCCCGC 3' Transcript: Sobic.003G039300.1:1458-1477 Slice Site:1468
    ||||o o||o|||o||   
3' UUCUUUGUGUUGGUUGGUUU 5' Query: miR5564a-Probable-5p-star

SiteID: Sobic.003G039300.1:1468
MFE of perfect match: -29.60
MFE of this site: -22.90
MFEratio: 0.773648648648649
Allen et al. score: 10
Paired Regions (query5'-query3',transcript3'-transcript5')
	4-13,1474-1465
	15-19,1463-1459
Unpaired Regions (query5'-query3',transcript3'-transcript5')
	1-3,1477-1475	UP5: Unpaired region at 5' of query
	14-14,1464-1464	SIL: Symmetric internal loop
	20-20,1458-1458	UP3: Unpaired region at 3' of query

Degradome data file: Control.degradome_1.fastq.trimmed.mc.fa_dd.txt
Degardome Category: 4
Degradome p-value: 0.563234554369088
T-Plot file: degradome.cleaveLand.result/Control_dgd_plot/miR5564a-Probable-5p-star_Sobic.003G039300.1_1468_TPlot.pdf

Position	Reads	Category
451	1	4
464	1	4
704	1	4
932	1	4
952	1	4
1026	1	4
1055	1	4
1313	1	4
1315	1	4
1326	1	4
1327	1	4
1337	1	4
1358	1	4
1468	1	4	<<<<<<<<<<
1515	1	4
1705	1	4
---------------------------------------------------
---------------------------------------------------

5' CUGCUCUCUCUCUCUCUCUCU 3' Transcript: Sobic.003G291100.1:116-136 Slice Site:126
    |||||||||||| ||| || 
3' CACGAGAGAGAGA-AGACAGU 5' Query: miR156h-Probable-5p-mature

SiteID: Sobic.003G291100.1:126
MFE of perfect match: -37.40
MFE of this site: -25.00
MFEratio: 0.668449197860963
Allen et al. score: 6
Paired Regions (query5'-query3',transcript3'-transcript5')
	2-3,135-134
	5-7,132-130
	8-19,128-117
Unpaired Regions (query5'-query3',transcript3'-transcript5')
	1-1,136-136	UP5: Unpaired region at 5' of query
	4-4,133-133	SIL: Symmetric internal loop
	x-x,129-129	BULt: Bulge on transcript side
	20-20,116-116	UP3: Unpaired region at 3' of query

Degradome data file: Control.degradome_1.fastq.trimmed.mc.fa_dd.txt
Degardome Category: 4
Degradome p-value: 0.195675833447841
T-Plot file: degradome.cleaveLand.result/Control_dgd_plot/miR156h-Probable-5p-mature_Sobic.003G291100.1_126_TPlot.pdf

Position	Reads	Category
126	1	4	<<<<<<<<<<
---------------------------------------------------
---------------------------------------------------

5' GAGCUGGCAGAAACAGAAGUGCCAGAGC 3' Transcript: Sobic.003G296300.1:580-607 Slice Site:594
   ||||||o|||||| ||||||    ||||
3' CUCGACUGUCUUUCUCUUCA----CUCG 5' Query: miR156a-Known-3p-star

SiteID: Sobic.003G296300.1:594
MFE of perfect match: -45.20
MFE of this site: -34.20
MFEratio: 0.756637168141593
Allen et al. score: 10.5
Paired Regions (query5'-query3',transcript3'-transcript5')
	1-4,607-604
	5-10,599-594
	12-24,592-580
Unpaired Regions (query5'-query3',transcript3'-transcript5')
	x-x,603-600	BULt: Bulge on transcript side
	11-11,593-593	SIL: Symmetric internal loop

Degradome data file: Control.degradome_1.fastq.trimmed.mc.fa_dd.txt
Degardome Category: 4
Degradome p-value: 0.0221986541742685
T-Plot file: degradome.cleaveLand.result/Control_dgd_plot/miR156a-Known-3p-star_Sobic.003G296300.1_594_TPlot.pdf

Position	Reads	Category
364	1	4
464	1	4
594	1	4	<<<<<<<<<<
---------------------------------------------------
---------------------------------------------------

5' GAGGAAC-C-ACCGACCAGA 3' Transcript: Sobic.003G305700.1:371-388 Slice Site:379
   o||o||| | |||o||||o|
3' UUCUUUGUGUUGGUUGGUUU 5' Query: miR5564a-Probable-5p-star

SiteID: Sobic.003G305700.1:379
MFE of perfect match: -29.60
MFE of this site: -21.20
MFEratio: 0.716216216216216
Allen et al. score: 6
Paired Regions (query5'-query3',transcript3'-transcript5')
	1-10,388-379
	12-12,378-378
	14-20,377-371
Unpaired Regions (query5'-query3',transcript3'-transcript5')
	11-11,x-x	BULq: Bulge on query side
	13-13,x-x	BULq: Bulge on query side

Degradome data file: Control.degradome_1.fastq.trimmed.mc.fa_dd.txt
Degardome Category: 2
Degradome p-value: 0.128341919285314
T-Plot file: degradome.cleaveLand.result/Control_dgd_plot/miR5564a-Probable-5p-star_Sobic.003G305700.1_379_TPlot.pdf

Position	Reads	Category
11	1	4
32	1	4
33	1	4
46	1	4
171	1	4
175	1	4
176	1	4
179	1	4
185	1	4
203	1	4
208	1	4
210	1	4
213	2	2
219	1	4
220	1	4
221	1	4
245	1	4
249	1	4
253	1	4
254	1	4
255	1	4
261	1	4
262	1	4
265	1	4
266	1	4
267	1	4
282	2	2
321	1	4
357	1	4
358	1	4
366	1	4
379	2	2	<<<<<<<<<<
381	1	4
384	1	4
385	4	0
386	2	2
387	1	4
388	1	4
389	3	2
390	3	2
391	3	2
392	2	2
393	3	2
394	1	4
397	1	4
410	1	4
466	1	4
467	1	4
478	1	4
496	1	4
497	1	4
501	2	2
502	2	2
505	2	2
507	1	4
545	1	4
608	1	4
---------------------------------------------------
---------------------------------------------------

5' GUGCUUACCUCUCAUUUGUUACC 3' Transcript: Sobic.003G317500.1:1106-1128 Slice Site:1119
   |||||o| ||||| |o|||o|||
3' CACGAGU-GAGAGAAGACAGUGG 5' Query: miR156g-Known-5p-mature

SiteID: Sobic.003G317500.1:1119
MFE of perfect match: -43.20
MFE of this site: -30.00
MFEratio: 0.694444444444444
Allen et al. score: 5.5
Paired Regions (query5'-query3',transcript3'-transcript5')
	1-9,1128-1120
	11-15,1118-1114
	16-22,1112-1106
Unpaired Regions (query5'-query3',transcript3'-transcript5')
	10-10,1119-1119	SIL: Symmetric internal loop
	x-x,1113-1113	BULt: Bulge on transcript side

Degradome data file: Control.degradome_1.fastq.trimmed.mc.fa_dd.txt
Degardome Category: 4
Degradome p-value: 0.151152636703648
T-Plot file: degradome.cleaveLand.result/Control_dgd_plot/miR156g-Known-5p-mature_Sobic.003G317500.1_1119_TPlot.pdf

Position	Reads	Category
34	1	4
202	1	4
379	1	4
774	1	4
834	1	4
946	1	4
1119	1	4	<<<<<<<<<<
---------------------------------------------------
---------------------------------------------------

5' AAGCCCGCCAAGUCCGGCGGUG-GC 3' Transcript: Sobic.003G338966.1:40-63 Slice Site:50
   ||||||o|| |||     |||| ||
3' UUCGGGUGG-UCA-----CCACACG 5' Query: miR5072-Probable-3p-star

SiteID: Sobic.003G338966.1:50
MFE of perfect match: -39.80
MFE of this site: -26.30
MFEratio: 0.660804020100503
Allen et al. score: 14.5
Paired Regions (query5'-query3',transcript3'-transcript5')
	1-2,63-62
	4-7,61-58
	8-10,52-50
	11-19,48-40
Unpaired Regions (query5'-query3',transcript3'-transcript5')
	3-3,x-x	BULq: Bulge on query side
	x-x,57-53	BULt: Bulge on transcript side
	x-x,49-49	BULt: Bulge on transcript side

Degradome data file: Control.degradome_1.fastq.trimmed.mc.fa_dd.txt
Degardome Category: 4
Degradome p-value: 0.986416997655582
T-Plot file: degradome.cleaveLand.result/Control_dgd_plot/miR5072-Probable-3p-star_Sobic.003G338966.1_50_TPlot.pdf

Position	Reads	Category
30	1	4
36	1	4
40	2	2
43	1	4
44	1	4
45	1	4
46	1	4
48	1	4
49	1	4
50	1	4	<<<<<<<<<<
51	2	2
53	1	4
54	1	4
58	1	4
59	1	4
64	1	4
67	1	4
70	1	4
72	1	4
73	1	4
74	1	4
76	1	4
79	1	4
80	1	4
141	1	4
242	3	1
244	1	4
245	3	1
262	1	4
266	1	4
272	1	4
---------------------------------------------------
---------------------------------------------------

5' AAGAGUACAAAACCAACCGAG 3' Transcript: Sobic.004G270200.1:1069-1089 Slice Site:1080
   ||||o ||| ||||||||o| 
3' UUCUU-UGUGUUGGUUGGUUU 5' Query: miR5564a-Probable-5p-star

SiteID: Sobic.004G270200.1:1080
MFE of perfect match: -29.60
MFE of this site: -19.90
MFEratio: 0.672297297297297
Allen et al. score: 5.5
Paired Regions (query5'-query3',transcript3'-transcript5')
	2-11,1088-1079
	13-15,1077-1075
	16-20,1073-1069
Unpaired Regions (query5'-query3',transcript3'-transcript5')
	1-1,1089-1089	UP5: Unpaired region at 5' of query
	12-12,1078-1078	SIL: Symmetric internal loop
	x-x,1074-1074	BULt: Bulge on transcript side

Degradome data file: Control.degradome_1.fastq.trimmed.mc.fa_dd.txt
Degardome Category: 4
Degradome p-value: 0.999987718747099
T-Plot file: degradome.cleaveLand.result/Control_dgd_plot/miR5564a-Probable-5p-star_Sobic.004G270200.1_1080_TPlot.pdf

Position	Reads	Category
21	1	4
22	2	0
972	1	4
1062	1	4
1080	1	4	<<<<<<<<<<
1086	1	4
1215	1	4
---------------------------------------------------
---------------------------------------------------

5' GGUGGCCGAGGGGGCUGUCGCUG 3' Transcript: Sobic.004G298100.1:237-259 Slice Site:249
    |o  ||o|||o|||||o| |o|
3' ACGA-GGUUCCUCCGACGG-GGC 5' Query: miR396-Probable-3p-star

SiteID: Sobic.004G298100.1:249
MFE of perfect match: -48.20
MFE of this site: -31.50
MFEratio: 0.653526970954357
Allen et al. score: 9
Paired Regions (query5'-query3',transcript3'-transcript5')
	1-3,259-257
	4-17,255-242
	19-20,239-238
Unpaired Regions (query5'-query3',transcript3'-transcript5')
	x-x,256-256	BULt: Bulge on transcript side
	18-18,241-240	AILt: Asymmetric internal loop with more nts on the transcript side
	21-21,237-237	UP3: Unpaired region at 3' of query

Degradome data file: Control.degradome_1.fastq.trimmed.mc.fa_dd.txt
Degardome Category: 4
Degradome p-value: 0.986568605938293
T-Plot file: degradome.cleaveLand.result/Control_dgd_plot/miR396-Probable-3p-star_Sobic.004G298100.1_249_TPlot.pdf

Position	Reads	Category
131	1	4
247	1	4
249	1	4	<<<<<<<<<<
252	1	4
253	1	4
262	1	4
331	2	2
332	1	4
333	2	2
334	2	2
336	5	0
349	2	2
351	1	4
355	1	4
356	4	2
358	1	4
360	1	4
383	1	4
416	1	4
444	1	4
463	1	4
465	1	4
466	1	4
491	1	4
509	1	4
567	1	4
573	1	4
574	1	4
591	1	4
---------------------------------------------------
---------------------------------------------------

5' AUGCCCAGGCAUUAUUUCAUCAAGAUUC 3' Transcript: Sobic.004G305100.1:922-949 Slice Site:940
   ||||   o|||     ||||||||||||
3' UACG---UCGU-----AGUAGUUCUAAG 5' Query: miR172b-Probable-3p-mature

SiteID: Sobic.004G305100.1:940
MFE of perfect match: -32.70
MFE of this site: -22.50
MFEratio: 0.688073394495413
Allen et al. score: 13.5
Paired Regions (query5'-query3',transcript3'-transcript5')
	1-12,949-938
	13-16,932-929
	17-20,925-922
Unpaired Regions (query5'-query3',transcript3'-transcript5')
	x-x,937-933	BULt: Bulge on transcript side
	x-x,928-926	BULt: Bulge on transcript side

Degradome data file: Control.degradome_1.fastq.trimmed.mc.fa_dd.txt
Degardome Category: 4
Degradome p-value: 0.760687615294805
T-Plot file: degradome.cleaveLand.result/Control_dgd_plot/miR172b-Probable-3p-mature_Sobic.004G305100.1_940_TPlot.pdf

Position	Reads	Category
723	1	4
940	1	4	<<<<<<<<<<
1143	1	4
---------------------------------------------------
---------------------------------------------------

5' CAAGUCAAGGACAAGGUGC 3' Transcript: Sobic.005G075500.1:434-452 Slice Site:443
    ||o|||  o||||||oo|
3' CUUUAGUA-UUGUUCCGUG 5' Query: miR8175g-Probable-5p-star

SiteID: Sobic.005G075500.1:443
MFE of perfect match: -27.30
MFE of this site: -18.40
MFEratio: 0.673992673992674
Allen et al. score: 8.5
Paired Regions (query5'-query3',transcript3'-transcript5')
	1-10,452-443
	12-17,440-435
Unpaired Regions (query5'-query3',transcript3'-transcript5')
	11-11,442-441	AILt: Asymmetric internal loop with more nts on the transcript side
	18-18,434-434	UP3: Unpaired region at 3' of query

Degradome data file: Control.degradome_1.fastq.trimmed.mc.fa_dd.txt
Degardome Category: 4
Degradome p-value: 0.998567452701468
T-Plot file: degradome.cleaveLand.result/Control_dgd_plot/miR8175g-Probable-5p-star_Sobic.005G075500.1_443_TPlot.pdf

Position	Reads	Category
443	1	4	<<<<<<<<<<
---------------------------------------------------
---------------------------------------------------

5' CUAAUUGUAAGGGGGCAC 3' Transcript: Sobic.005G093800.1:2200-2217 Slice Site:2208
     |||oo||| oo|||||
3' CUUUAGUAUUGUUCCGUG 5' Query: miR8175g-Probable-5p-star

SiteID: Sobic.005G093800.1:2208
MFE of perfect match: -27.30
MFE of this site: -17.80
MFEratio: 0.652014652014652
Allen et al. score: 7.5
Paired Regions (query5'-query3',transcript3'-transcript5')
	1-7,2217-2211
	9-16,2209-2202
Unpaired Regions (query5'-query3',transcript3'-transcript5')
	8-8,2210-2210	SIL: Symmetric internal loop
	17-18,2201-2200	UP3: Unpaired region at 3' of query

Degradome data file: Control.degradome_1.fastq.trimmed.mc.fa_dd.txt
Degardome Category: 4
Degradome p-value: 0.999969239607003
T-Plot file: degradome.cleaveLand.result/Control_dgd_plot/miR8175g-Probable-5p-star_Sobic.005G093800.1_2208_TPlot.pdf

Position	Reads	Category
346	1	4
537	1	4
572	1	4
592	1	4
1140	2	0
1435	1	4
1572	1	4
1589	1	4
1648	1	4
1781	1	4
1824	1	4
1908	1	4
2201	1	4
2208	1	4	<<<<<<<<<<
2352	1	4
2448	1	4
2480	1	4
2483	1	4
---------------------------------------------------
---------------------------------------------------

5' UGGCUCUCCAGUGGAUGUGG 3' Transcript: Sobic.006G000400.5:687-706 Slice Site:696
    o||o| ||||||| |||| 
3' UUCGGGUGGUCACC-ACACG 5' Query: miR5072-Probable-3p-star

SiteID: Sobic.006G000400.5:696
MFE of perfect match: -39.80
MFE of this site: -26.40
MFEratio: 0.663316582914573
Allen et al. score: 6
Paired Regions (query5'-query3',transcript3'-transcript5')
	2-5,705-702
	6-12,700-694
	14-18,692-688
Unpaired Regions (query5'-query3',transcript3'-transcript5')
	1-1,706-706	UP5: Unpaired region at 5' of query
	x-x,701-701	BULt: Bulge on transcript side
	13-13,693-693	SIL: Symmetric internal loop
	19-19,687-687	UP3: Unpaired region at 3' of query

Degradome data file: Control.degradome_1.fastq.trimmed.mc.fa_dd.txt
Degardome Category: 4
Degradome p-value: 0.981732149421559
T-Plot file: degradome.cleaveLand.result/Control_dgd_plot/miR5072-Probable-3p-star_Sobic.006G000400.5_696_TPlot.pdf

Position	Reads	Category
696	1	4	<<<<<<<<<<
---------------------------------------------------
---------------------------------------------------

5' UGGUGACUCUUCAGGGGAGG 3' Transcript: Sobic.006G095400.1:789-808 Slice Site:799
   |||o|||||o | |||||o 
3' ACCGCUGAGGUGACCCCUUG 5' Query: miR5072-Probable-5p-mature

SiteID: Sobic.006G095400.1:799
MFE of perfect match: -42.90
MFE of this site: -28.10
MFEratio: 0.655011655011655
Allen et al. score: 7.5
Paired Regions (query5'-query3',transcript3'-transcript5')
	2-7,807-802
	9-9,800-800
	11-20,798-789
Unpaired Regions (query5'-query3',transcript3'-transcript5')
	1-1,808-808	UP5: Unpaired region at 5' of query
	8-8,801-801	SIL: Symmetric internal loop
	10-10,799-799	SIL: Symmetric internal loop

Degradome data file: Control.degradome_1.fastq.trimmed.mc.fa_dd.txt
Degardome Category: 4
Degradome p-value: 0.987666864936999
T-Plot file: degradome.cleaveLand.result/Control_dgd_plot/miR5072-Probable-5p-mature_Sobic.006G095400.1_799_TPlot.pdf

Position	Reads	Category
111	1	4
112	3	0
113	2	2
481	1	4
649	1	4
714	1	4
799	1	4	<<<<<<<<<<
865	1	4
867	1	4
1028	1	4
1343	1	4
1344	1	4
---------------------------------------------------
---------------------------------------------------

5' CGGCG-GCGGCGGGGCCGGGG 3' Transcript: Sobic.006G149700.1:408-427 Slice Site:418
    |||o o|o| ||o|||o|| 
3' ACCGUAUGUC-CCUCGGUCCG 5' Query: miR160-Probable-5p-mature

SiteID: Sobic.006G149700.1:418
MFE of perfect match: -43.80
MFE of this site: -29.50
MFEratio: 0.67351598173516
Allen et al. score: 9
Paired Regions (query5'-query3',transcript3'-transcript5')
	2-10,426-418
	11-14,416-413
	16-19,412-409
Unpaired Regions (query5'-query3',transcript3'-transcript5')
	1-1,427-427	UP5: Unpaired region at 5' of query
	x-x,417-417	BULt: Bulge on transcript side
	15-15,x-x	BULq: Bulge on query side
	20-20,408-408	UP3: Unpaired region at 3' of query

Degradome data file: Control.degradome_1.fastq.trimmed.mc.fa_dd.txt
Degardome Category: 4
Degradome p-value: 0.970399510637729
T-Plot file: degradome.cleaveLand.result/Control_dgd_plot/miR160-Probable-5p-mature_Sobic.006G149700.1_418_TPlot.pdf

Position	Reads	Category
418	1	4	<<<<<<<<<<
---------------------------------------------------
---------------------------------------------------

5' GGAGGCGGAGCAGGAGGAGGAGUUCUACGAGU 3' Transcript: Sobic.006G267800.1:51-82 Slice Site:68
   o|||||   o|||o|o|||o||     ||||o
3' UCUCCGAC-UGUCUUUCUCUUC-----GCUCG 5' Query: miR156i-Known-3p-star

SiteID: Sobic.006G267800.1:68
MFE of perfect match: -51.60
MFE of this site: -34.20
MFEratio: 0.662790697674419
Allen et al. score: 17
Paired Regions (query5'-query3',transcript3'-transcript5')
	1-5,82-78
	6-18,72-60
	21-26,56-51
Unpaired Regions (query5'-query3',transcript3'-transcript5')
	x-x,77-73	BULt: Bulge on transcript side
	19-20,59-57	AILt: Asymmetric internal loop with more nts on the transcript side

Degradome data file: Control.degradome_1.fastq.trimmed.mc.fa_dd.txt
Degardome Category: 4
Degradome p-value: 0.686702011696028
T-Plot file: degradome.cleaveLand.result/Control_dgd_plot/miR156i-Known-3p-star_Sobic.006G267800.1_68_TPlot.pdf

Position	Reads	Category
68	1	4	<<<<<<<<<<
1504	1	4
1672	1	4
---------------------------------------------------
---------------------------------------------------

5' GGUGCGGACUCUGGUGCUGCAGC 3' Transcript: Sobic.007G029400.1:856-878 Slice Site:869
    | |||o||o ||o|||||| ||
3' AC-CGCUUGGAACUACGACGACG 5' Query: miR172a-Probable-5p-star

SiteID: Sobic.007G029400.1:869
MFE of perfect match: -44.70
MFE of this site: -29.40
MFEratio: 0.657718120805369
Allen et al. score: 7
Paired Regions (query5'-query3',transcript3'-transcript5')
	1-2,878-877
	4-12,875-867
	14-20,865-859
	21-21,857-857
Unpaired Regions (query5'-query3',transcript3'-transcript5')
	3-3,876-876	SIL: Symmetric internal loop
	13-13,866-866	SIL: Symmetric internal loop
	x-x,858-858	BULt: Bulge on transcript side
	22-22,856-856	UP3: Unpaired region at 3' of query

Degradome data file: Control.degradome_1.fastq.trimmed.mc.fa_dd.txt
Degardome Category: 1
Degradome p-value: 0.0379893421115348
T-Plot file: degradome.cleaveLand.result/Control_dgd_plot/miR172a-Probable-5p-star_Sobic.007G029400.1_869_TPlot.pdf

Position	Reads	Category
3	1	4
10	1	4
206	1	4
226	1	4
244	1	4
261	1	4
262	1	4
263	3	1
274	1	4
284	1	4
292	1	4
295	1	4
328	1	4
337	1	4
480	1	4
533	1	4
559	1	4
732	1	4
770	1	4
771	1	4
782	1	4
783	1	4
853	1	4
869	3	1	<<<<<<<<<<
873	1	4
---------------------------------------------------
---------------------------------------------------

5' CAGACCCACAACCAGAACCAAA 3' Transcript: Sobic.007G164750.1:251-272 Slice Site:261
    |||  ||||||||  ||||||
3' UUCUUUGUGUUGGU--UGGUUU 5' Query: miR5564a-Probable-5p-star

SiteID: Sobic.007G164750.1:261
MFE of perfect match: -29.60
MFE of this site: -19.60
MFEratio: 0.662162162162162
Allen et al. score: 7
Paired Regions (query5'-query3',transcript3'-transcript5')
	1-6,272-267
	7-14,264-257
	17-19,254-252
Unpaired Regions (query5'-query3',transcript3'-transcript5')
	x-x,266-265	BULt: Bulge on transcript side
	15-16,256-255	SIL: Symmetric internal loop
	20-20,251-251	UP3: Unpaired region at 3' of query

Degradome data file: Control.degradome_1.fastq.trimmed.mc.fa_dd.txt
Degardome Category: 4
Degradome p-value: 0.999998972131954
T-Plot file: degradome.cleaveLand.result/Control_dgd_plot/miR5564a-Probable-5p-star_Sobic.007G164750.1_261_TPlot.pdf

Position	Reads	Category
9	1	4
21	1	4
29	2	2
30	1	4
33	1	4
34	2	2
35	2	2
39	2	2
41	3	2
45	1	4
70	1	4
79	1	4
83	1	4
90	2	2
91	1	4
92	1	4
95	3	2
97	1	4
98	1	4
99	1	4
101	1	4
102	1	4
103	1	4
108	1	4
117	1	4
120	1	4
125	2	2
126	1	4
131	1	4
144	1	4
150	2	2
151	2	2
155	1	4
179	1	4
185	1	4
186	1	4
188	1	4
189	1	4
191	1	4
192	1	4
196	2	2
209	1	4
210	2	2
211	1	4
214	1	4
215	2	2
216	5	2
217	1	4
221	1	4
222	1	4
225	3	2
227	3	2
228	2	2
230	2	2
231	2	2
232	1	4
233	6	2
234	1	4
235	1	4
237	1	4
239	2	2
240	1	4
241	1	4
243	3	2
245	1	4
246	3	2
247	1	4
248	1	4
249	1	4
250	3	2
251	10	0
252	3	2
253	2	2
254	2	2
256	2	2
258	2	2
259	1	4
261	1	4	<<<<<<<<<<
262	1	4
263	4	2
264	2	2
269	1	4
271	1	4
272	1	4
273	2	2
277	1	4
280	1	4
281	2	2
282	2	2
283	1	4
286	1	4
287	7	2
288	5	2
289	2	2
292	2	2
293	4	2
296	2	2
297	2	2
298	1	4
311	2	2
312	1	4
313	1	4
314	2	2
315	1	4
317	5	2
319	2	2
323	2	2
324	1	4
325	2	2
327	1	4
333	1	4
336	1	4
345	1	4
346	1	4
347	1	4
348	1	4
354	1	4
357	1	4
358	1	4
369	1	4
399	1	4
407	1	4
441	1	4
447	2	2
456	2	2
457	1	4
458	2	2
459	1	4
470	1	4
472	1	4
475	1	4
477	1	4
479	1	4
480	1	4
495	1	4
501	2	2
502	1	4
503	2	2
505	2	2
509	1	4
516	1	4
517	1	4
529	1	4
535	1	4
---------------------------------------------------
---------------------------------------------------

5' GUGCUCUCUCUCUUCUGUCAAC 3' Transcript: Sobic.007G210200.2:842-863 Slice Site:853
   |||||| |||||  ||||||||
3' CACGAGUGAGAGU-GACAGUUG 5' Query: miR156f-Probable-5p-mature

SiteID: Sobic.007G210200.2:853
MFE of perfect match: -39.70
MFE of this site: -31.50
MFEratio: 0.793450881612091
Allen et al. score: 5
Paired Regions (query5'-query3',transcript3'-transcript5')
	1-8,863-856
	10-14,853-849
	16-21,847-842
Unpaired Regions (query5'-query3',transcript3'-transcript5')
	9-9,855-854	AILt: Asymmetric internal loop with more nts on the transcript side
	15-15,848-848	SIL: Symmetric internal loop

Degradome data file: Control.degradome_1.fastq.trimmed.mc.fa_dd.txt
Degardome Category: 4
Degradome p-value: 0.0417558021354872
T-Plot file: degradome.cleaveLand.result/Control_dgd_plot/miR156f-Probable-5p-mature_Sobic.007G210200.2_853_TPlot.pdf

Position	Reads	Category
853	1	4	<<<<<<<<<<
---------------------------------------------------
---------------------------------------------------

5' GGGGGAACUCCACUGGUGGAC 3' Transcript: Sobic.007G222800.1:552-572 Slice Site:563
    || | |||||||||| |o||
3' ACCGC-UGAGGUGACCCCUUG 5' Query: miR5072-Probable-5p-mature

SiteID: Sobic.007G222800.1:563
MFE of perfect match: -42.90
MFE of this site: -29.00
MFEratio: 0.675990675990676
Allen et al. score: 6
Paired Regions (query5'-query3',transcript3'-transcript5')
	1-4,572-569
	6-15,567-558
	16-16,556-556
	18-19,554-553
Unpaired Regions (query5'-query3',transcript3'-transcript5')
	5-5,568-568	SIL: Symmetric internal loop
	x-x,557-557	BULt: Bulge on transcript side
	17-17,555-555	SIL: Symmetric internal loop
	20-20,552-552	UP3: Unpaired region at 3' of query

Degradome data file: Control.degradome_1.fastq.trimmed.mc.fa_dd.txt
Degardome Category: 4
Degradome p-value: 0.908648174422627
T-Plot file: degradome.cleaveLand.result/Control_dgd_plot/miR5072-Probable-5p-mature_Sobic.007G222800.1_563_TPlot.pdf

Position	Reads	Category
563	1	4	<<<<<<<<<<
566	1	4
592	1	4
593	1	4
693	1	4
954	1	4
1086	1	4
1272	1	4
1447	1	4
1449	1	4
1544	1	4
1593	1	4
1597	1	4
1616	1	4
1631	1	4
1639	1	4
---------------------------------------------------
---------------------------------------------------

5' GAGGAACACAACCAUGGGCUAAG 3' Transcript: Sobic.008G003400.1:289-311 Slice Site:299
   o||o||||||||||   o|o|| 
3' UUCUUUGUGUUGGU---UGGUUU 5' Query: miR5564a-Probable-5p-star

SiteID: Sobic.008G003400.1:299
MFE of perfect match: -29.60
MFE of this site: -22.90
MFEratio: 0.773648648648649
Allen et al. score: 10
Paired Regions (query5'-query3',transcript3'-transcript5')
	2-6,310-306
	7-20,302-289
Unpaired Regions (query5'-query3',transcript3'-transcript5')
	1-1,311-311	UP5: Unpaired region at 5' of query
	x-x,305-303	BULt: Bulge on transcript side

Degradome data file: Control.degradome_1.fastq.trimmed.mc.fa_dd.txt
Degardome Category: 4
Degradome p-value: 0.584281205092492
T-Plot file: degradome.cleaveLand.result/Control_dgd_plot/miR5564a-Probable-5p-star_Sobic.008G003400.1_299_TPlot.pdf

Position	Reads	Category
166	1	4
299	1	4	<<<<<<<<<<
301	2	0
309	1	4
---------------------------------------------------
---------------------------------------------------

5' GCGCAGC-UCAUCAGGACGA 3' Transcript: Sobic.008G053300.1:451-469 Slice Site:460
     ||||| ||||||o||   
3' UACGUCGUAGUAGUUCUAAG 5' Query: miR172b-Probable-3p-mature

SiteID: Sobic.008G053300.1:460
MFE of perfect match: -32.70
MFE of this site: -22.00
MFEratio: 0.672782874617737
Allen et al. score: 9
Paired Regions (query5'-query3',transcript3'-transcript5')
	4-12,466-458
	14-18,457-453
Unpaired Regions (query5'-query3',transcript3'-transcript5')
	1-3,469-467	UP5: Unpaired region at 5' of query
	13-13,x-x	BULq: Bulge on query side
	19-20,452-451	UP3: Unpaired region at 3' of query

Degradome data file: Control.degradome_1.fastq.trimmed.mc.fa_dd.txt
Degardome Category: 4
Degradome p-value: 0.879597785895994
T-Plot file: degradome.cleaveLand.result/Control_dgd_plot/miR172b-Probable-3p-mature_Sobic.008G053300.1_460_TPlot.pdf

Position	Reads	Category
121	1	4
460	1	4	<<<<<<<<<<
1022	1	4
1029	1	4
1033	1	4
1083	1	4
1086	1	4
1096	1	4
1100	2	0
1113	1	4
1174	1	4
1250	1	4
1383	1	4
---------------------------------------------------
---------------------------------------------------

5' GAAGU-AUGAUGAGGCAC 3' Transcript: Sobic.008G130000.1:1209-1225 Slice Site:1216
   |||o| ||o|oo||||||
3' CUUUAGUAUUGUUCCGUG 5' Query: miR8175g-Probable-5p-star

SiteID: Sobic.008G130000.1:1216
MFE of perfect match: -27.30
MFE of this site: -19.60
MFEratio: 0.717948717948718
Allen et al. score: 4.5
Paired Regions (query5'-query3',transcript3'-transcript5')
	1-12,1225-1214
	14-18,1213-1209
Unpaired Regions (query5'-query3',transcript3'-transcript5')
	13-13,x-x	BULq: Bulge on query side

Degradome data file: Control.degradome_1.fastq.trimmed.mc.fa_dd.txt
Degardome Category: 4
Degradome p-value: 0.895944851638587
T-Plot file: degradome.cleaveLand.result/Control_dgd_plot/miR8175g-Probable-5p-star_Sobic.008G130000.1_1216_TPlot.pdf

Position	Reads	Category
762	1	4
780	1	4
794	1	4
815	1	4
864	1	4
1110	1	4
1212	1	4
1213	1	4
1214	1	4
1216	1	4	<<<<<<<<<<
1217	1	4
1227	2	1
1229	2	1
1232	1	4
1237	1	4
1239	1	4
1270	1	4
1311	1	4
1319	1	4
1393	1	4
1399	1	4
1400	1	4
1501	1	4
1646	1	4
1726	1	4
1727	1	4
1734	1	4
1735	1	4
1744	2	1
1840	1	4
1952	1	4
1978	1	4
2004	1	4
2011	1	4
2200	1	4
2204	1	4
2209	1	4
2345	1	4
2351	1	4
2352	1	4
2359	1	4
2386	1	4
2396	1	4
2596	1	4
---------------------------------------------------
---------------------------------------------------

5' AGGCACAGCCACCGUGUGUGUGUGC 3' Transcript: Sobic.008G192300.1:108-132 Slice Site:121
   |o||    |||||o ||| ||||||
3' UUCG----GGUGGU-CAC-CACACG 5' Query: miR5072-Probable-3p-star

SiteID: Sobic.008G192300.1:121
MFE of perfect match: -39.80
MFE of this site: -26.30
MFEratio: 0.660804020100503
Allen et al. score: 9.5
Paired Regions (query5'-query3',transcript3'-transcript5')
	1-6,132-127
	7-9,125-123
	10-15,121-116
	16-19,111-108
Unpaired Regions (query5'-query3',transcript3'-transcript5')
	x-x,126-126	BULt: Bulge on transcript side
	x-x,122-122	BULt: Bulge on transcript side
	x-x,115-112	BULt: Bulge on transcript side

Degradome data file: Control.degradome_1.fastq.trimmed.mc.fa_dd.txt
Degardome Category: 4
Degradome p-value: 0.98653842026539
T-Plot file: degradome.cleaveLand.result/Control_dgd_plot/miR5072-Probable-3p-star_Sobic.008G192300.1_121_TPlot.pdf

Position	Reads	Category
121	1	4	<<<<<<<<<<
212	1	4
213	1	4
---------------------------------------------------
---------------------------------------------------

5' GAGCUCCACCGGUGGUG-GU 3' Transcript: Sobic.009G122201.1:182-200 Slice Site:192
   o||| |||||o|||||| |o
3' UUCG-GGUGGUCACCACACG 5' Query: miR5072-Probable-3p-star

SiteID: Sobic.009G122201.1:192
MFE of perfect match: -39.80
MFE of this site: -30.60
MFEratio: 0.768844221105528
Allen et al. score: 5
Paired Regions (query5'-query3',transcript3'-transcript5')
	1-2,200-199
	4-15,198-187
	16-19,185-182
Unpaired Regions (query5'-query3',transcript3'-transcript5')
	3-3,x-x	BULq: Bulge on query side
	x-x,186-186	BULt: Bulge on transcript side

Degradome data file: Control.degradome_1.fastq.trimmed.mc.fa_dd.txt
Degardome Category: 4
Degradome p-value: 0.173714064010928
T-Plot file: degradome.cleaveLand.result/Control_dgd_plot/miR5072-Probable-3p-star_Sobic.009G122201.1_192_TPlot.pdf

Position	Reads	Category
192	1	4	<<<<<<<<<<
---------------------------------------------------
---------------------------------------------------

5' UCCUUGCGCCACUGCCGACGUUCC 3' Transcript: Sobic.009G252000.1:68-91 Slice Site:82
    |||o| ||||  |||o||o||||
3' CGGAGCUCGGU--CGGUUGUAAGG 5' Query: miR166-Known-5p-star

SiteID: Sobic.009G252000.1:82
MFE of perfect match: -46.60
MFE of this site: -32.00
MFEratio: 0.686695278969957
Allen et al. score: 8.5
Paired Regions (query5'-query3',transcript3'-transcript5')
	1-11,91-81
	12-15,78-75
	17-21,73-69
Unpaired Regions (query5'-query3',transcript3'-transcript5')
	x-x,80-79	BULt: Bulge on transcript side
	16-16,74-74	SIL: Symmetric internal loop
	22-22,68-68	UP3: Unpaired region at 3' of query

Degradome data file: Control.degradome_1.fastq.trimmed.mc.fa_dd.txt
Degardome Category: 4
Degradome p-value: 0.46783939390564
T-Plot file: degradome.cleaveLand.result/Control_dgd_plot/miR166-Known-5p-star_Sobic.009G252000.1_82_TPlot.pdf

Position	Reads	Category
82	1	4	<<<<<<<<<<
146	1	4
---------------------------------------------------
---------------------------------------------------

5' UACAAGGAGGAGCUGUGGGAG 3' Transcript: Sobic.010G005500.1:901-921 Slice Site:911
     ||||o|o|  ||||||o||
3' AAGUUCUUUCG-GACACCUUC 5' Query: miR396-Probable-5p-mature

SiteID: Sobic.010G005500.1:911
MFE of perfect match: -34.10
MFE of this site: -23.70
MFEratio: 0.695014662756598
Allen et al. score: 8.5
Paired Regions (query5'-query3',transcript3'-transcript5')
	1-9,921-913
	11-18,910-903
Unpaired Regions (query5'-query3',transcript3'-transcript5')
	10-10,912-911	AILt: Asymmetric internal loop with more nts on the transcript side
	19-20,902-901	UP3: Unpaired region at 3' of query

Degradome data file: Control.degradome_1.fastq.trimmed.mc.fa_dd.txt
Degardome Category: 4
Degradome p-value: 0.770164923495071
T-Plot file: degradome.cleaveLand.result/Control_dgd_plot/miR396-Probable-5p-mature_Sobic.010G005500.1_911_TPlot.pdf

Position	Reads	Category
180	1	4
190	1	4
383	1	4
500	1	4
597	1	4
667	1	4
669	1	4
705	1	4
707	2	2
708	1	4
710	1	4
714	1	4
716	2	2
717	1	4
718	3	2
719	1	4
720	1	4
722	5	1
723	1	4
724	4	2
726	1	4
727	1	4
733	1	4
762	1	4
768	1	4
770	2	2
776	1	4
781	2	2
786	1	4
822	1	4
830	1	4
850	1	4
855	1	4
863	1	4
889	1	4
899	1	4
907	1	4
911	1	4	<<<<<<<<<<
914	1	4
923	1	4
928	1	4
929	3	2
930	2	2
931	4	2
933	1	4
935	1	4
938	2	2
939	1	4
940	4	2
942	3	2
943	3	2
944	1	4
950	1	4
951	1	4
952	4	2
953	1	4
954	1	4
957	1	4
958	2	2
960	2	2
962	1	4
966	1	4
973	1	4
974	1	4
975	1	4
976	1	4
977	2	2
978	2	2
980	1	4
981	1	4
982	1	4
983	1	4
984	2	2
986	1	4
987	2	2
988	2	2
989	1	4
990	1	4
991	1	4
992	1	4
993	2	2
994	1	4
995	1	4
996	2	2
997	2	2
998	1	4
1001	1	4
1002	1	4
1011	1	4
1015	1	4
1016	2	2
1018	1	4
1019	2	2
1020	3	2
1021	1	4
1022	2	2
1023	1	4
1026	1	4
1027	2	2
1029	1	4
1030	2	2
1032	1	4
1033	1	4
1034	1	4
1037	2	2
1038	2	2
1039	4	2
1040	1	4
1041	1	4
1042	5	1
1043	2	2
1044	5	1
1045	1	4
1046	1	4
1047	1	4
1048	3	2
1049	3	2
1050	1	4
1051	3	2
---------------------------------------------------
---------------------------------------------------

5' UUGUGUGGUAUUGAGAUUGAGG 3' Transcript: Sobic.010G105200.1:9856-9877 Slice Site:9868
    ||||||o|| |||o| |||o|
3' CACACACUAUCACUUUUACUUC 5' Query: miR156f-Probable-3p-star

SiteID: Sobic.010G105200.1:9868
MFE of perfect match: -33.70
MFE of this site: -22.00
MFEratio: 0.652818991097923
Allen et al. score: 7.5
Paired Regions (query5'-query3',transcript3'-transcript5')
	1-5,9877-9873
	7-11,9871-9867
	13-21,9865-9857
Unpaired Regions (query5'-query3',transcript3'-transcript5')
	6-6,9872-9872	SIL: Symmetric internal loop
	12-12,9866-9866	SIL: Symmetric internal loop
	22-22,9856-9856	UP3: Unpaired region at 3' of query

Degradome data file: Control.degradome_1.fastq.trimmed.mc.fa_dd.txt
Degardome Category: 4
Degradome p-value: 0.565191126695774
T-Plot file: degradome.cleaveLand.result/Control_dgd_plot/miR156f-Probable-3p-star_Sobic.010G105200.1_9868_TPlot.pdf

Position	Reads	Category
128	1	4
190	1	4
434	1	4
682	1	4
1089	1	4
1297	1	4
1977	1	4
2480	1	4
2560	1	4
2564	1	4
2567	1	4
2570	1	4
2571	1	4
2676	1	4
2842	1	4
3833	1	4
3840	1	4
4113	1	4
4160	1	4
4808	1	4
4829	1	4
6035	1	4
6179	1	4
7877	1	4
8509	1	4
8667	1	4
8736	1	4
9374	1	4
9844	1	4
9866	1	4
9868	1	4	<<<<<<<<<<
9870	1	4
10168	1	4
11209	1	4
---------------------------------------------------
---------------------------------------------------

5' UGGAAUAACACAACCAGCUGCA 3' Transcript: Sobic.K005200.2:132-153 Slice Site:144
    o||  ||||||||||o|o   
3' UUCU--UUGUGUUGGUUGGUUU 5' Query: miR5564a-Probable-5p-star

SiteID: Sobic.K005200.2:144
MFE of perfect match: -29.60
MFE of this site: -20.10
MFEratio: 0.679054054054054
Allen et al. score: 10.5
Paired Regions (query5'-query3',transcript3'-transcript5')
	4-16,150-138
	17-19,135-133
Unpaired Regions (query5'-query3',transcript3'-transcript5')
	1-3,153-151	UP5: Unpaired region at 5' of query
	x-x,137-136	BULt: Bulge on transcript side
	20-20,132-132	UP3: Unpaired region at 3' of query

Degradome data file: Control.degradome_1.fastq.trimmed.mc.fa_dd.txt
Degardome Category: 4
Degradome p-value: 0.999901596802536
T-Plot file: degradome.cleaveLand.result/Control_dgd_plot/miR5564a-Probable-5p-star_Sobic.K005200.2_144_TPlot.pdf

Position	Reads	Category
144	1	4	<<<<<<<<<<
---------------------------------------------------
