# Supplementary material for: Revealing critical mechanisms in determining sorghum resistance to drought and salt using mRNA, small RNA and degradome sequencing
Source: BMC Plant Biol. 2024 Jun 13;24:547. doi: 10.1186/s12870-024-05230-1 (PMC11177356; doi:10.1186/s12870-024-05230-1)
Supplement: Supplementary file 3 — Supplementary Material 3 [file 12870_2024_5230_MOESM3_ESM.txt]

# CleaveLand4 4.5
# Fri Mar 22 17:37:54 CST 2024
# Degradome Density File: degradome.cleaveLand.result/Control.degradome_1.fastq.trimmed.mc.fa_dd.txt
# Query Alignment file: miRNA.fa_GSTAr.txt
# Transcriptome: /public/home/zhenglw/work/sRNA_database/Sbicolor_313_v3.1.cds.fa
# P-value cutoff: 1
# Category cutoff: 4
# Output Format: Pretty
---------------------------------------------------

5' GAGGAGGAG-GAGGAGGAGCAGC 3' Transcript: Sobic.001G008900.1:454-475 Slice Site:464
   ||o||o||| |||| |  o||||
3' CUUCUUCUCUCUCC-CA-UGUCG 5' Query: miR529-Probable-3p-star

SiteID: Sobic.001G008900.1:464
MFE of perfect match: -40.10
MFE of this site: -28.00
MFEratio: 0.698254364089775
Allen et al. score: 10
Paired Regions (query5'-query3',transcript3'-transcript5')
	1-5,475-471
	7-7,468-468
	8-11,466-463
	13-21,462-454
Unpaired Regions (query5'-query3',transcript3'-transcript5')
	6-6,470-469	AILt: Asymmetric internal loop with more nts on the transcript side
	x-x,467-467	BULt: Bulge on transcript side
	12-12,x-x	BULq: Bulge on query side

Degradome data file: degradome.cleaveLand.result/Control.degradome_1.fastq.trimmed.mc.fa_dd.txt
Degardome Category: 4
Degradome p-value: 0.853300402141162
T-Plot file: degradome.cleaveLand.result/Control_dgd_plot/miR529-Probable-3p-star_Sobic.001G008900.1_464_TPlot.pdf

Position	Reads	Category
136	1	4
464	1	4	<<<<<<<<<<
---------------------------------------------------
---------------------------------------------------

5' CAUGGG-CGAGACCAACGUCACC 3' Transcript: Sobic.001G012200.1:1674-1695 Slice Site:1686
   ||||o| |||o| ||||o|||| 
3' GUACUCGGCUUU-GUUGUAGUGC 5' Query: miR171f-Known-5p-star

SiteID: Sobic.001G012200.1:1686
MFE of perfect match: -38.70
MFE of this site: -26.00
MFEratio: 0.671834625322997
Allen et al. score: 6.5
Paired Regions (query5'-query3',transcript3'-transcript5')
	2-10,1694-1686
	11-15,1684-1680
	17-22,1679-1674
Unpaired Regions (query5'-query3',transcript3'-transcript5')
	1-1,1695-1695	UP5: Unpaired region at 5' of query
	x-x,1685-1685	BULt: Bulge on transcript side
	16-16,x-x	BULq: Bulge on query side

Degradome data file: degradome.cleaveLand.result/Control.degradome_1.fastq.trimmed.mc.fa_dd.txt
Degardome Category: 4
Degradome p-value: 0.743440429816012
T-Plot file: degradome.cleaveLand.result/Control_dgd_plot/miR171f-Known-5p-star_Sobic.001G012200.1_1686_TPlot.pdf

Position	Reads	Category
169	1	4
176	1	4
185	1	4
188	1	4
195	1	4
197	2	2
199	1	4
202	1	4
204	1	4
207	2	2
210	2	2
642	1	4
819	1	4
899	1	4
939	1	4
941	1	4
1061	1	4
1088	1	4
1166	1	4
1171	1	4
1178	1	4
1246	1	4
1266	1	4
1272	2	2
1274	3	2
1279	1	4
1361	1	4
1401	1	4
1623	1	4
1679	1	4
1683	1	4
1686	1	4	<<<<<<<<<<
1687	2	2
1690	2	2
1695	4	0
1696	3	2
1697	2	2
1699	1	4
1703	2	2
1707	1	4
1712	1	4
1736	1	4
1747	1	4
1750	1	4
1751	2	2
1752	2	2
1755	1	4
1757	1	4
---------------------------------------------------
---------------------------------------------------

5' UUCCAGGGGUGGAGGCGCUGCA 3' Transcript: Sobic.001G028100.1:1992-2013 Slice Site:2004
     ||||||o o|||||o ||||
3' UCGGUCCCU-UCUCCGUCACGU 5' Query: miR408-Known-3p-mature

SiteID: Sobic.001G028100.1:2004
MFE of perfect match: -45.10
MFE of this site: -29.40
MFEratio: 0.651884700665188
Allen et al. score: 8.5
Paired Regions (query5'-query3',transcript3'-transcript5')
	1-4,2013-2010
	6-12,2008-2002
	13-19,2000-1994
Unpaired Regions (query5'-query3',transcript3'-transcript5')
	5-5,2009-2009	SIL: Symmetric internal loop
	x-x,2001-2001	BULt: Bulge on transcript side
	20-21,1993-1992	UP3: Unpaired region at 3' of query

Degradome data file: degradome.cleaveLand.result/Control.degradome_1.fastq.trimmed.mc.fa_dd.txt
Degardome Category: 4
Degradome p-value: 0.997863771307869
T-Plot file: degradome.cleaveLand.result/Control_dgd_plot/miR408-Known-3p-mature_Sobic.001G028100.1_2004_TPlot.pdf

Position	Reads	Category
440	1	4
453	1	4
467	1	4
511	1	4
552	1	4
845	1	4
1001	1	4
1040	1	4
1045	1	4
1127	1	4
1346	1	4
1356	1	4
1474	1	4
1523	1	4
1524	1	4
1542	1	4
1570	1	4
1571	1	4
1576	1	4
1583	2	0
1603	1	4
1604	1	4
1624	1	4
1625	1	4
1634	1	4
2004	1	4	<<<<<<<<<<
2130	1	4
2136	1	4
2138	1	4
2139	1	4
---------------------------------------------------
---------------------------------------------------

5' GCUGAUUAGUGAAGGGGAAGAGGAGC 3' Transcript: Sobic.001G038000.2:417-442 Slice Site:432
   |||||o    |||o|o||||  ||||
3' CGACUGU---CUUUCUCUUCA-CUCG 5' Query: miR156d-Known-3p-star

SiteID: Sobic.001G038000.2:432
MFE of perfect match: -40.70
MFE of this site: -26.64
MFEratio: 0.654545454545455
Allen et al. score: 10.5
Paired Regions (query5'-query3',transcript3'-transcript5')
	1-4,442-439
	6-15,436-427
	17-22,422-417
Unpaired Regions (query5'-query3',transcript3'-transcript5')
	5-5,438-437	AILt: Asymmetric internal loop with more nts on the transcript side
	16-16,426-423	AILt: Asymmetric internal loop with more nts on the transcript side

Degradome data file: degradome.cleaveLand.result/Control.degradome_1.fastq.trimmed.mc.fa_dd.txt
Degardome Category: 4
Degradome p-value: 0.882534544505095
T-Plot file: degradome.cleaveLand.result/Control_dgd_plot/miR156d-Known-3p-star_Sobic.001G038000.2_432_TPlot.pdf

Position	Reads	Category
241	1	4
432	1	4	<<<<<<<<<<
699	1	4
737	1	4
1315	1	4
1322	1	4
1323	2	0
---------------------------------------------------
---------------------------------------------------

5' UCGGGUCAUGCUGGUA--UUCU 3' Transcript: Sobic.001G048400.1:960-979 Slice Site:972
   ||o|o|||||||||o|  ||| 
3' AGUCUAGUACGACCGUCGAAGU 5' Query: miR167e-Probable-5p-mature

SiteID: Sobic.001G048400.1:972
MFE of perfect match: -42.10
MFE of this site: -27.70
MFEratio: 0.657957244655582
Allen et al. score: 7
Paired Regions (query5'-query3',transcript3'-transcript5')
	2-4,978-976
	7-22,975-960
Unpaired Regions (query5'-query3',transcript3'-transcript5')
	1-1,979-979	UP5: Unpaired region at 5' of query
	5-6,x-x	BULq: Bulge on query side

Degradome data file: degradome.cleaveLand.result/Control.degradome_1.fastq.trimmed.mc.fa_dd.txt
Degardome Category: 4
Degradome p-value: 0.408622553160923
T-Plot file: degradome.cleaveLand.result/Control_dgd_plot/miR167e-Probable-5p-mature_Sobic.001G048400.1_972_TPlot.pdf

Position	Reads	Category
972	1	4	<<<<<<<<<<
1247	1	4
---------------------------------------------------
---------------------------------------------------

5' CUGCUGUGUCUCUCUCUCAUCG 3' Transcript: Sobic.001G086200.1:678-699 Slice Site:690
     |||||o ||||||||| || 
3' UCCGACAU-GAGAGAGAGAAGA 5' Query: miR529-Probable-5p-mature

SiteID: Sobic.001G086200.1:690
MFE of perfect match: -39.10
MFE of this site: -26.80
MFEratio: 0.685421994884911
Allen et al. score: 6.5
Paired Regions (query5'-query3',transcript3'-transcript5')
	2-3,698-697
	5-13,695-687
	14-19,685-680
Unpaired Regions (query5'-query3',transcript3'-transcript5')
	1-1,699-699	UP5: Unpaired region at 5' of query
	4-4,696-696	SIL: Symmetric internal loop
	x-x,686-686	BULt: Bulge on transcript side
	20-21,679-678	UP3: Unpaired region at 3' of query

Degradome data file: degradome.cleaveLand.result/Control.degradome_1.fastq.trimmed.mc.fa_dd.txt
Degardome Category: 4
Degradome p-value: 0.137708385993378
T-Plot file: degradome.cleaveLand.result/Control_dgd_plot/miR529-Probable-5p-mature_Sobic.001G086200.1_690_TPlot.pdf

Position	Reads	Category
87	1	4
89	1	4
97	1	4
125	1	4
127	1	4
130	2	1
155	1	4
196	1	4
223	1	4
344	1	4
348	2	1
352	1	4
365	1	4
453	1	4
456	1	4
461	1	4
465	2	1
484	1	4
659	1	4
690	1	4	<<<<<<<<<<
697	1	4
700	1	4
701	1	4
702	1	4
738	1	4
778	1	4
786	1	4
926	1	4
927	1	4
954	1	4
978	1	4
983	1	4
990	1	4
996	1	4
1001	1	4
1031	1	4
1035	1	4
1041	1	4
1083	1	4
1114	1	4
1191	1	4
1218	1	4
1290	1	4
1323	1	4
---------------------------------------------------
---------------------------------------------------

5' GGUGUCUCUACAGUCAUGACCU 3' Transcript: Sobic.001G089100.3:793-814 Slice Site:804
   |o||   |||||| ||||||||
3' CUACUUUGAUGUC-GUACUGGA 5' Query: miR167j-Known-3p-star

SiteID: Sobic.001G089100.3:804
MFE of perfect match: -35.90
MFE of this site: -25.48
MFEratio: 0.70974930362117
Allen et al. score: 5.5
Paired Regions (query5'-query3',transcript3'-transcript5')
	1-8,814-807
	9-14,805-800
	18-21,796-793
Unpaired Regions (query5'-query3',transcript3'-transcript5')
	x-x,806-806	BULt: Bulge on transcript side
	15-17,799-797	SIL: Symmetric internal loop

Degradome data file: degradome.cleaveLand.result/Control.degradome_1.fastq.trimmed.mc.fa_dd.txt
Degardome Category: 1
Degradome p-value: 0.00998798269639756
T-Plot file: degradome.cleaveLand.result/Control_dgd_plot/miR167j-Known-3p-star_Sobic.001G089100.3_804_TPlot.pdf

Position	Reads	Category
297	1	4
373	1	4
394	1	4
417	1	4
440	1	4
442	1	4
450	1	4
454	1	4
461	1	4
500	1	4
575	1	4
617	1	4
649	1	4
671	1	4
673	1	4
679	1	4
681	2	1
683	1	4
690	1	4
702	1	4
704	1	4
709	1	4
781	1	4
784	1	4
797	1	4
803	1	4
804	2	1	<<<<<<<<<<
806	2	1
808	1	4
841	1	4
843	1	4
883	1	4
937	1	4
958	1	4
962	1	4
972	1	4
1033	1	4
1043	1	4
1051	1	4
1324	1	4
1328	1	4
1330	1	4
1333	1	4
1335	1	4
1344	1	4
1558	1	4
1567	1	4
1705	1	4
1755	1	4
1836	1	4
---------------------------------------------------
---------------------------------------------------

5' CACAAAAUGACCACCAAGAAAC 3' Transcript: Sobic.001G109800.2:1955-1976 Slice Site:1967
       ||||||||||||| ||| 
3' CCAAUUUACUGGUGGUUGUUUU 5' Query: miR827-Known-5p-star

SiteID: Sobic.001G109800.2:1967
MFE of perfect match: -33.70
MFE of this site: -22.60
MFEratio: 0.670623145400593
Allen et al. score: 7
Paired Regions (query5'-query3',transcript3'-transcript5')
	2-4,1975-1973
	6-18,1971-1959
Unpaired Regions (query5'-query3',transcript3'-transcript5')
	1-1,1976-1976	UP5: Unpaired region at 5' of query
	5-5,1972-1972	SIL: Symmetric internal loop
	19-22,1958-1955	UP3: Unpaired region at 3' of query

Degradome data file: degradome.cleaveLand.result/Control.degradome_1.fastq.trimmed.mc.fa_dd.txt
Degardome Category: 4
Degradome p-value: 0.714250688885618
T-Plot file: degradome.cleaveLand.result/Control_dgd_plot/miR827-Known-5p-star_Sobic.001G109800.2_1967_TPlot.pdf

Position	Reads	Category
607	1	4
1808	1	4
1825	1	4
1967	1	4	<<<<<<<<<<
2215	1	4
2272	1	4
2294	1	4
---------------------------------------------------
---------------------------------------------------

5' GGUUUGCUGAUGGUGUAGCUGU 3' Transcript: Sobic.001G116100.1:974-995 Slice Site:985
    |||||||||||||    ||o 
3' ACAAACGACUACCAGUA-GAUU 5' Query: miR827-Known-3p-mature

SiteID: Sobic.001G116100.1:985
MFE of perfect match: -34.20
MFE of this site: -23.72
MFEratio: 0.693567251461988
Allen et al. score: 11
Paired Regions (query5'-query3',transcript3'-transcript5')
	2-4,994-992
	8-20,987-975
Unpaired Regions (query5'-query3',transcript3'-transcript5')
	1-1,995-995	UP5: Unpaired region at 5' of query
	5-7,991-988	AILt: Asymmetric internal loop with more nts on the transcript side
	21-21,974-974	UP3: Unpaired region at 3' of query

Degradome data file: degradome.cleaveLand.result/Control.degradome_1.fastq.trimmed.mc.fa_dd.txt
Degardome Category: 4
Degradome p-value: 0.126015392242255
T-Plot file: degradome.cleaveLand.result/Control_dgd_plot/miR827-Known-3p-mature_Sobic.001G116100.1_985_TPlot.pdf

Position	Reads	Category
530	1	4
578	1	4
742	1	4
799	1	4
860	1	4
985	1	4	<<<<<<<<<<
1429	1	4
1474	1	4
1720	1	4
---------------------------------------------------
---------------------------------------------------

5' GAGUUCAAGUUUGGCUGGAGGAC 3' Transcript: Sobic.001G125800.1:1114-1136 Slice Site:1126
   o||||||||   o||||  ||| 
3' UUCAAGUUCUU-UCGACA-CCUU 5' Query: miR396-Probable-5p-mature

SiteID: Sobic.001G125800.1:1126
MFE of perfect match: -33.40
MFE of this site: -22.00
MFEratio: 0.658682634730539
Allen et al. score: 12.5
Paired Regions (query5'-query3',transcript3'-transcript5')
	2-4,1135-1133
	6-10,1130-1126
	13-21,1122-1114
Unpaired Regions (query5'-query3',transcript3'-transcript5')
	1-1,1136-1136	UP5: Unpaired region at 5' of query
	5-5,1132-1131	AILt: Asymmetric internal loop with more nts on the transcript side
	11-12,1125-1123	AILt: Asymmetric internal loop with more nts on the transcript side

Degradome data file: degradome.cleaveLand.result/Control.degradome_1.fastq.trimmed.mc.fa_dd.txt
Degardome Category: 4
Degradome p-value: 0.879327194337513
T-Plot file: degradome.cleaveLand.result/Control_dgd_plot/miR396-Probable-5p-mature_Sobic.001G125800.1_1126_TPlot.pdf

Position	Reads	Category
673	1	4
704	1	4
709	1	4
1126	1	4	<<<<<<<<<<
2001	1	4
2024	1	4
2382	1	4
2490	1	4
---------------------------------------------------
---------------------------------------------------

5' GGUUUGAGGCCUGGUUCCAUU 3' Transcript: Sobic.001G138000.1:1144-1164 Slice Site:1155
   ||  |||o|||||||o|    
3' CCUUACUUCGGACCAGGCUCU 5' Query: miR166k-Known-3p-mature

SiteID: Sobic.001G138000.1:1155
MFE of perfect match: -42.00
MFE of this site: -27.50
MFEratio: 0.654761904761905
Allen et al. score: 10.5
Paired Regions (query5'-query3',transcript3'-transcript5')
	5-17,1160-1148
	20-21,1145-1144
Unpaired Regions (query5'-query3',transcript3'-transcript5')
	1-4,1164-1161	UP5: Unpaired region at 5' of query
	18-19,1147-1146	SIL: Symmetric internal loop

Degradome data file: degradome.cleaveLand.result/Control.degradome_1.fastq.trimmed.mc.fa_dd.txt
Degardome Category: 4
Degradome p-value: 0.442151335459338
T-Plot file: degradome.cleaveLand.result/Control_dgd_plot/miR166k-Known-3p-mature_Sobic.001G138000.1_1155_TPlot.pdf

Position	Reads	Category
180	1	4
182	1	4
195	1	4
212	1	4
339	1	4
341	1	4
378	2	2
406	1	4
407	1	4
412	1	4
431	1	4
433	1	4
435	3	2
443	1	4
490	1	4
491	1	4
492	1	4
493	1	4
496	1	4
523	1	4
585	1	4
630	1	4
662	1	4
677	1	4
680	1	4
686	1	4
688	1	4
753	1	4
772	1	4
991	1	4
1019	1	4
1022	1	4
1029	1	4
1042	1	4
1044	1	4
1055	1	4
1058	1	4
1063	1	4
1093	1	4
1155	1	4	<<<<<<<<<<
1207	1	4
1210	1	4
1211	2	2
1212	1	4
1217	4	0
1218	3	2
1220	1	4
1251	1	4
1286	1	4
1288	1	4
1298	1	4
1620	1	4
1708	1	4
1731	1	4
1732	1	4
1734	1	4
1738	2	2
1743	1	4
1756	1	4
1766	1	4
1770	1	4
1777	1	4
1780	1	4
1816	1	4
1821	1	4
1823	1	4
1831	1	4
1832	2	2
1843	1	4
1846	1	4
1850	1	4
1851	1	4
1853	1	4
1854	1	4
1896	1	4
---------------------------------------------------
---------------------------------------------------

5' CCGUUCAAGAAAGCCUGUGGAA 3' Transcript: Sobic.001G139800.1:603-624 Slice Site:614
     ||||||||||| ||||||||
3' UUCAAGUUCUUUC-GACACCUU 5' Query: miR396-Probable-5p-mature

SiteID: Sobic.001G139800.1:614
MFE of perfect match: -33.40
MFE of this site: -29.20
MFEratio: 0.874251497005988
Allen et al. score: 4
Paired Regions (query5'-query3',transcript3'-transcript5')
	1-8,624-617
	9-19,615-605
Unpaired Regions (query5'-query3',transcript3'-transcript5')
	x-x,616-616	BULt: Bulge on transcript side
	20-21,604-603	UP3: Unpaired region at 3' of query

Degradome data file: degradome.cleaveLand.result/Control.degradome_1.fastq.trimmed.mc.fa_dd.txt
Degardome Category: 4
Degradome p-value: 0.00447968662873477
T-Plot file: degradome.cleaveLand.result/Control_dgd_plot/miR396-Probable-5p-mature_Sobic.001G139800.1_614_TPlot.pdf

Position	Reads	Category
614	1	4	<<<<<<<<<<
---------------------------------------------------
---------------------------------------------------

5' UGCUGC---ACCGGCUCGGC 3' Transcript: Sobic.001G145700.1:538-554 Slice Site:545
    |||||   |||o|||| o|
3' UCGACGUAUUGGUCGAGGUG 5' Query: miR166j-Probable-5p-star

SiteID: Sobic.001G145700.1:545
MFE of perfect match: -39.10
MFE of this site: -26.60
MFEratio: 0.680306905370844
Allen et al. score: 9
Paired Regions (query5'-query3',transcript3'-transcript5')
	1-2,554-553
	4-11,551-544
	15-19,543-539
Unpaired Regions (query5'-query3',transcript3'-transcript5')
	3-3,552-552	SIL: Symmetric internal loop
	12-14,x-x	BULq: Bulge on query side
	20-20,538-538	UP3: Unpaired region at 3' of query

Degradome data file: degradome.cleaveLand.result/Control.degradome_1.fastq.trimmed.mc.fa_dd.txt
Degardome Category: 4
Degradome p-value: 0.976244997981213
T-Plot file: degradome.cleaveLand.result/Control_dgd_plot/miR166j-Probable-5p-star_Sobic.001G145700.1_545_TPlot.pdf

Position	Reads	Category
47	1	4
67	1	4
82	1	4
127	1	4
320	1	4
354	1	4
355	1	4
356	1	4
361	1	4
363	1	4
374	1	4
385	1	4
545	1	4	<<<<<<<<<<
579	1	4
583	1	4
584	1	4
587	1	4
589	1	4
590	1	4
591	3	0
592	1	4
593	2	2
595	1	4
599	1	4
605	1	4
606	1	4
607	1	4
608	1	4
612	1	4
617	1	4
618	1	4
625	1	4
626	1	4
627	1	4
639	1	4
653	2	2
656	1	4
658	2	2
677	1	4
---------------------------------------------------
---------------------------------------------------

5' GGGGGGCGACCACAAGAAGGACGACGAGCACA 3' Transcript: Sobic.001G149500.1:42-73 Slice Site:53
    ||||||||||           || ||o||||
3' GCCCCCGCUGGA----------CU-CUUGUGU 5' Query: miR398-Known-3p-mature

SiteID: Sobic.001G149500.1:53
MFE of perfect match: -45.30
MFE of this site: -29.62
MFEratio: 0.653863134657837
Allen et al. score: 26
Paired Regions (query5'-query3',transcript3'-transcript5')
	1-7,73-67
	8-9,65-64
	11-20,52-43
Unpaired Regions (query5'-query3',transcript3'-transcript5')
	x-x,66-66	BULt: Bulge on transcript side
	10-10,63-53	AILt: Asymmetric internal loop with more nts on the transcript side
	21-21,42-42	UP3: Unpaired region at 3' of query

Degradome data file: degradome.cleaveLand.result/Control.degradome_1.fastq.trimmed.mc.fa_dd.txt
Degardome Category: 2
Degradome p-value: 0.0772891943355589
T-Plot file: degradome.cleaveLand.result/Control_dgd_plot/miR398-Known-3p-mature_Sobic.001G149500.1_53_TPlot.pdf

Position	Reads	Category
35	1	4
37	1	4
38	1	4
40	1	4
41	1	4
44	1	4
46	1	4
48	1	4
49	2	3
50	2	3
51	2	3
52	2	3
53	10	2	<<<<<<<<<<
54	2	3
55	11	1
56	6	2
57	6	2
58	10	2
59	2	3
62	1	4
64	1	4
69	1	4
70	1	4
71	3	3
73	3	3
74	1	4
75	3	3
76	6	2
77	1	4
78	4	2
79	2	3
86	2	3
87	1	4
89	3	3
90	4	2
91	4	2
92	2	3
94	1	4
97	2	3
100	4	2
101	1	4
102	1	4
103	1	4
106	1	4
107	4	2
108	4	2
109	6	2
110	1	4
111	2	3
112	5	2
122	1	4
126	1	4
169	1	4
173	1	4
174	1	4
176	1	4
182	1	4
188	1	4
191	1	4
193	1	4
194	3	3
195	2	3
196	10	2
197	4	2
198	3	3
199	1	4
200	1	4
201	2	3
202	6	2
203	4	2
204	4	2
205	3	3
206	3	3
207	3	3
208	7	2
209	6	2
210	6	2
211	11	1
212	4	2
213	10	2
214	10	2
215	8	2
216	8	2
217	3	3
218	3	3
219	1	4
220	6	2
221	1	4
226	1	4
229	1	4
---------------------------------------------------
---------------------------------------------------

5' GGUUGGGAUGAAGCCUGGUCCGG 3' Transcript: Sobic.001G157400.1:594-616 Slice Site:607
   ||  ||o||||||||||||||| 
3' CC--CCUUACUUCGGACCAGGCU 5' Query: miR166e-Probable-3p-mature

SiteID: Sobic.001G157400.1:607
MFE of perfect match: -44.10
MFE of this site: -37.90
MFEratio: 0.859410430839002
Allen et al. score: 3.5
Paired Regions (query5'-query3',transcript3'-transcript5')
	2-19,615-598
	20-21,595-594
Unpaired Regions (query5'-query3',transcript3'-transcript5')
	1-1,616-616	UP5: Unpaired region at 5' of query
	x-x,597-596	BULt: Bulge on transcript side

Degradome data file: degradome.cleaveLand.result/Control.degradome_1.fastq.trimmed.mc.fa_dd.txt
Degardome Category: 4
Degradome p-value: 0.00224235739771694
T-Plot file: degradome.cleaveLand.result/Control_dgd_plot/miR166e-Probable-3p-mature_Sobic.001G157400.1_607_TPlot.pdf

Position	Reads	Category
607	1	4	<<<<<<<<<<
1199	1	4
1274	1	4
1284	1	4
1322	1	4
2021	1	4
---------------------------------------------------
---------------------------------------------------

5' GUGGAUUGGACCGUGUCUAUG 3' Transcript: Sobic.001G178400.1:1043-1063 Slice Site:1054
    o|o||||o||||o|o|    
3' AGCUUAACUUGGCGCGGUUAU 5' Query: miR171i-Probable-5p-star

SiteID: Sobic.001G178400.1:1054
MFE of perfect match: -36.20
MFE of this site: -24.30
MFEratio: 0.671270718232044
Allen et al. score: 11.5
Paired Regions (query5'-query3',transcript3'-transcript5')
	5-20,1059-1044
Unpaired Regions (query5'-query3',transcript3'-transcript5')
	1-4,1063-1060	UP5: Unpaired region at 5' of query
	21-21,1043-1043	UP3: Unpaired region at 3' of query

Degradome data file: degradome.cleaveLand.result/Control.degradome_1.fastq.trimmed.mc.fa_dd.txt
Degardome Category: 4
Degradome p-value: 0.617415832880741
T-Plot file: degradome.cleaveLand.result/Control_dgd_plot/miR171i-Probable-5p-star_Sobic.001G178400.1_1054_TPlot.pdf

Position	Reads	Category
118	1	4
124	1	4
125	1	4
130	1	4
136	1	4
139	1	4
261	1	4
563	1	4
718	1	4
1031	1	4
1054	1	4	<<<<<<<<<<
1055	1	4
1631	1	4
1716	1	4
1767	1	4
---------------------------------------------------
---------------------------------------------------

5' GAUGGCGGCGGGCGCGAGCAG-GAGC 3' Transcript: Sobic.001G198800.1:300-324 Slice Site:316
   ||||o|o| |o    |||||| ||||
3' CUACUGUCACU----CUCGUCUCUCG 5' Query: miR156b-Probable-3p-star

SiteID: Sobic.001G198800.1:316
MFE of perfect match: -43.60
MFE of this site: -28.80
MFEratio: 0.660550458715596
Allen et al. score: 13
Paired Regions (query5'-query3',transcript3'-transcript5')
	1-4,324-321
	6-11,320-315
	12-13,310-309
	15-22,307-300
Unpaired Regions (query5'-query3',transcript3'-transcript5')
	5-5,x-x	BULq: Bulge on query side
	x-x,314-311	BULt: Bulge on transcript side
	14-14,308-308	SIL: Symmetric internal loop

Degradome data file: degradome.cleaveLand.result/Control.degradome_1.fastq.trimmed.mc.fa_dd.txt
Degardome Category: 4
Degradome p-value: 0.825227135621353
T-Plot file: degradome.cleaveLand.result/Control_dgd_plot/miR156b-Probable-3p-star_Sobic.001G198800.1_316_TPlot.pdf

Position	Reads	Category
316	1	4	<<<<<<<<<<
---------------------------------------------------
---------------------------------------------------

5' GGAGGAAUUCGAUGAACGGCU 3' Transcript: Sobic.001G204100.3:135-155 Slice Site:146
   ||||| ||||| o||||o|||
3' CCUCCGUAAGCAGCUUGUCGA 5' Query: miR5564d-Probable-3p-star

SiteID: Sobic.001G204100.3:146
MFE of perfect match: -41.00
MFE of this site: -27.70
MFEratio: 0.675609756097561
Allen et al. score: 5
Paired Regions (query5'-query3',transcript3'-transcript5')
	1-9,155-147
	11-15,145-141
	17-21,139-135
Unpaired Regions (query5'-query3',transcript3'-transcript5')
	10-10,146-146	SIL: Symmetric internal loop
	16-16,140-140	SIL: Symmetric internal loop

Degradome data file: degradome.cleaveLand.result/Control.degradome_1.fastq.trimmed.mc.fa_dd.txt
Degardome Category: 4
Degradome p-value: 0.745733894235213
T-Plot file: degradome.cleaveLand.result/Control_dgd_plot/miR5564d-Probable-3p-star_Sobic.001G204100.3_146_TPlot.pdf

Position	Reads	Category
146	1	4	<<<<<<<<<<
213	1	4
499	1	4
---------------------------------------------------
---------------------------------------------------

5' AAUGGUGUGGACCAUGCCGUGC 3' Transcript: Sobic.001G342600.1:1142-1163 Slice Site:1154
     ||o| ||o||||||||o   
3' AAACUA-ACUUGGUACGGUUGU 5' Query: miR171a-Probable-5p-star

SiteID: Sobic.001G342600.1:1154
MFE of perfect match: -33.50
MFE of this site: -22.20
MFEratio: 0.662686567164179
Allen et al. score: 10
Paired Regions (query5'-query3',transcript3'-transcript5')
	4-15,1160-1149
	16-19,1147-1144
Unpaired Regions (query5'-query3',transcript3'-transcript5')
	1-3,1163-1161	UP5: Unpaired region at 5' of query
	x-x,1148-1148	BULt: Bulge on transcript side
	20-21,1143-1142	UP3: Unpaired region at 3' of query

Degradome data file: degradome.cleaveLand.result/Control.degradome_1.fastq.trimmed.mc.fa_dd.txt
Degardome Category: 4
Degradome p-value: 0.630084150816902
T-Plot file: degradome.cleaveLand.result/Control_dgd_plot/miR171a-Probable-5p-star_Sobic.001G342600.1_1154_TPlot.pdf

Position	Reads	Category
220	1	4
423	1	4
426	1	4
428	2	2
432	1	4
480	1	4
485	1	4
496	1	4
499	1	4
547	1	4
557	1	4
586	2	2
587	1	4
588	1	4
591	1	4
619	1	4
626	1	4
628	1	4
640	1	4
676	1	4
690	1	4
703	1	4
715	1	4
840	1	4
877	1	4
907	1	4
910	1	4
911	1	4
912	3	0
913	1	4
914	1	4
915	1	4
916	1	4
1040	1	4
1047	1	4
1049	1	4
1154	1	4	<<<<<<<<<<
1172	1	4
1180	1	4
1195	1	4
1199	1	4
1200	1	4
1230	1	4
1343	1	4
1451	1	4
1455	1	4
1462	2	2
1464	1	4
1487	1	4
1550	1	4
1568	1	4
1576	1	4
1644	1	4
1648	1	4
1654	2	2
1656	1	4
1666	1	4
1671	1	4
1686	1	4
1718	1	4
---------------------------------------------------
---------------------------------------------------

5' CGUGGGGUGACCUGGAAAUUUAUGAAUACA 3' Transcript: Sobic.001G421700.1:1241-1270 Slice Site:1253
   || ||||o||||||o        |||o|||
3' GC-CCCCGCUGGACU--------CUUGUGU 5' Query: miR398-Known-3p-mature

SiteID: Sobic.001G421700.1:1253
MFE of perfect match: -45.30
MFE of this site: -30.50
MFEratio: 0.673289183222958
Allen et al. score: 19.5
Paired Regions (query5'-query3',transcript3'-transcript5')
	1-7,1270-1264
	8-19,1255-1244
	20-21,1242-1241
Unpaired Regions (query5'-query3',transcript3'-transcript5')
	x-x,1263-1256	BULt: Bulge on transcript side
	x-x,1243-1243	BULt: Bulge on transcript side

Degradome data file: degradome.cleaveLand.result/Control.degradome_1.fastq.trimmed.mc.fa_dd.txt
Degardome Category: 4
Degradome p-value: 0.699109316054044
T-Plot file: degradome.cleaveLand.result/Control_dgd_plot/miR398-Known-3p-mature_Sobic.001G421700.1_1253_TPlot.pdf

Position	Reads	Category
287	1	4
288	1	4
290	1	4
300	1	4
316	1	4
330	1	4
870	1	4
1004	1	4
1011	1	4
1158	1	4
1253	1	4	<<<<<<<<<<
1254	1	4
1297	1	4
---------------------------------------------------
---------------------------------------------------

5' GGCGGUAUCCCUCCUACGGAC 3' Transcript: Sobic.001G433400.1:350-370 Slice Site:361
   |||| ||||||||||      
3' CCGCGAUAGGGAGGACUCGAA 5' Query: miR390-Known-5p-mature

SiteID: Sobic.001G433400.1:361
MFE of perfect match: -44.30
MFE of this site: -29.00
MFEratio: 0.654627539503386
Allen et al. score: 12
Paired Regions (query5'-query3',transcript3'-transcript5')
	7-16,364-355
	18-21,353-350
Unpaired Regions (query5'-query3',transcript3'-transcript5')
	1-6,370-365	UP5: Unpaired region at 5' of query
	17-17,354-354	SIL: Symmetric internal loop

Degradome data file: degradome.cleaveLand.result/Control.degradome_1.fastq.trimmed.mc.fa_dd.txt
Degardome Category: 4
Degradome p-value: 0.835505755553189
T-Plot file: degradome.cleaveLand.result/Control_dgd_plot/miR390-Known-5p-mature_Sobic.001G433400.1_361_TPlot.pdf

Position	Reads	Category
357	1	4
361	1	4	<<<<<<<<<<
440	1	4
598	1	4
644	1	4
694	1	4
698	1	4
791	1	4
890	1	4
915	1	4
916	1	4
917	1	4
1083	1	4
---------------------------------------------------
---------------------------------------------------

5' CGUUGGUGAGGACGGGGAGCUC 3' Transcript: Sobic.001G438500.1:276-297 Slice Site:287
   |o||||    ||  o|||||||
3' GUAACCUUA-CUA-UCCUCGAG 5' Query: miR159-Known-5p-star

SiteID: Sobic.001G438500.1:287
MFE of perfect match: -34.50
MFE of this site: -23.42
MFEratio: 0.678840579710145
Allen et al. score: 11.5
Paired Regions (query5'-query3',transcript3'-transcript5')
	1-8,297-290
	10-11,287-286
	15-20,281-276
Unpaired Regions (query5'-query3',transcript3'-transcript5')
	9-9,289-288	AILt: Asymmetric internal loop with more nts on the transcript side
	12-14,285-282	AILt: Asymmetric internal loop with more nts on the transcript side

Degradome data file: degradome.cleaveLand.result/Control.degradome_1.fastq.trimmed.mc.fa_dd.txt
Degardome Category: 4
Degradome p-value: 0.535942742244618
T-Plot file: degradome.cleaveLand.result/Control_dgd_plot/miR159-Known-5p-star_Sobic.001G438500.1_287_TPlot.pdf

Position	Reads	Category
163	1	4
287	1	4	<<<<<<<<<<
394	1	4
459	1	4
470	1	4
727	1	4
---------------------------------------------------
---------------------------------------------------

5' GCUCAUCAACCUUGGGCUCCC 3' Transcript: Sobic.001G524900.1:531-551 Slice Site:542
   |||||||||| o|| o|||  
3' CGAGUAGUUGCGACGUGAGUU 5' Query: miR397-Known-5p-mature

SiteID: Sobic.001G524900.1:542
MFE of perfect match: -39.40
MFE of this site: -26.30
MFEratio: 0.66751269035533
Allen et al. score: 9
Paired Regions (query5'-query3',transcript3'-transcript5')
	3-6,549-546
	8-10,544-542
	12-21,540-531
Unpaired Regions (query5'-query3',transcript3'-transcript5')
	1-2,551-550	UP5: Unpaired region at 5' of query
	7-7,545-545	SIL: Symmetric internal loop
	11-11,541-541	SIL: Symmetric internal loop

Degradome data file: degradome.cleaveLand.result/Control.degradome_1.fastq.trimmed.mc.fa_dd.txt
Degardome Category: 4
Degradome p-value: 0.906992766563412
T-Plot file: degradome.cleaveLand.result/Control_dgd_plot/miR397-Known-5p-mature_Sobic.001G524900.1_542_TPlot.pdf

Position	Reads	Category
316	1	4
463	1	4
485	1	4
488	1	4
500	1	4
541	2	0
542	1	4	<<<<<<<<<<
759	1	4
765	1	4
766	1	4
768	1	4
769	1	4
784	1	4
789	1	4
796	1	4
797	1	4
815	1	4
816	1	4
817	1	4
824	1	4
---------------------------------------------------
---------------------------------------------------

5' GAGGCCAUGGGGAGGGCUGCC 3' Transcript: Sobic.002G000600.1:1291-1311 Slice Site:1302
      |||| |o||||o||||||
3' GGACGGU-CUCCUCUCGACGG 5' Query: miR399b-Probable-5p-star

SiteID: Sobic.002G000600.1:1302
MFE of perfect match: -45.40
MFE of this site: -35.10
MFEratio: 0.773127753303965
Allen et al. score: 6
Paired Regions (query5'-query3',transcript3'-transcript5')
	1-13,1311-1299
	14-17,1297-1294
Unpaired Regions (query5'-query3',transcript3'-transcript5')
	x-x,1298-1298	BULt: Bulge on transcript side
	18-20,1293-1291	UP3: Unpaired region at 3' of query

Degradome data file: degradome.cleaveLand.result/Control.degradome_1.fastq.trimmed.mc.fa_dd.txt
Degardome Category: 4
Degradome p-value: 0.0920170113884967
T-Plot file: degradome.cleaveLand.result/Control_dgd_plot/miR399b-Probable-5p-star_Sobic.002G000600.1_1302_TPlot.pdf

Position	Reads	Category
576	1	4
673	1	4
675	1	4
676	1	4
962	1	4
1117	1	4
1302	1	4	<<<<<<<<<<
---------------------------------------------------
---------------------------------------------------

5' GGCGGCGAUCGUCG-GCAGCU 3' Transcript: Sobic.002G030500.1:732-751 Slice Site:743
   || |||o |||||| o|||||
3' CCUCCGUAAGCAGCUUGUCGA 5' Query: miR5564d-Probable-3p-star

SiteID: Sobic.002G030500.1:743
MFE of perfect match: -41.00
MFE of this site: -28.20
MFEratio: 0.68780487804878
Allen et al. score: 5.5
Paired Regions (query5'-query3',transcript3'-transcript5')
	1-6,751-746
	8-13,745-740
	15-18,738-735
	20-21,733-732
Unpaired Regions (query5'-query3',transcript3'-transcript5')
	7-7,x-x	BULq: Bulge on query side
	14-14,739-739	SIL: Symmetric internal loop
	19-19,734-734	SIL: Symmetric internal loop

Degradome data file: degradome.cleaveLand.result/Control.degradome_1.fastq.trimmed.mc.fa_dd.txt
Degardome Category: 4
Degradome p-value: 0.612227849833315
T-Plot file: degradome.cleaveLand.result/Control_dgd_plot/miR5564d-Probable-3p-star_Sobic.002G030500.1_743_TPlot.pdf

Position	Reads	Category
342	1	4
743	1	4	<<<<<<<<<<
748	1	4
922	1	4
---------------------------------------------------
---------------------------------------------------

5' AUUCGGGCCAGAUGAUACGCC 3' Transcript: Sobic.002G045300.1:120-140 Slice Site:131
    o|||o||||||oo|o|  ||
3' GGAGCUCGGUCUGUUGUAAGG 5' Query: miR166h-Known-5p-star

SiteID: Sobic.002G045300.1:131
MFE of perfect match: -41.10
MFE of this site: -27.30
MFEratio: 0.664233576642336
Allen et al. score: 9
Paired Regions (query5'-query3',transcript3'-transcript5')
	1-2,140-139
	5-20,136-121
Unpaired Regions (query5'-query3',transcript3'-transcript5')
	3-4,138-137	SIL: Symmetric internal loop
	21-21,120-120	UP3: Unpaired region at 3' of query

Degradome data file: degradome.cleaveLand.result/Control.degradome_1.fastq.trimmed.mc.fa_dd.txt
Degardome Category: 4
Degradome p-value: 0.686702011696028
T-Plot file: degradome.cleaveLand.result/Control_dgd_plot/miR166h-Known-5p-star_Sobic.002G045300.1_131_TPlot.pdf

Position	Reads	Category
119	1	4
131	1	4	<<<<<<<<<<
250	1	4
285	1	4
287	1	4
315	1	4
324	1	4
335	1	4
347	1	4
368	2	0
375	1	4
379	1	4
408	1	4
---------------------------------------------------
---------------------------------------------------

5' AG-GAGGCAAACGUGCUGCCGCAGC-UGGC 3' Transcript: Sobic.002G066800.1:3368-3395 Slice Site:3387
   || |||||        ||||||||| ||o|
3' UCACUCCG--------ACGGCGUCGUACUG 5' Query: miR167a-Probable-3p-star

SiteID: Sobic.002G066800.1:3387
MFE of perfect match: -47.20
MFE of this site: -30.80
MFEratio: 0.652542372881356
Allen et al. score: 12
Paired Regions (query5'-query3',transcript3'-transcript5')
	1-4,3395-3392
	6-14,3391-3383
	15-19,3374-3370
	21-22,3369-3368
Unpaired Regions (query5'-query3',transcript3'-transcript5')
	5-5,x-x	BULq: Bulge on query side
	x-x,3382-3375	BULt: Bulge on transcript side
	20-20,x-x	BULq: Bulge on query side

Degradome data file: degradome.cleaveLand.result/Control.degradome_1.fastq.trimmed.mc.fa_dd.txt
Degardome Category: 4
Degradome p-value: 0.941822519744774
T-Plot file: degradome.cleaveLand.result/Control_dgd_plot/miR167a-Probable-3p-star_Sobic.002G066800.1_3387_TPlot.pdf

Position	Reads	Category
795	1	4
3387	1	4	<<<<<<<<<<
---------------------------------------------------
---------------------------------------------------

5' UUCCAGGUGCUUGAUUCCAUGGGGAGC 3' Transcript: Sobic.002G201600.1:834-860 Slice Site:845
       |o||||||||      o||||o|
3' GUACUUCACGAACU------UCCCUUG 5' Query: miR395a-Known-3p-star

SiteID: Sobic.002G201600.1:845
MFE of perfect match: -36.90
MFE of this site: -24.10
MFEratio: 0.653116531165312
Allen et al. score: 18.5
Paired Regions (query5'-query3',transcript3'-transcript5')
	1-7,860-854
	8-17,847-838
Unpaired Regions (query5'-query3',transcript3'-transcript5')
	x-x,853-848	BULt: Bulge on transcript side
	18-21,837-834	UP3: Unpaired region at 3' of query

Degradome data file: degradome.cleaveLand.result/Control.degradome_1.fastq.trimmed.mc.fa_dd.txt
Degardome Category: 4
Degradome p-value: 0.606086220335809
T-Plot file: degradome.cleaveLand.result/Control_dgd_plot/miR395a-Known-3p-star_Sobic.002G201600.1_845_TPlot.pdf

Position	Reads	Category
616	1	4
620	1	4
841	1	4
842	1	4
845	1	4	<<<<<<<<<<
854	1	4
862	1	4
865	1	4
935	1	4
941	1	4
971	1	4
973	1	4
1033	1	4
1386	1	4
1744	1	4
---------------------------------------------------
---------------------------------------------------

5' GGUG-UCAGAGCCGGCGGGGAGA 3' Transcript: Sobic.002G214300.1:477-498 Slice Site:488
   |||| |||o|o|||o ||o||| 
3' CCACUAGUUUUGGCU-CCUCUCA 5' Query: miR156i-Probable-3p-star

SiteID: Sobic.002G214300.1:488
MFE of perfect match: -40.60
MFE of this site: -30.50
MFEratio: 0.751231527093596
Allen et al. score: 7.5
Paired Regions (query5'-query3',transcript3'-transcript5')
	2-7,497-492
	8-17,490-481
	19-22,480-477
Unpaired Regions (query5'-query3',transcript3'-transcript5')
	1-1,498-498	UP5: Unpaired region at 5' of query
	x-x,491-491	BULt: Bulge on transcript side
	18-18,x-x	BULq: Bulge on query side

Degradome data file: degradome.cleaveLand.result/Control.degradome_1.fastq.trimmed.mc.fa_dd.txt
Degardome Category: 4
Degradome p-value: 0.087931229111059
T-Plot file: degradome.cleaveLand.result/Control_dgd_plot/miR156i-Probable-3p-star_Sobic.002G214300.1_488_TPlot.pdf

Position	Reads	Category
488	1	4	<<<<<<<<<<
507	1	4
515	1	4
518	1	4
523	1	4
665	1	4
---------------------------------------------------
---------------------------------------------------

5' GCACCCGAGCCCCGGGGCGACGAUCA 3' Transcript: Sobic.002G218000.1:30-55 Slice Site:46
   o| ||||||||   o|o|o||o||| 
3' UG-GGGCUCGG---UCUGUUGUUAGG 5' Query: miR166i-Known-5p-star

SiteID: Sobic.002G218000.1:46
MFE of perfect match: -44.90
MFE of this site: -33.20
MFEratio: 0.739420935412027
Allen et al. score: 12.5
Paired Regions (query5'-query3',transcript3'-transcript5')
	2-12,54-44
	13-20,40-33
	21-22,31-30
Unpaired Regions (query5'-query3',transcript3'-transcript5')
	1-1,55-55	UP5: Unpaired region at 5' of query
	x-x,43-41	BULt: Bulge on transcript side
	x-x,32-32	BULt: Bulge on transcript side

Degradome data file: degradome.cleaveLand.result/Control.degradome_1.fastq.trimmed.mc.fa_dd.txt
Degardome Category: 4
Degradome p-value: 0.104164867675347
T-Plot file: degradome.cleaveLand.result/Control_dgd_plot/miR166i-Known-5p-star_Sobic.002G218000.1_46_TPlot.pdf

Position	Reads	Category
46	1	4	<<<<<<<<<<
47	2	0
---------------------------------------------------
---------------------------------------------------

5' GAGAGCAAGAAAGCAGUGGAG 3' Transcript: Sobic.002G243200.1:1408-1428 Slice Site:1419
   o||  ||||||||| ||||| 
3' UUCAAGUUCUUUCGACACCUU 5' Query: miR396-Probable-5p-mature

SiteID: Sobic.002G243200.1:1419
MFE of perfect match: -33.40
MFE of this site: -23.60
MFEratio: 0.706586826347305
Allen et al. score: 5.5
Paired Regions (query5'-query3',transcript3'-transcript5')
	2-6,1427-1423
	8-16,1421-1413
	19-21,1410-1408
Unpaired Regions (query5'-query3',transcript3'-transcript5')
	1-1,1428-1428	UP5: Unpaired region at 5' of query
	7-7,1422-1422	SIL: Symmetric internal loop
	17-18,1412-1411	SIL: Symmetric internal loop

Degradome data file: degradome.cleaveLand.result/Control.degradome_1.fastq.trimmed.mc.fa_dd.txt
Degardome Category: 4
Degradome p-value: 0.463039338421615
T-Plot file: degradome.cleaveLand.result/Control_dgd_plot/miR396-Probable-5p-mature_Sobic.002G243200.1_1419_TPlot.pdf

Position	Reads	Category
70	1	4
212	1	4
236	1	4
477	1	4
536	1	4
625	1	4
626	1	4
637	1	4
638	1	4
644	1	4
648	2	2
652	1	4
655	1	4
658	1	4
663	2	2
666	1	4
667	1	4
673	1	4
679	1	4
682	1	4
685	1	4
691	1	4
692	1	4
697	1	4
701	1	4
702	1	4
705	3	0
707	1	4
711	1	4
715	1	4
720	1	4
818	1	4
842	1	4
895	1	4
994	1	4
1376	1	4
1388	1	4
1390	1	4
1398	1	4
1405	1	4
1419	1	4	<<<<<<<<<<
1543	1	4
1563	1	4
1586	1	4
1594	1	4
1596	1	4
1601	1	4
1604	1	4
1624	1	4
2054	1	4
2072	1	4
---------------------------------------------------
---------------------------------------------------

5' GAGGCCAUGAAGGAAGCUGUGGCC 3' Transcript: Sobic.002G264800.1:292-315 Slice Site:306
   o||  ||   ||o|||||||||  
3' UUCAAGU---UCUUUCGACACCUU 5' Query: miR396-Probable-5p-mature

SiteID: Sobic.002G264800.1:306
MFE of perfect match: -33.40
MFE of this site: -21.80
MFEratio: 0.652694610778443
Allen et al. score: 9.5
Paired Regions (query5'-query3',transcript3'-transcript5')
	3-14,313-302
	15-16,298-297
	19-21,294-292
Unpaired Regions (query5'-query3',transcript3'-transcript5')
	1-2,315-314	UP5: Unpaired region at 5' of query
	x-x,301-299	BULt: Bulge on transcript side
	17-18,296-295	SIL: Symmetric internal loop

Degradome data file: degradome.cleaveLand.result/Control.degradome_1.fastq.trimmed.mc.fa_dd.txt
Degardome Category: 4
Degradome p-value: 0.91285478310303
T-Plot file: degradome.cleaveLand.result/Control_dgd_plot/miR396-Probable-5p-mature_Sobic.002G264800.1_306_TPlot.pdf

Position	Reads	Category
13	1	4
15	1	4
42	1	4
61	1	4
90	1	4
211	1	4
212	1	4
233	1	4
243	1	4
246	1	4
258	1	4
286	1	4
304	1	4
305	2	0
306	1	4	<<<<<<<<<<
309	1	4
---------------------------------------------------
---------------------------------------------------

5' UUUGACUGGACCAUUGCCACCA 3' Transcript: Sobic.002G383100.1:1434-1455 Slice Site:1445
   ||||| ||o|||| ||||| ||
3' AAACUAACUUGGU-ACGGUUGU 5' Query: miR171a-Probable-5p-star

SiteID: Sobic.002G383100.1:1445
MFE of perfect match: -33.50
MFE of this site: -22.40
MFEratio: 0.66865671641791
Allen et al. score: 5.5
Paired Regions (query5'-query3',transcript3'-transcript5')
	1-2,1455-1454
	4-8,1452-1448
	9-15,1446-1440
	17-21,1438-1434
Unpaired Regions (query5'-query3',transcript3'-transcript5')
	3-3,1453-1453	SIL: Symmetric internal loop
	x-x,1447-1447	BULt: Bulge on transcript side
	16-16,1439-1439	SIL: Symmetric internal loop

Degradome data file: degradome.cleaveLand.result/Control.degradome_1.fastq.trimmed.mc.fa_dd.txt
Degardome Category: 4
Degradome p-value: 0.572930159451919
T-Plot file: degradome.cleaveLand.result/Control_dgd_plot/miR171a-Probable-5p-star_Sobic.002G383100.1_1445_TPlot.pdf

Position	Reads	Category
427	1	4
436	1	4
484	1	4
1018	1	4
1305	1	4
1445	1	4	<<<<<<<<<<
1461	1	4
2068	1	4
2071	1	4
2147	2	0
2371	1	4
2381	1	4
2412	1	4
2729	1	4
---------------------------------------------------
---------------------------------------------------

5' AAUGGCAAACAAGGCUCUCUUUUGGCA 3' Transcript: Sobic.002G412700.2:933-959 Slice Site:950
      ||||      o|||||o|||||||
3' GUCCCGU------UGAGAGGAAACCGU 5' Query: miR399a-Probable-3p-mature

SiteID: Sobic.002G412700.2:950
MFE of perfect match: -41.90
MFE of this site: -27.30
MFEratio: 0.651551312649165
Allen et al. score: 10.5
Paired Regions (query5'-query3',transcript3'-transcript5')
	1-14,959-946
	15-18,939-936
Unpaired Regions (query5'-query3',transcript3'-transcript5')
	x-x,945-940	BULt: Bulge on transcript side
	19-21,935-933	UP3: Unpaired region at 3' of query

Degradome data file: degradome.cleaveLand.result/Control.degradome_1.fastq.trimmed.mc.fa_dd.txt
Degardome Category: 4
Degradome p-value: 0.623380818944599
T-Plot file: degradome.cleaveLand.result/Control_dgd_plot/miR399a-Probable-3p-mature_Sobic.002G412700.2_950_TPlot.pdf

Position	Reads	Category
509	1	4
642	1	4
950	1	4	<<<<<<<<<<
973	1	4
1079	1	4
---------------------------------------------------
---------------------------------------------------

5' UGGUGCGUGGCCAAGCCGUCCGC 3' Transcript: Sobic.003G000900.1:118-140 Slice Site:128
    | |||o|oo|| |||  |||o|
3' UCGACGUAUUGG-UCG--AGGUG 5' Query: miR166j-Probable-5p-star

SiteID: Sobic.003G000900.1:128
MFE of perfect match: -39.10
MFE of this site: -25.60
MFEratio: 0.654731457800512
Allen et al. score: 11.5
Paired Regions (query5'-query3',transcript3'-transcript5')
	1-5,140-136
	6-8,133-131
	9-17,129-121
	19-19,119-119
Unpaired Regions (query5'-query3',transcript3'-transcript5')
	x-x,135-134	BULt: Bulge on transcript side
	x-x,130-130	BULt: Bulge on transcript side
	18-18,120-120	SIL: Symmetric internal loop
	20-20,118-118	UP3: Unpaired region at 3' of query

Degradome data file: degradome.cleaveLand.result/Control.degradome_1.fastq.trimmed.mc.fa_dd.txt
Degardome Category: 4
Degradome p-value: 0.999216839210786
T-Plot file: degradome.cleaveLand.result/Control_dgd_plot/miR166j-Probable-5p-star_Sobic.003G000900.1_128_TPlot.pdf

Position	Reads	Category
118	4	0
128	1	4	<<<<<<<<<<
312	1	4
---------------------------------------------------
---------------------------------------------------

5' CCCCACGGCGGCGGGCACAGG 3' Transcript: Sobic.003G011200.1:1038-1058 Slice Site:1049
         o| |||o||||||||
3' UUACCUUCUCCGUCCGUGUCC 5' Query: miR528-Known-3p-star

SiteID: Sobic.003G011200.1:1049
MFE of perfect match: -42.10
MFE of this site: -28.20
MFEratio: 0.669833729216152
Allen et al. score: 8.5
Paired Regions (query5'-query3',transcript3'-transcript5')
	1-12,1058-1047
	14-15,1045-1044
Unpaired Regions (query5'-query3',transcript3'-transcript5')
	13-13,1046-1046	SIL: Symmetric internal loop
	16-21,1043-1038	UP3: Unpaired region at 3' of query

Degradome data file: degradome.cleaveLand.result/Control.degradome_1.fastq.trimmed.mc.fa_dd.txt
Degardome Category: 4
Degradome p-value: 0.999271125169307
T-Plot file: degradome.cleaveLand.result/Control_dgd_plot/miR528-Known-3p-star_Sobic.003G011200.1_1049_TPlot.pdf

Position	Reads	Category
1049	1	4	<<<<<<<<<<
---------------------------------------------------
---------------------------------------------------

5' CGGGA-UGAAGCCUGGUCCGG 3' Transcript: Sobic.003G028300.1:561-580 Slice Site:571
    |||| |||||||||||||| 
3' UCCCUAACUUCGGACCAGGCU 5' Query: miR166f-Probable-3p-mature

SiteID: Sobic.003G028300.1:571
MFE of perfect match: -42.40
MFE of this site: -37.10
MFEratio: 0.875
Allen et al. score: 3
Paired Regions (query5'-query3',transcript3'-transcript5')
	2-15,579-566
	17-20,565-562
Unpaired Regions (query5'-query3',transcript3'-transcript5')
	1-1,580-580	UP5: Unpaired region at 5' of query
	16-16,x-x	BULq: Bulge on query side
	21-21,561-561	UP3: Unpaired region at 3' of query

Degradome data file: degradome.cleaveLand.result/Control.degradome_1.fastq.trimmed.mc.fa_dd.txt
Degardome Category: 4
Degradome p-value: 0.00224235739771694
T-Plot file: degradome.cleaveLand.result/Control_dgd_plot/miR166f-Probable-3p-mature_Sobic.003G028300.1_571_TPlot.pdf

Position	Reads	Category
571	1	4	<<<<<<<<<<
---------------------------------------------------
---------------------------------------------------

5' CAAUUGCUGAUGGUGAUCUAG 3' Transcript: Sobic.003G104350.1:713-733 Slice Site:724
      ||||||||||| ||||| 
3' ACAAACGACUACCAGUAGAUU 5' Query: miR827-Known-3p-mature

SiteID: Sobic.003G104350.1:724
MFE of perfect match: -34.20
MFE of this site: -26.00
MFEratio: 0.760233918128655
Allen et al. score: 6
Paired Regions (query5'-query3',transcript3'-transcript5')
	2-6,732-728
	8-18,726-716
Unpaired Regions (query5'-query3',transcript3'-transcript5')
	1-1,733-733	UP5: Unpaired region at 5' of query
	7-7,727-727	SIL: Symmetric internal loop
	19-21,715-713	UP3: Unpaired region at 3' of query

Degradome data file: degradome.cleaveLand.result/Control.degradome_1.fastq.trimmed.mc.fa_dd.txt
Degardome Category: 4
Degradome p-value: 0.0200011464953582
T-Plot file: degradome.cleaveLand.result/Control_dgd_plot/miR827-Known-3p-mature_Sobic.003G104350.1_724_TPlot.pdf

Position	Reads	Category
380	1	4
447	1	4
488	1	4
490	1	4
544	1	4
555	1	4
569	1	4
627	1	4
628	1	4
639	1	4
652	1	4
710	1	4
718	1	4
720	1	4
723	1	4
724	1	4	<<<<<<<<<<
731	1	4
735	1	4
737	1	4
1419	1	4
1561	1	4
---------------------------------------------------
---------------------------------------------------

5' GUUCAUCGACGCCAUGCGCAAGA 3' Transcript: Sobic.003G140400.1:900-922 Slice Site:911
   |o|||||o||||  |||o|    
3' CGAGUAGUUGCG--ACGUGAGUU 5' Query: miR397-Known-5p-mature

SiteID: Sobic.003G140400.1:911
MFE of perfect match: -39.40
MFE of this site: -26.30
MFEratio: 0.66751269035533
Allen et al. score: 13
Paired Regions (query5'-query3',transcript3'-transcript5')
	5-9,918-914
	10-21,911-900
Unpaired Regions (query5'-query3',transcript3'-transcript5')
	1-4,922-919	UP5: Unpaired region at 5' of query
	x-x,913-912	BULt: Bulge on transcript side

Degradome data file: degradome.cleaveLand.result/Control.degradome_1.fastq.trimmed.mc.fa_dd.txt
Degardome Category: 4
Degradome p-value: 0.908030877769125
T-Plot file: degradome.cleaveLand.result/Control_dgd_plot/miR397-Known-5p-mature_Sobic.003G140400.1_911_TPlot.pdf

Position	Reads	Category
911	1	4	<<<<<<<<<<
---------------------------------------------------
---------------------------------------------------

5' GCUGCCCUACAGGGAGAGAAGCUGAAGC 3' Transcript: Sobic.003G190600.1:79-106 Slice Site:95
   ||||    ||||o|||||||| || |||
3' CGAC----UGUCUCUCUCUUC-AC-UCG 5' Query: miR156c-Known-5p-star

SiteID: Sobic.003G190600.1:95
MFE of perfect match: -43.40
MFE of this site: -30.90
MFEratio: 0.711981566820276
Allen et al. score: 8.5
Paired Regions (query5'-query3',transcript3'-transcript5')
	1-3,106-104
	4-5,102-101
	6-18,99-87
	19-22,82-79
Unpaired Regions (query5'-query3',transcript3'-transcript5')
	x-x,103-103	BULt: Bulge on transcript side
	x-x,100-100	BULt: Bulge on transcript side
	x-x,86-83	BULt: Bulge on transcript side

Degradome data file: degradome.cleaveLand.result/Control.degradome_1.fastq.trimmed.mc.fa_dd.txt
Degardome Category: 4
Degradome p-value: 0.20286593302654
T-Plot file: degradome.cleaveLand.result/Control_dgd_plot/miR156c-Known-5p-star_Sobic.003G190600.1_95_TPlot.pdf

Position	Reads	Category
95	1	4	<<<<<<<<<<
314	1	4
509	1	4
514	1	4
556	1	4
---------------------------------------------------
---------------------------------------------------

5' AGGAAGGCGGCGCCGACGGCAUGAC 3' Transcript: Sobic.003G194600.1:1208-1232 Slice Site:1222
   ||  ||||   |||| |o|||||||
3' UCAGUCCGA--CGGC-GUCGUACUG 5' Query: miR167h-Probable-3p-star

SiteID: Sobic.003G194600.1:1222
MFE of perfect match: -47.20
MFE of this site: -31.00
MFEratio: 0.656779661016949
Allen et al. score: 8
Paired Regions (query5'-query3',transcript3'-transcript5')
	1-9,1232-1224
	10-13,1222-1219
	15-18,1215-1212
	21-22,1209-1208
Unpaired Regions (query5'-query3',transcript3'-transcript5')
	x-x,1223-1223	BULt: Bulge on transcript side
	14-14,1218-1216	AILt: Asymmetric internal loop with more nts on the transcript side
	19-20,1211-1210	SIL: Symmetric internal loop

Degradome data file: degradome.cleaveLand.result/Control.degradome_1.fastq.trimmed.mc.fa_dd.txt
Degardome Category: 4
Degradome p-value: 0.901402685453079
T-Plot file: degradome.cleaveLand.result/Control_dgd_plot/miR167h-Probable-3p-star_Sobic.003G194600.1_1222_TPlot.pdf

Position	Reads	Category
1222	1	4	<<<<<<<<<<
---------------------------------------------------
---------------------------------------------------

5' ACCAGAAGAGGC-GGCGCAGG 3' Transcript: Sobic.003G222600.1:191-210 Slice Site:202
       |||||||| |||o||||
3' UUACCUUCUCCGUCCGUGUCC 5' Query: miR528-Known-3p-star

SiteID: Sobic.003G222600.1:202
MFE of perfect match: -42.10
MFE of this site: -31.60
MFEratio: 0.750593824228029
Allen et al. score: 7
Paired Regions (query5'-query3',transcript3'-transcript5')
	1-8,210-203
	10-17,202-195
Unpaired Regions (query5'-query3',transcript3'-transcript5')
	9-9,x-x	BULq: Bulge on query side
	18-21,194-191	UP3: Unpaired region at 3' of query

Degradome data file: degradome.cleaveLand.result/Control.degradome_1.fastq.trimmed.mc.fa_dd.txt
Degardome Category: 4
Degradome p-value: 0.534899821418497
T-Plot file: degradome.cleaveLand.result/Control_dgd_plot/miR528-Known-3p-star_Sobic.003G222600.1_202_TPlot.pdf

Position	Reads	Category
202	1	4	<<<<<<<<<<
238	1	4
274	1	4
277	1	4
292	1	4
298	1	4
308	1	4
381	1	4
391	1	4
983	1	4
991	1	4
994	1	4
1004	1	4
1007	1	4
1020	1	4
1140	1	4
1146	1	4
1229	1	4
1318	1	4
1341	1	4
1342	1	4
1376	1	4
1387	2	2
1390	1	4
1391	1	4
1397	3	0
1398	1	4
1496	1	4
1561	1	4
1579	1	4
---------------------------------------------------
---------------------------------------------------

5' GAAGGAGGGCCAGGGGGCGGCAGC 3' Transcript: Sobic.003G234200.6:30-53 Slice Site:43
   ||||o||o|  ||o|||  o||||
3' CUUCUUCUC--UCUCCCA-UGUCG 5' Query: miR529-Probable-3p-star

SiteID: Sobic.003G234200.6:43
MFE of perfect match: -40.10
MFE of this site: -29.40
MFEratio: 0.733167082294264
Allen et al. score: 11
Paired Regions (query5'-query3',transcript3'-transcript5')
	1-5,53-49
	7-12,46-41
	13-21,38-30
Unpaired Regions (query5'-query3',transcript3'-transcript5')
	6-6,48-47	AILt: Asymmetric internal loop with more nts on the transcript side
	x-x,40-39	BULt: Bulge on transcript side

Degradome data file: degradome.cleaveLand.result/Control.degradome_1.fastq.trimmed.mc.fa_dd.txt
Degardome Category: 4
Degradome p-value: 0.526471631986268
T-Plot file: degradome.cleaveLand.result/Control_dgd_plot/miR529-Probable-3p-star_Sobic.003G234200.6_43_TPlot.pdf

Position	Reads	Category
43	1	4	<<<<<<<<<<
70	1	4
71	2	2
72	1	4
74	1	4
75	3	2
76	1	4
79	1	4
118	1	4
122	1	4
153	1	4
167	1	4
171	1	4
178	1	4
210	1	4
212	1	4
213	1	4
261	1	4
292	1	4
318	1	4
321	1	4
329	1	4
331	1	4
336	1	4
337	1	4
344	1	4
356	1	4
473	1	4
492	1	4
495	2	2
496	3	2
497	2	2
498	2	2
499	2	2
501	2	2
502	2	2
504	4	0
505	2	2
506	3	2
507	2	2
523	1	4
641	2	2
642	1	4
644	1	4
646	1	4
648	1	4
649	1	4
819	1	4
823	1	4
858	1	4
875	1	4
880	1	4
929	1	4
932	1	4
937	1	4
1028	1	4
1062	1	4
1083	2	2
1086	1	4
1091	1	4
1096	1	4
1107	1	4
1112	1	4
1113	1	4
1114	1	4
1115	1	4
1121	1	4
1133	1	4
1146	1	4
1147	1	4
1152	1	4
1153	1	4
1155	1	4
1162	1	4
1164	1	4
1167	1	4
1170	1	4
1174	1	4
1175	1	4
1183	1	4
1184	2	2
1198	1	4
1199	1	4
1205	1	4
1238	1	4
1259	1	4
1266	1	4
1284	1	4
1285	1	4
1288	1	4
1289	1	4
1313	1	4
---------------------------------------------------
---------------------------------------------------

5' CAGAGCUUCCAUUCUUUGCGUCCAAG 3' Transcript: Sobic.003G238500.1:1283-1308 Slice Site:1295
   |||||||o|| |||     o|||||o
3' GUCUCGAGGG-AAGU----UAGGUUU 5' Query: miR159-Known-3p-mature

SiteID: Sobic.003G238500.1:1295
MFE of perfect match: -37.80
MFE of this site: -24.68
MFEratio: 0.652910052910053
Allen et al. score: 14
Paired Regions (query5'-query3',transcript3'-transcript5')
	1-7,1308-1302
	9-11,1296-1294
	12-21,1292-1283
Unpaired Regions (query5'-query3',transcript3'-transcript5')
	8-8,1301-1297	AILt: Asymmetric internal loop with more nts on the transcript side
	x-x,1293-1293	BULt: Bulge on transcript side

Degradome data file: degradome.cleaveLand.result/Control.degradome_1.fastq.trimmed.mc.fa_dd.txt
Degardome Category: 4
Degradome p-value: 0.725567003721479
T-Plot file: degradome.cleaveLand.result/Control_dgd_plot/miR159-Known-3p-mature_Sobic.003G238500.1_1295_TPlot.pdf

Position	Reads	Category
301	1	4
641	1	4
795	1	4
844	1	4
846	1	4
847	1	4
869	1	4
873	1	4
990	1	4
1082	1	4
1083	1	4
1084	1	4
1093	1	4
1103	1	4
1104	1	4
1105	1	4
1120	1	4
1219	1	4
1295	1	4	<<<<<<<<<<
1298	2	0
1299	1	4
1300	1	4
1307	1	4
1351	1	4
---------------------------------------------------
---------------------------------------------------

5' CUGCUCUCUCUCUCUCUCUCU 3' Transcript: Sobic.003G291100.1:116-136 Slice Site:126
    |||||||||||| ||| || 
3' CACGAGAGAGAGA-AGACAGU 5' Query: miR156i-Probable-5p-mature

SiteID: Sobic.003G291100.1:126
MFE of perfect match: -37.40
MFE of this site: -25.00
MFEratio: 0.668449197860963
Allen et al. score: 6
Paired Regions (query5'-query3',transcript3'-transcript5')
	2-3,135-134
	5-7,132-130
	8-19,128-117
Unpaired Regions (query5'-query3',transcript3'-transcript5')
	1-1,136-136	UP5: Unpaired region at 5' of query
	4-4,133-133	SIL: Symmetric internal loop
	x-x,129-129	BULt: Bulge on transcript side
	20-20,116-116	UP3: Unpaired region at 3' of query

Degradome data file: degradome.cleaveLand.result/Control.degradome_1.fastq.trimmed.mc.fa_dd.txt
Degardome Category: 4
Degradome p-value: 0.195675833447841
T-Plot file: degradome.cleaveLand.result/Control_dgd_plot/miR156i-Probable-5p-mature_Sobic.003G291100.1_126_TPlot.pdf

Position	Reads	Category
126	1	4	<<<<<<<<<<
---------------------------------------------------
---------------------------------------------------

5' GCUGGCAGAAACAGAAGUGCCAGAGC 3' Transcript: Sobic.003G296300.1:582-607 Slice Site:594
   ||||o|||||| ||||||    ||||
3' CGACUGUCUUUCUCUUCA----CUCG 5' Query: miR156d-Known-3p-star

SiteID: Sobic.003G296300.1:594
MFE of perfect match: -40.70
MFE of this site: -29.90
MFEratio: 0.734643734643735
Allen et al. score: 10.5
Paired Regions (query5'-query3',transcript3'-transcript5')
	1-4,607-604
	5-10,599-594
	12-22,592-582
Unpaired Regions (query5'-query3',transcript3'-transcript5')
	x-x,603-600	BULt: Bulge on transcript side
	11-11,593-593	SIL: Symmetric internal loop

Degradome data file: degradome.cleaveLand.result/Control.degradome_1.fastq.trimmed.mc.fa_dd.txt
Degardome Category: 4
Degradome p-value: 0.147332955545844
T-Plot file: degradome.cleaveLand.result/Control_dgd_plot/miR156d-Known-3p-star_Sobic.003G296300.1_594_TPlot.pdf

Position	Reads	Category
364	1	4
464	1	4
594	1	4	<<<<<<<<<<
---------------------------------------------------
---------------------------------------------------

5' GAAGAAGAGAGAGGAGAUGGC 3' Transcript: Sobic.003G351000.1:261-281 Slice Site:272
   ||||||||||||||  |oo||
3' CUUCUUCUCUCUCCCAUGUCG 5' Query: miR529-Probable-3p-star

SiteID: Sobic.003G351000.1:272
MFE of perfect match: -40.10
MFE of this site: -31.60
MFEratio: 0.788029925187032
Allen et al. score: 6
Paired Regions (query5'-query3',transcript3'-transcript5')
	1-5,281-277
	8-21,274-261
Unpaired Regions (query5'-query3',transcript3'-transcript5')
	6-7,276-275	SIL: Symmetric internal loop

Degradome data file: degradome.cleaveLand.result/Control.degradome_1.fastq.trimmed.mc.fa_dd.txt
Degardome Category: 4
Degradome p-value: 0.149244939800765
T-Plot file: degradome.cleaveLand.result/Control_dgd_plot/miR529-Probable-3p-star_Sobic.003G351000.1_272_TPlot.pdf

Position	Reads	Category
259	1	4
260	1	4
265	1	4
272	1	4	<<<<<<<<<<
278	1	4
286	1	4
287	1	4
289	1	4
294	1	4
---------------------------------------------------
---------------------------------------------------

5' GGAGGAGAAGGCUGCAGAGCGGGUG 3' Transcript: Sobic.003G359900.1:1077-1101 Slice Site:1092
   |o ||||||||    |||o|o |||
3' CUACCUCUUCC----UCUUGUGCAC 5' Query: miR164a-Known-3p-star

SiteID: Sobic.003G359900.1:1092
MFE of perfect match: -39.00
MFE of this site: -26.30
MFEratio: 0.674358974358974
Allen et al. score: 13.5
Paired Regions (query5'-query3',transcript3'-transcript5')
	1-3,1101-1099
	5-10,1097-1092
	11-18,1087-1080
	20-21,1078-1077
Unpaired Regions (query5'-query3',transcript3'-transcript5')
	4-4,1098-1098	SIL: Symmetric internal loop
	x-x,1091-1088	BULt: Bulge on transcript side
	19-19,1079-1079	SIL: Symmetric internal loop

Degradome data file: degradome.cleaveLand.result/Control.degradome_1.fastq.trimmed.mc.fa_dd.txt
Degardome Category: 4
Degradome p-value: 0.992673642288242
T-Plot file: degradome.cleaveLand.result/Control_dgd_plot/miR164a-Known-3p-star_Sobic.003G359900.1_1092_TPlot.pdf

Position	Reads	Category
232	1	4
484	1	4
768	1	4
831	1	4
863	1	4
920	1	4
934	1	4
938	1	4
942	1	4
947	1	4
950	1	4
955	1	4
963	1	4
991	1	4
1016	1	4
1019	1	4
1042	1	4
1057	2	0
1072	1	4
1087	1	4
1092	1	4	<<<<<<<<<<
1103	1	4
1123	1	4
---------------------------------------------------
---------------------------------------------------

5' GGUGGCGAUGG-GAACAUGUG 3' Transcript: Sobic.003G402900.1:1294-1313 Slice Site:1305
   |o||| || || |||||o|||
3' CUACCUCUUCCUCUUGUGCAC 5' Query: miR164a-Known-3p-star

SiteID: Sobic.003G402900.1:1305
MFE of perfect match: -39.00
MFE of this site: -25.50
MFEratio: 0.653846153846154
Allen et al. score: 5.5
Paired Regions (query5'-query3',transcript3'-transcript5')
	1-9,1313-1305
	11-12,1304-1303
	14-15,1301-1300
	17-21,1298-1294
Unpaired Regions (query5'-query3',transcript3'-transcript5')
	10-10,x-x	BULq: Bulge on query side
	13-13,1302-1302	SIL: Symmetric internal loop
	16-16,1299-1299	SIL: Symmetric internal loop

Degradome data file: degradome.cleaveLand.result/Control.degradome_1.fastq.trimmed.mc.fa_dd.txt
Degardome Category: 4
Degradome p-value: 0.999578528374484
T-Plot file: degradome.cleaveLand.result/Control_dgd_plot/miR164a-Known-3p-star_Sobic.003G402900.1_1305_TPlot.pdf

Position	Reads	Category
677	1	4
718	1	4
942	1	4
1165	1	4
1190	1	4
1305	1	4	<<<<<<<<<<
1404	1	4
1491	1	4
---------------------------------------------------
---------------------------------------------------

5' GAU-AGCCAAGCCAAUGCUAUG 3' Transcript: Sobic.003G442900.1:58-78 Slice Site:69
   ||| ||||||| ||||o|o|||
3' CUACUCGGUUCAGUUAUGGUAC 5' Query: miR171e-Known-5p-star

SiteID: Sobic.003G442900.1:69
MFE of perfect match: -38.60
MFE of this site: -26.30
MFEratio: 0.681347150259067
Allen et al. score: 5
Paired Regions (query5'-query3',transcript3'-transcript5')
	1-10,78-69
	12-18,67-61
	20-22,60-58
Unpaired Regions (query5'-query3',transcript3'-transcript5')
	11-11,68-68	SIL: Symmetric internal loop
	19-19,x-x	BULq: Bulge on query side

Degradome data file: degradome.cleaveLand.result/Control.degradome_1.fastq.trimmed.mc.fa_dd.txt
Degardome Category: 4
Degradome p-value: 0.23786372807055
T-Plot file: degradome.cleaveLand.result/Control_dgd_plot/miR171e-Known-5p-star_Sobic.003G442900.1_69_TPlot.pdf

Position	Reads	Category
5	1	4
44	1	4
69	1	4	<<<<<<<<<<
70	1	4
73	1	4
76	1	4
87	1	4
127	1	4
129	1	4
---------------------------------------------------
---------------------------------------------------

5' UGUGCUCAAGAAGGUGGAGCCU 3' Transcript: Sobic.004G000500.1:687-708 Slice Site:699
   o ||| ||||||o| |o||||o
3' GGACG-GUUCUUUCUCUUCGGG 5' Query: miR399a-Probable-5p-star

SiteID: Sobic.004G000500.1:699
MFE of perfect match: -41.40
MFE of this site: -27.00
MFEratio: 0.652173913043478
Allen et al. score: 7
Paired Regions (query5'-query3',transcript3'-transcript5')
	1-7,708-702
	9-16,700-693
	17-19,691-689
	21-21,687-687
Unpaired Regions (query5'-query3',transcript3'-transcript5')
	8-8,701-701	SIL: Symmetric internal loop
	x-x,692-692	BULt: Bulge on transcript side
	20-20,688-688	SIL: Symmetric internal loop

Degradome data file: degradome.cleaveLand.result/Control.degradome_1.fastq.trimmed.mc.fa_dd.txt
Degardome Category: 4
Degradome p-value: 0.996771237211687
T-Plot file: degradome.cleaveLand.result/Control_dgd_plot/miR399a-Probable-5p-star_Sobic.004G000500.1_699_TPlot.pdf

Position	Reads	Category
164	1	4
169	1	4
186	1	4
196	1	4
291	1	4
401	1	4
479	1	4
510	1	4
512	1	4
513	1	4
551	1	4
555	1	4
561	1	4
562	1	4
563	1	4
576	1	4
579	1	4
661	1	4
699	1	4	<<<<<<<<<<
716	1	4
723	1	4
728	1	4
734	1	4
737	1	4
742	1	4
743	1	4
744	1	4
747	1	4
836	1	4
1065	1	4
1170	1	4
---------------------------------------------------
---------------------------------------------------

5' CUUGACCGGGCGAGAGAAGCCA 3' Transcript: Sobic.004G030100.2:1426-1447 Slice Site:1438
   |o|| ||oo| o||||||||| 
3' GGAC-GGUUCUUUCUCUUCGGG 5' Query: miR399a-Probable-5p-star

SiteID: Sobic.004G030100.2:1438
MFE of perfect match: -41.40
MFE of this site: -28.90
MFEratio: 0.698067632850242
Allen et al. score: 6.5
Paired Regions (query5'-query3',transcript3'-transcript5')
	2-11,1446-1437
	13-17,1435-1431
	18-21,1429-1426
Unpaired Regions (query5'-query3',transcript3'-transcript5')
	1-1,1447-1447	UP5: Unpaired region at 5' of query
	12-12,1436-1436	SIL: Symmetric internal loop
	x-x,1430-1430	BULt: Bulge on transcript side

Degradome data file: degradome.cleaveLand.result/Control.degradome_1.fastq.trimmed.mc.fa_dd.txt
Degardome Category: 4
Degradome p-value: 0.815966217055779
T-Plot file: degradome.cleaveLand.result/Control_dgd_plot/miR399a-Probable-5p-star_Sobic.004G030100.2_1438_TPlot.pdf

Position	Reads	Category
1180	1	4
1427	1	4
1438	1	4	<<<<<<<<<<
---------------------------------------------------
---------------------------------------------------

5' GGCGGAGGACGUGGGCACCAC 3' Transcript: Sobic.004G053700.1:735-755 Slice Site:746
   || ||||o| o|||||||   
3' CCACCUCUUCUACCCGUGUAC 5' Query: miR164b-Known-3p-star

SiteID: Sobic.004G053700.1:746
MFE of perfect match: -41.90
MFE of this site: -28.00
MFEratio: 0.668257756563246
Allen et al. score: 9.5
Paired Regions (query5'-query3',transcript3'-transcript5')
	4-11,752-745
	13-18,743-738
	20-21,736-735
Unpaired Regions (query5'-query3',transcript3'-transcript5')
	1-3,755-753	UP5: Unpaired region at 5' of query
	12-12,744-744	SIL: Symmetric internal loop
	19-19,737-737	SIL: Symmetric internal loop

Degradome data file: degradome.cleaveLand.result/Control.degradome_1.fastq.trimmed.mc.fa_dd.txt
Degardome Category: 4
Degradome p-value: 0.903591413141218
T-Plot file: degradome.cleaveLand.result/Control_dgd_plot/miR164b-Known-3p-star_Sobic.004G053700.1_746_TPlot.pdf

Position	Reads	Category
746	1	4	<<<<<<<<<<
1045	1	4
1139	1	4
1144	1	4
1148	2	1
1152	1	4
1159	2	1
1164	1	4
1165	1	4
1166	1	4
---------------------------------------------------
---------------------------------------------------

5' AAAGGAGUGC-UGGAGGGAGA 3' Transcript: Sobic.004G102000.2:1583-1602 Slice Site:1593
      |o||||| ||o|||||o 
3' GUACUUCACGAACUUCCCUUG 5' Query: miR395a-Known-3p-star

SiteID: Sobic.004G102000.2:1593
MFE of perfect match: -36.90
MFE of this site: -25.20
MFEratio: 0.682926829268293
Allen et al. score: 8.5
Paired Regions (query5'-query3',transcript3'-transcript5')
	2-10,1601-1593
	12-18,1592-1586
Unpaired Regions (query5'-query3',transcript3'-transcript5')
	1-1,1602-1602	UP5: Unpaired region at 5' of query
	11-11,x-x	BULq: Bulge on query side
	19-21,1585-1583	UP3: Unpaired region at 3' of query

Degradome data file: degradome.cleaveLand.result/Control.degradome_1.fastq.trimmed.mc.fa_dd.txt
Degardome Category: 4
Degradome p-value: 0.326386007290963
T-Plot file: degradome.cleaveLand.result/Control_dgd_plot/miR395a-Known-3p-star_Sobic.004G102000.2_1593_TPlot.pdf

Position	Reads	Category
110	1	4
143	1	4
682	1	4
684	1	4
742	1	4
775	1	4
1593	1	4	<<<<<<<<<<
1657	2	0
1668	1	4
1669	1	4
1683	1	4
1711	1	4
1732	1	4
1739	1	4
1740	1	4
1747	1	4
1758	1	4
1795	1	4
1810	1	4
1816	1	4
---------------------------------------------------
---------------------------------------------------

5' AGGGAGAUGGA-CCUGGUCCAA 3' Transcript: Sobic.004G157600.1:42-62 Slice Site:53
   |||||  ||o| ||||||||  
3' UCCCUA-ACUUCGGACCAGGCU 5' Query: miR166f-Probable-3p-mature

SiteID: Sobic.004G157600.1:53
MFE of perfect match: -42.40
MFE of this site: -28.10
MFEratio: 0.662735849056604
Allen et al. score: 7.5
Paired Regions (query5'-query3',transcript3'-transcript5')
	3-10,60-53
	12-15,52-49
	17-21,46-42
Unpaired Regions (query5'-query3',transcript3'-transcript5')
	1-2,62-61	UP5: Unpaired region at 5' of query
	11-11,x-x	BULq: Bulge on query side
	16-16,48-47	AILt: Asymmetric internal loop with more nts on the transcript side

Degradome data file: degradome.cleaveLand.result/Control.degradome_1.fastq.trimmed.mc.fa_dd.txt
Degardome Category: 4
Degradome p-value: 0.309544956584059
T-Plot file: degradome.cleaveLand.result/Control_dgd_plot/miR166f-Probable-3p-mature_Sobic.004G157600.1_53_TPlot.pdf

Position	Reads	Category
53	1	4	<<<<<<<<<<
288	1	4
764	1	4
805	1	4
806	1	4
818	1	4
877	1	4
1238	1	4
1259	1	4
1323	1	4
1336	1	4
1341	1	4
---------------------------------------------------
---------------------------------------------------

5' GUUCCAGAGGUUUGGUCGUUGCACUGU 3' Transcript: Sobic.004G167600.16:60-86 Slice Site:77
   o|||||o|||       o|||||||| 
3' UAAGGUUUCCC------UAACGUGACU 5' Query: miR393-Known-3p-star

SiteID: Sobic.004G167600.16:77
MFE of perfect match: -36.00
MFE of this site: -24.16
MFEratio: 0.671111111111111
Allen et al. score: 17
Paired Regions (query5'-query3',transcript3'-transcript5')
	2-10,85-77
	12-21,69-60
Unpaired Regions (query5'-query3',transcript3'-transcript5')
	1-1,86-86	UP5: Unpaired region at 5' of query
	11-11,76-70	AILt: Asymmetric internal loop with more nts on the transcript side

Degradome data file: degradome.cleaveLand.result/Control.degradome_1.fastq.trimmed.mc.fa_dd.txt
Degardome Category: 4
Degradome p-value: 0.407293493341041
T-Plot file: degradome.cleaveLand.result/Control_dgd_plot/miR393-Known-3p-star_Sobic.004G167600.16_77_TPlot.pdf

Position	Reads	Category
77	1	4	<<<<<<<<<<
---------------------------------------------------
---------------------------------------------------

5' GGCCGGGUACCGGACACCGUUCC 3' Transcript: Sobic.004G283800.1:537-559 Slice Site:550
      |||  |||||||| |o||||
3' GAAGCC--UGGCCUGUAGUAAGG 5' Query: miR166a-Probable-5p-star

SiteID: Sobic.004G283800.1:550
MFE of perfect match: -40.60
MFE of this site: -26.70
MFEratio: 0.657635467980295
Allen et al. score: 8
Paired Regions (query5'-query3',transcript3'-transcript5')
	1-6,559-554
	8-15,552-545
	16-18,542-540
Unpaired Regions (query5'-query3',transcript3'-transcript5')
	7-7,553-553	SIL: Symmetric internal loop
	x-x,544-543	BULt: Bulge on transcript side
	19-21,539-537	UP3: Unpaired region at 3' of query

Degradome data file: degradome.cleaveLand.result/Control.degradome_1.fastq.trimmed.mc.fa_dd.txt
Degardome Category: 4
Degradome p-value: 0.428204538409406
T-Plot file: degradome.cleaveLand.result/Control_dgd_plot/miR166a-Probable-5p-star_Sobic.004G283800.1_550_TPlot.pdf

Position	Reads	Category
187	1	4
550	1	4	<<<<<<<<<<
984	1	4
992	1	4
1834	1	4
1843	1	4
---------------------------------------------------
---------------------------------------------------

5' GCUCAUUCAA-GCUGGACUCAG 3' Transcript: Sobic.004G335500.1:1194-1214 Slice Site:1205
   ||||| |||| |||| |||||o
3' CGAGU-AGUUGCGACGUGAGUU 5' Query: miR397-Known-5p-mature

SiteID: Sobic.004G335500.1:1205
MFE of perfect match: -39.40
MFE of this site: -26.40
MFEratio: 0.67005076142132
Allen et al. score: 5.5
Paired Regions (query5'-query3',transcript3'-transcript5')
	1-6,1214-1209
	8-11,1207-1204
	13-16,1203-1200
	17-21,1198-1194
Unpaired Regions (query5'-query3',transcript3'-transcript5')
	7-7,1208-1208	SIL: Symmetric internal loop
	12-12,x-x	BULq: Bulge on query side
	x-x,1199-1199	BULt: Bulge on transcript side

Degradome data file: degradome.cleaveLand.result/Control.degradome_1.fastq.trimmed.mc.fa_dd.txt
Degardome Category: 2
Degradome p-value: 0.080681260303673
T-Plot file: degradome.cleaveLand.result/Control_dgd_plot/miR397-Known-5p-mature_Sobic.004G335500.1_1205_TPlot.pdf

Position	Reads	Category
1	2	2
2	1	4
140	1	4
247	1	4
250	1	4
256	1	4
259	2	2
261	1	4
262	2	2
265	1	4
415	1	4
424	1	4
426	1	4
428	1	4
436	1	4
437	1	4
462	1	4
467	2	2
470	1	4
471	1	4
472	1	4
474	1	4
475	1	4
477	1	4
478	1	4
479	1	4
496	1	4
506	1	4
530	1	4
567	1	4
569	3	2
570	2	2
571	2	2
572	1	4
574	1	4
575	1	4
580	1	4
614	1	4
615	1	4
625	1	4
639	1	4
649	1	4
663	1	4
667	1	4
670	1	4
672	1	4
674	1	4
682	2	2
698	2	2
794	1	4
795	1	4
864	1	4
870	1	4
871	1	4
884	1	4
890	1	4
894	1	4
895	1	4
896	1	4
898	1	4
901	1	4
995	1	4
1005	1	4
1006	1	4
1009	1	4
1012	1	4
1016	6	2
1017	1	4
1018	3	2
1019	2	2
1021	2	2
1022	5	2
1023	1	4
1025	1	4
1026	1	4
1028	3	2
1029	1	4
1030	2	2
1031	1	4
1033	1	4
1034	1	4
1037	1	4
1038	6	2
1039	8	0
1040	3	2
1041	2	2
1042	1	4
1045	2	2
1047	3	2
1048	2	2
1051	1	4
1054	3	2
1055	1	4
1056	1	4
1057	1	4
1063	1	4
1092	1	4
1093	2	2
1097	1	4
1098	1	4
1101	1	4
1102	1	4
1104	1	4
1105	1	4
1106	1	4
1107	1	4
1108	1	4
1111	1	4
1112	1	4
1114	2	2
1117	2	2
1118	5	2
1129	1	4
1131	1	4
1135	1	4
1142	1	4
1143	1	4
1170	1	4
1174	1	4
1187	1	4
1205	2	2	<<<<<<<<<<
1213	1	4
1303	1	4
1304	1	4
1305	1	4
1316	1	4
1319	1	4
1330	1	4
1348	1	4
1442	1	4
---------------------------------------------------
---------------------------------------------------

5' GGCUACGUGACCAUCGACGACA 3' Transcript: Sobic.004G335500.1:244-265 Slice Site:256
   || || o||||||o|o||o|  
3' CCAAUUUACUGGUGGUUGUUUU 5' Query: miR827-Known-5p-star

SiteID: Sobic.004G335500.1:256
MFE of perfect match: -33.70
MFE of this site: -22.70
MFEratio: 0.673590504451039
Allen et al. score: 8.5
Paired Regions (query5'-query3',transcript3'-transcript5')
	3-16,263-250
	18-19,248-247
	21-22,245-244
Unpaired Regions (query5'-query3',transcript3'-transcript5')
	1-2,265-264	UP5: Unpaired region at 5' of query
	17-17,249-249	SIL: Symmetric internal loop
	20-20,246-246	SIL: Symmetric internal loop

Degradome data file: degradome.cleaveLand.result/Control.degradome_1.fastq.trimmed.mc.fa_dd.txt
Degardome Category: 4
Degradome p-value: 0.679589325949026
T-Plot file: degradome.cleaveLand.result/Control_dgd_plot/miR827-Known-5p-star_Sobic.004G335500.1_256_TPlot.pdf

Position	Reads	Category
1	2	2
2	1	4
140	1	4
247	1	4
250	1	4
256	1	4	<<<<<<<<<<
259	2	2
261	1	4
262	2	2
265	1	4
415	1	4
424	1	4
426	1	4
428	1	4
436	1	4
437	1	4
462	1	4
467	2	2
470	1	4
471	1	4
472	1	4
474	1	4
475	1	4
477	1	4
478	1	4
479	1	4
496	1	4
506	1	4
530	1	4
567	1	4
569	3	2
570	2	2
571	2	2
572	1	4
574	1	4
575	1	4
580	1	4
614	1	4
615	1	4
625	1	4
639	1	4
649	1	4
663	1	4
667	1	4
670	1	4
672	1	4
674	1	4
682	2	2
698	2	2
794	1	4
795	1	4
864	1	4
870	1	4
871	1	4
884	1	4
890	1	4
894	1	4
895	1	4
896	1	4
898	1	4
901	1	4
995	1	4
1005	1	4
1006	1	4
1009	1	4
1012	1	4
1016	6	2
1017	1	4
1018	3	2
1019	2	2
1021	2	2
1022	5	2
1023	1	4
1025	1	4
1026	1	4
1028	3	2
1029	1	4
1030	2	2
1031	1	4
1033	1	4
1034	1	4
1037	1	4
1038	6	2
1039	8	0
1040	3	2
1041	2	2
1042	1	4
1045	2	2
1047	3	2
1048	2	2
1051	1	4
1054	3	2
1055	1	4
1056	1	4
1057	1	4
1063	1	4
1092	1	4
1093	2	2
1097	1	4
1098	1	4
1101	1	4
1102	1	4
1104	1	4
1105	1	4
1106	1	4
1107	1	4
1108	1	4
1111	1	4
1112	1	4
1114	2	2
1117	2	2
1118	5	2
1129	1	4
1131	1	4
1135	1	4
1142	1	4
1143	1	4
1170	1	4
1174	1	4
1187	1	4
1205	2	2
1213	1	4
1303	1	4
1304	1	4
1305	1	4
1316	1	4
1319	1	4
1330	1	4
1348	1	4
1442	1	4
---------------------------------------------------
---------------------------------------------------

5' CAUGAGGAUGAAGGUCAUGUAUGGU 3' Transcript: Sobic.005G004900.1:807-831 Slice Site:822
    ||||||      ||||||o|||o|
3' UUACUCCGA----CAGUACGUACUA 5' Query: miR167i-Known-3p-star

SiteID: Sobic.005G004900.1:822
MFE of perfect match: -36.50
MFE of this site: -24.06
MFEratio: 0.659178082191781
Allen et al. score: 13
Paired Regions (query5'-query3',transcript3'-transcript5')
	1-12,831-820
	15-20,813-808
Unpaired Regions (query5'-query3',transcript3'-transcript5')
	13-14,819-814	AILt: Asymmetric internal loop with more nts on the transcript side
	21-21,807-807	UP3: Unpaired region at 3' of query

Degradome data file: degradome.cleaveLand.result/Control.degradome_1.fastq.trimmed.mc.fa_dd.txt
Degardome Category: 4
Degradome p-value: 0.586143495019353
T-Plot file: degradome.cleaveLand.result/Control_dgd_plot/miR167i-Known-3p-star_Sobic.005G004900.1_822_TPlot.pdf

Position	Reads	Category
822	1	4	<<<<<<<<<<
1029	1	4
---------------------------------------------------
---------------------------------------------------

5' GGU--GGUGACCACCGGCGAGG 3' Transcript: Sobic.005G050200.1:102-121 Slice Site:112
   |||  oo||||||||oo|o|o 
3' CCAAUUUACUGGUGGUUGUUUU 5' Query: miR827-Known-5p-star

SiteID: Sobic.005G050200.1:112
MFE of perfect match: -33.70
MFE of this site: -26.30
MFEratio: 0.780415430267062
Allen et al. score: 8
Paired Regions (query5'-query3',transcript3'-transcript5')
	2-17,120-105
	20-22,104-102
Unpaired Regions (query5'-query3',transcript3'-transcript5')
	1-1,121-121	UP5: Unpaired region at 5' of query
	18-19,x-x	BULq: Bulge on query side

Degradome data file: degradome.cleaveLand.result/Control.degradome_1.fastq.trimmed.mc.fa_dd.txt
Degardome Category: 4
Degradome p-value: 0.02876165579836
T-Plot file: degradome.cleaveLand.result/Control_dgd_plot/miR827-Known-5p-star_Sobic.005G050200.1_112_TPlot.pdf

Position	Reads	Category
104	1	4
108	1	4
112	1	4	<<<<<<<<<<
114	1	4
115	2	0
117	1	4
118	1	4
119	1	4
120	1	4
123	1	4
130	1	4
133	1	4
136	1	4
137	1	4
139	1	4
142	1	4
219	1	4
227	1	4
236	1	4
240	1	4
323	1	4
327	1	4
331	1	4
---------------------------------------------------
---------------------------------------------------

5' GAUGGGCCAUGCUCGGUGCCGCUG 3' Transcript: Sobic.005G087000.1:362-385 Slice Site:375
   ||||o|||| | ||oo|o||o ||
3' CUACUCGGUUC-AGUUAUGGU-AC 5' Query: miR171e-Known-5p-star

SiteID: Sobic.005G087000.1:375
MFE of perfect match: -38.60
MFE of this site: -27.50
MFEratio: 0.712435233160622
Allen et al. score: 9.5
Paired Regions (query5'-query3',transcript3'-transcript5')
	1-2,385-384
	3-11,382-374
	12-12,372-372
	14-22,370-362
Unpaired Regions (query5'-query3',transcript3'-transcript5')
	x-x,383-383	BULt: Bulge on transcript side
	x-x,373-373	BULt: Bulge on transcript side
	13-13,371-371	SIL: Symmetric internal loop

Degradome data file: degradome.cleaveLand.result/Control.degradome_1.fastq.trimmed.mc.fa_dd.txt
Degardome Category: 4
Degradome p-value: 0.10617365021145
T-Plot file: degradome.cleaveLand.result/Control_dgd_plot/miR171e-Known-5p-star_Sobic.005G087000.1_375_TPlot.pdf

Position	Reads	Category
8	1	4
24	1	4
78	1	4
81	1	4
90	1	4
91	2	2
94	1	4
95	2	2
101	1	4
102	1	4
103	1	4
115	1	4
126	1	4
129	1	4
131	1	4
132	1	4
133	1	4
134	2	2
135	1	4
138	1	4
140	1	4
145	1	4
146	1	4
149	1	4
151	1	4
159	1	4
161	1	4
164	1	4
169	3	2
171	1	4
173	3	2
178	1	4
191	1	4
242	1	4
252	1	4
254	1	4
294	1	4
297	1	4
330	1	4
369	1	4
373	1	4
374	1	4
375	1	4	<<<<<<<<<<
460	2	2
463	2	2
465	2	2
466	1	4
469	3	2
470	1	4
473	2	2
474	3	2
475	1	4
478	2	2
479	1	4
480	3	2
481	3	2
483	1	4
486	1	4
488	1	4
490	6	0
492	2	2
494	1	4
499	1	4
500	1	4
517	1	4
531	1	4
535	1	4
566	1	4
567	1	4
569	1	4
575	1	4
580	1	4
624	1	4
636	1	4
650	1	4
690	1	4
698	2	2
700	1	4
706	1	4
740	1	4
742	1	4
744	2	2
753	1	4
756	1	4
757	1	4
758	1	4
759	1	4
767	2	2
768	2	2
770	1	4
771	1	4
772	1	4
773	1	4
775	3	2
776	1	4
778	2	2
779	2	2
780	1	4
784	1	4
---------------------------------------------------
---------------------------------------------------

5' CGGGGGCUUCUUGCAUGGCCUGAAGAAGAAGGACGCA 3' Transcript: Sobic.005G111900.2:135-171 Slice Site:155
   |||||||         |o|||||       |o||o||
3' GCCCCCG---------CUGGACU-------CUUGUGU 5' Query: miR398-Known-3p-mature

SiteID: Sobic.005G111900.2:155
MFE of perfect match: -45.30
MFE of this site: -29.70
MFEratio: 0.655629139072848
Allen et al. score: 25.5
Paired Regions (query5'-query3',transcript3'-transcript5')
	1-7,171-165
	8-14,157-151
	15-21,141-135
Unpaired Regions (query5'-query3',transcript3'-transcript5')
	x-x,164-158	BULt: Bulge on transcript side
	x-x,150-142	BULt: Bulge on transcript side

Degradome data file: degradome.cleaveLand.result/Control.degradome_1.fastq.trimmed.mc.fa_dd.txt
Degardome Category: 4
Degradome p-value: 0.882534544505095
T-Plot file: degradome.cleaveLand.result/Control_dgd_plot/miR398-Known-3p-mature_Sobic.005G111900.2_155_TPlot.pdf

Position	Reads	Category
155	1	4	<<<<<<<<<<
496	1	4
---------------------------------------------------
---------------------------------------------------

5' GGUGAAGCUGCU-GACGAUGA 3' Transcript: Sobic.005G144201.1:1390-1409 Slice Site:1401
   |o||||o||||o ||||||  
3' CUACUUUGACGGUCUGCUAGA 5' Query: miR167c-Known-3p-star

SiteID: Sobic.005G144201.1:1401
MFE of perfect match: -37.50
MFE of this site: -26.80
MFEratio: 0.714666666666667
Allen et al. score: 7
Paired Regions (query5'-query3',transcript3'-transcript5')
	3-8,1407-1402
	10-21,1401-1390
Unpaired Regions (query5'-query3',transcript3'-transcript5')
	1-2,1409-1408	UP5: Unpaired region at 5' of query
	9-9,x-x	BULq: Bulge on query side

Degradome data file: degradome.cleaveLand.result/Control.degradome_1.fastq.trimmed.mc.fa_dd.txt
Degardome Category: 4
Degradome p-value: 0.25142876304393
T-Plot file: degradome.cleaveLand.result/Control_dgd_plot/miR167c-Known-3p-star_Sobic.005G144201.1_1401_TPlot.pdf

Position	Reads	Category
225	1	4
388	1	4
694	1	4
785	1	4
1269	1	4
1374	1	4
1376	1	4
1401	1	4	<<<<<<<<<<
1403	1	4
1507	1	4
1518	1	4
---------------------------------------------------
---------------------------------------------------

5' CGUGAUGCUGCAGGGUGGGC 3' Transcript: Sobic.005G224500.1:861-880 Slice Site:871
    |||| ||||||o o||o  
3' UCACUUCGACGUUGUACUAG 5' Query: miR167k-Known-3p-star

SiteID: Sobic.005G224500.1:871
MFE of perfect match: -34.60
MFE of this site: -22.70
MFEratio: 0.65606936416185
Allen et al. score: 10
Paired Regions (query5'-query3',transcript3'-transcript5')
	3-6,878-875
	8-14,873-867
	16-19,865-862
Unpaired Regions (query5'-query3',transcript3'-transcript5')
	1-2,880-879	UP5: Unpaired region at 5' of query
	7-7,874-874	SIL: Symmetric internal loop
	15-15,866-866	SIL: Symmetric internal loop
	20-20,861-861	UP3: Unpaired region at 3' of query

Degradome data file: degradome.cleaveLand.result/Control.degradome_1.fastq.trimmed.mc.fa_dd.txt
Degardome Category: 4
Degradome p-value: 0.947648048942103
T-Plot file: degradome.cleaveLand.result/Control_dgd_plot/miR167k-Known-3p-star_Sobic.005G224500.1_871_TPlot.pdf

Position	Reads	Category
1	1	4
17	1	4
747	1	4
838	1	4
841	1	4
847	1	4
871	1	4	<<<<<<<<<<
885	1	4
890	1	4
1054	1	4
---------------------------------------------------
---------------------------------------------------

5' GGAAUGGAUCCUGGAACUGAGA 3' Transcript: Sobic.006G048700.1:613-634 Slice Site:624
   ||||||o| |||||  |o||||
3' CCUUACUUCGGACCA-GGCUCU 5' Query: miR166k-Known-3p-mature

SiteID: Sobic.006G048700.1:624
MFE of perfect match: -42.00
MFE of this site: -27.60
MFEratio: 0.657142857142857
Allen et al. score: 6.5
Paired Regions (query5'-query3',transcript3'-transcript5')
	1-6,634-629
	8-12,626-622
	14-21,620-613
Unpaired Regions (query5'-query3',transcript3'-transcript5')
	7-7,628-627	AILt: Asymmetric internal loop with more nts on the transcript side
	13-13,621-621	SIL: Symmetric internal loop

Degradome data file: degradome.cleaveLand.result/Control.degradome_1.fastq.trimmed.mc.fa_dd.txt
Degardome Category: 4
Degradome p-value: 0.420450780109202
T-Plot file: degradome.cleaveLand.result/Control_dgd_plot/miR166k-Known-3p-mature_Sobic.006G048700.1_624_TPlot.pdf

Position	Reads	Category
207	1	4
404	1	4
426	1	4
478	1	4
578	1	4
624	1	4	<<<<<<<<<<
654	1	4
657	1	4
662	1	4
664	1	4
667	1	4
668	1	4
669	1	4
670	1	4
671	1	4
973	1	4
1011	1	4
1116	1	4
1117	2	1
1142	1	4
1143	2	1
---------------------------------------------------
---------------------------------------------------

5' GGUGGGGGUGGUGGAGCGGGGA 3' Transcript: Sobic.006G049633.1:134-155 Slice Site:146
   |||||o|o || |||||o |  
3' CCACCUCUUCC-CCUCGUGCAC 5' Query: miR164c-Probable-3p-star

SiteID: Sobic.006G049633.1:146
MFE of perfect match: -45.50
MFE of this site: -30.30
MFEratio: 0.665934065934066
Allen et al. score: 10
Paired Regions (query5'-query3',transcript3'-transcript5')
	3-3,153-153
	5-10,151-146
	11-12,144-143
	14-21,141-134
Unpaired Regions (query5'-query3',transcript3'-transcript5')
	1-2,155-154	UP5: Unpaired region at 5' of query
	4-4,152-152	SIL: Symmetric internal loop
	x-x,145-145	BULt: Bulge on transcript side
	13-13,142-142	SIL: Symmetric internal loop

Degradome data file: degradome.cleaveLand.result/Control.degradome_1.fastq.trimmed.mc.fa_dd.txt
Degardome Category: 4
Degradome p-value: 0.958455420487763
T-Plot file: degradome.cleaveLand.result/Control_dgd_plot/miR164c-Probable-3p-star_Sobic.006G049633.1_146_TPlot.pdf

Position	Reads	Category
146	1	4	<<<<<<<<<<
---------------------------------------------------
---------------------------------------------------

5' GA-CAAUGCGAUCCCUUUGGAU 3' Transcript: Sobic.006G056000.1:1503-1523 Slice Site:1514
   || |||||||||||||||||| 
3' CUAGUUACGCUAGGGAAACCUC 5' Query: miR393-Known-5p-mature

SiteID: Sobic.006G056000.1:1514
MFE of perfect match: -40.10
MFE of this site: -34.20
MFEratio: 0.85286783042394
Allen et al. score: 2
Paired Regions (query5'-query3',transcript3'-transcript5')
	2-19,1522-1505
	21-22,1504-1503
Unpaired Regions (query5'-query3',transcript3'-transcript5')
	1-1,1523-1523	UP5: Unpaired region at 5' of query
	20-20,x-x	BULq: Bulge on query side

Degradome data file: degradome.cleaveLand.result/Control.degradome_1.fastq.trimmed.mc.fa_dd.txt
Degardome Category: 4
Degradome p-value: 0.00671199896800023
T-Plot file: degradome.cleaveLand.result/Control_dgd_plot/miR393-Known-5p-mature_Sobic.006G056000.1_1514_TPlot.pdf

Position	Reads	Category
703	1	4
782	1	4
943	1	4
1180	1	4
1361	1	4
1373	1	4
1416	1	4
1513	2	0
1514	1	4	<<<<<<<<<<
1528	1	4
1587	1	4
1607	1	4
1630	1	4
1685	1	4
1701	1	4
1716	1	4
---------------------------------------------------
---------------------------------------------------

5' AGGAGAUGCUGGCGGCUGAG 3' Transcript: Sobic.006G101600.3:383-402 Slice Site:393
   ||o  ||||||||o|||   
3' UCUAGUACGACCGUCGAAGU 5' Query: miR167b-Known-5p-mature

SiteID: Sobic.006G101600.3:393
MFE of perfect match: -37.60
MFE of this site: -24.90
MFEratio: 0.662234042553191
Allen et al. score: 8.5
Paired Regions (query5'-query3',transcript3'-transcript5')
	4-15,399-388
	18-20,385-383
Unpaired Regions (query5'-query3',transcript3'-transcript5')
	1-3,402-400	UP5: Unpaired region at 5' of query
	16-17,387-386	SIL: Symmetric internal loop

Degradome data file: degradome.cleaveLand.result/Control.degradome_1.fastq.trimmed.mc.fa_dd.txt
Degardome Category: 4
Degradome p-value: 0.768091825436394
T-Plot file: degradome.cleaveLand.result/Control_dgd_plot/miR167b-Known-5p-mature_Sobic.006G101600.3_393_TPlot.pdf

Position	Reads	Category
393	1	4	<<<<<<<<<<
1004	1	4
1147	1	4
1502	1	4
---------------------------------------------------
---------------------------------------------------

5' GGCUUCUGGCGAGAUGGCUGA 3' Transcript: Sobic.006G121400.2:432-452 Slice Site:443
    ||||| |||||||||o|   
3' ACGAAGUCCGCUCUACUGUGG 5' Query: miR1432-Known-3p-star

SiteID: Sobic.006G121400.2:443
MFE of perfect match: -41.90
MFE of this site: -30.10
MFEratio: 0.718377088305489
Allen et al. score: 8
Paired Regions (query5'-query3',transcript3'-transcript5')
	4-14,449-439
	16-20,437-433
Unpaired Regions (query5'-query3',transcript3'-transcript5')
	1-3,452-450	UP5: Unpaired region at 5' of query
	15-15,438-438	SIL: Symmetric internal loop
	21-21,432-432	UP3: Unpaired region at 3' of query

Degradome data file: degradome.cleaveLand.result/Control.degradome_1.fastq.trimmed.mc.fa_dd.txt
Degardome Category: 4
Degradome p-value: 0.211763238932807
T-Plot file: degradome.cleaveLand.result/Control_dgd_plot/miR1432-Known-3p-star_Sobic.006G121400.2_443_TPlot.pdf

Position	Reads	Category
443	1	4	<<<<<<<<<<
572	1	4
621	1	4
685	2	0
---------------------------------------------------
---------------------------------------------------

5' GGCCUGCGUGGCCGGCGACGA 3' Transcript: Sobic.006G133700.1:243-263 Slice Site:254
   o| ||||o|oo||o||  |o 
3' UC-GACGUAUUGGUCGAGGUG 5' Query: miR166j-Probable-5p-star

SiteID: Sobic.006G133700.1:254
MFE of perfect match: -39.10
MFE of this site: -25.60
MFEratio: 0.654731457800512
Allen et al. score: 11
Paired Regions (query5'-query3',transcript3'-transcript5')
	2-3,262-261
	6-18,258-246
	19-20,244-243
Unpaired Regions (query5'-query3',transcript3'-transcript5')
	1-1,263-263	UP5: Unpaired region at 5' of query
	4-5,260-259	SIL: Symmetric internal loop
	x-x,245-245	BULt: Bulge on transcript side

Degradome data file: degradome.cleaveLand.result/Control.degradome_1.fastq.trimmed.mc.fa_dd.txt
Degardome Category: 4
Degradome p-value: 0.999188198356391
T-Plot file: degradome.cleaveLand.result/Control_dgd_plot/miR166j-Probable-5p-star_Sobic.006G133700.1_254_TPlot.pdf

Position	Reads	Category
254	1	4	<<<<<<<<<<
821	1	4
859	1	4
---------------------------------------------------
---------------------------------------------------

5' GGUGGGGAGAACGGGGAGAAGACGAUG 3' Transcript: Sobic.006G188600.1:1489-1515 Slice Site:1505
   |o|||o||     o|||||| ||| ||
3' CUACCUCU-----UCCUCUUGUGC-AC 5' Query: miR164a-Known-3p-star

SiteID: Sobic.006G188600.1:1505
MFE of perfect match: -39.00
MFE of this site: -26.10
MFEratio: 0.669230769230769
Allen et al. score: 10.5
Paired Regions (query5'-query3',transcript3'-transcript5')
	1-2,1515-1514
	3-5,1512-1510
	7-13,1508-1502
	14-21,1496-1489
Unpaired Regions (query5'-query3',transcript3'-transcript5')
	x-x,1513-1513	BULt: Bulge on transcript side
	6-6,1509-1509	SIL: Symmetric internal loop
	x-x,1501-1497	BULt: Bulge on transcript side

Degradome data file: degradome.cleaveLand.result/Control.degradome_1.fastq.trimmed.mc.fa_dd.txt
Degardome Category: 4
Degradome p-value: 0.995396626910946
T-Plot file: degradome.cleaveLand.result/Control_dgd_plot/miR164a-Known-3p-star_Sobic.006G188600.1_1505_TPlot.pdf

Position	Reads	Category
1470	1	4
1505	1	4	<<<<<<<<<<
---------------------------------------------------
---------------------------------------------------

5' UAUCCGGCCGGAGUUCGACAGGCC 3' Transcript: Sobic.006G190000.1:57-80 Slice Site:68
     ||||o||o||   |o|||  ||
3' AGAGGCUGGUCU---GUUGUAAGG 5' Query: miR166d-Known-5p-star

SiteID: Sobic.006G190000.1:68
MFE of perfect match: -39.70
MFE of this site: -26.00
MFEratio: 0.654911838790932
Allen et al. score: 14.5
Paired Regions (query5'-query3',transcript3'-transcript5')
	1-2,80-79
	5-9,76-72
	10-19,68-59
Unpaired Regions (query5'-query3',transcript3'-transcript5')
	3-4,78-77	SIL: Symmetric internal loop
	x-x,71-69	BULt: Bulge on transcript side
	20-21,58-57	UP3: Unpaired region at 3' of query

Degradome data file: degradome.cleaveLand.result/Control.degradome_1.fastq.trimmed.mc.fa_dd.txt
Degardome Category: 4
Degradome p-value: 0.87033958954305
T-Plot file: degradome.cleaveLand.result/Control_dgd_plot/miR166d-Known-5p-star_Sobic.006G190000.1_68_TPlot.pdf

Position	Reads	Category
67	1	4
68	1	4	<<<<<<<<<<
944	2	0
---------------------------------------------------
---------------------------------------------------

5' CCGGAUUCGUCCGCGCCAAAU 3' Transcript: Sobic.006G241800.1:913-933 Slice Site:924
    ||o|||   |||||||||  
3' AGCUUAACUUGGCGCGGUUAU 5' Query: miR171i-Probable-5p-star

SiteID: Sobic.006G241800.1:924
MFE of perfect match: -36.20
MFE of this site: -23.68
MFEratio: 0.65414364640884
Allen et al. score: 8.5
Paired Regions (query5'-query3',transcript3'-transcript5')
	3-11,931-923
	15-20,919-914
Unpaired Regions (query5'-query3',transcript3'-transcript5')
	1-2,933-932	UP5: Unpaired region at 5' of query
	12-14,922-920	SIL: Symmetric internal loop
	21-21,913-913	UP3: Unpaired region at 3' of query

Degradome data file: degradome.cleaveLand.result/Control.degradome_1.fastq.trimmed.mc.fa_dd.txt
Degardome Category: 4
Degradome p-value: 0.82005151935974
T-Plot file: degradome.cleaveLand.result/Control_dgd_plot/miR171i-Probable-5p-star_Sobic.006G241800.1_924_TPlot.pdf

Position	Reads	Category
924	1	4	<<<<<<<<<<
1792	1	4
1908	1	4
2043	1	4
---------------------------------------------------
---------------------------------------------------

5' GGGCGGUGAAGAUGGUCGCCGA 3' Transcript: Sobic.006G264900.1:3308-3329 Slice Site:3320
       |||||||  o||||||||
3' GUACCCACUUCGUUCAGCGGCU 5' Query: miR5564b-Known-3p-star

SiteID: Sobic.006G264900.1:3320
MFE of perfect match: -44.00
MFE of this site: -30.20
MFEratio: 0.686363636363636
Allen et al. score: 9
Paired Regions (query5'-query3',transcript3'-transcript5')
	1-9,3329-3321
	12-18,3318-3312
Unpaired Regions (query5'-query3',transcript3'-transcript5')
	10-11,3320-3319	SIL: Symmetric internal loop
	19-22,3311-3308	UP3: Unpaired region at 3' of query

Degradome data file: degradome.cleaveLand.result/Control.degradome_1.fastq.trimmed.mc.fa_dd.txt
Degardome Category: 4
Degradome p-value: 0.32789649061072
T-Plot file: degradome.cleaveLand.result/Control_dgd_plot/miR5564b-Known-3p-star_Sobic.006G264900.1_3320_TPlot.pdf

Position	Reads	Category
415	1	4
425	1	4
505	1	4
615	1	4
635	1	4
1074	1	4
1362	1	4
1366	1	4
1390	1	4
1397	1	4
1410	1	4
1413	1	4
1414	1	4
1420	1	4
1433	1	4
1447	1	4
1457	1	4
1459	1	4
1461	1	4
1462	1	4
1465	1	4
1507	1	4
1572	1	4
1578	1	4
1585	1	4
1587	1	4
1589	1	4
1796	1	4
1798	1	4
1830	1	4
1993	1	4
2001	1	4
2056	1	4
2062	1	4
2067	1	4
2068	3	0
2069	1	4
2073	1	4
2074	1	4
2076	1	4
2079	1	4
2080	1	4
2090	1	4
2094	1	4
2098	1	4
2116	1	4
2161	1	4
2246	1	4
2289	1	4
2309	1	4
2334	1	4
2361	1	4
2366	1	4
2371	1	4
2460	1	4
2473	1	4
2484	1	4
2535	1	4
2542	1	4
2546	1	4
2553	1	4
2560	1	4
2563	1	4
2566	1	4
2580	1	4
2656	1	4
2662	1	4
2666	1	4
2709	1	4
2738	1	4
2770	1	4
2773	1	4
2776	1	4
2929	1	4
2983	1	4
3094	1	4
3115	1	4
3182	1	4
3248	1	4
3309	1	4
3312	1	4
3313	1	4
3315	1	4
3317	1	4
3319	1	4
3320	1	4	<<<<<<<<<<
3326	1	4
3327	1	4
3330	1	4
3350	1	4
3446	1	4
3447	1	4
3537	1	4
3675	1	4
3750	1	4
3787	1	4
3802	1	4
3811	1	4
3817	1	4
3825	2	2
3828	1	4
3829	1	4
3830	1	4
3831	1	4
3832	1	4
3849	1	4
3897	1	4
3968	1	4
3974	1	4
4075	1	4
4090	1	4
4098	1	4
4105	1	4
4108	2	2
4109	1	4
4111	1	4
4113	2	2
4114	1	4
4122	1	4
4127	1	4
---------------------------------------------------
---------------------------------------------------

5' GCAGCCAGAGGAGAGCAGUG 3' Transcript: Sobic.007G021400.1:191-210 Slice Site:201
      ||||||||||||| |o 
3' GGACGGUCUCCUCUCGACGG 5' Query: miR399b-Probable-5p-star

SiteID: Sobic.007G021400.1:201
MFE of perfect match: -45.40
MFE of this site: -30.40
MFEratio: 0.669603524229075
Allen et al. score: 7
Paired Regions (query5'-query3',transcript3'-transcript5')
	2-3,209-208
	5-17,206-194
Unpaired Regions (query5'-query3',transcript3'-transcript5')
	1-1,210-210	UP5: Unpaired region at 5' of query
	4-4,207-207	SIL: Symmetric internal loop
	18-20,193-191	UP3: Unpaired region at 3' of query

Degradome data file: degradome.cleaveLand.result/Control.degradome_1.fastq.trimmed.mc.fa_dd.txt
Degardome Category: 4
Degradome p-value: 0.926688279560124
T-Plot file: degradome.cleaveLand.result/Control_dgd_plot/miR399b-Probable-5p-star_Sobic.007G021400.1_201_TPlot.pdf

Position	Reads	Category
201	1	4	<<<<<<<<<<
619	1	4
---------------------------------------------------
---------------------------------------------------

5' CAGAGUUCCCAUCAG-CUAAA 3' Transcript: Sobic.007G133000.1:1394-1413 Slice Site:1405
   |||||o|||| |||o |o|||
3' GUCUCGAGGGAAGUUAGGUUU 5' Query: miR159-Known-3p-mature

SiteID: Sobic.007G133000.1:1405
MFE of perfect match: -37.80
MFE of this site: -25.60
MFEratio: 0.677248677248677
Allen et al. score: 6.5
Paired Regions (query5'-query3',transcript3'-transcript5')
	1-5,1413-1409
	7-10,1408-1405
	12-21,1403-1394
Unpaired Regions (query5'-query3',transcript3'-transcript5')
	6-6,x-x	BULq: Bulge on query side
	11-11,1404-1404	SIL: Symmetric internal loop

Degradome data file: degradome.cleaveLand.result/Control.degradome_1.fastq.trimmed.mc.fa_dd.txt
Degardome Category: 4
Degradome p-value: 0.458195986736432
T-Plot file: degradome.cleaveLand.result/Control_dgd_plot/miR159-Known-3p-mature_Sobic.007G133000.1_1405_TPlot.pdf

Position	Reads	Category
588	1	4
652	2	0
694	1	4
796	1	4
799	1	4
1069	1	4
1405	1	4	<<<<<<<<<<
1492	1	4
2129	1	4
2130	1	4
2204	1	4
2381	1	4
2560	1	4
2697	1	4
2726	1	4
2813	1	4
3039	1	4
3160	1	4
3411	1	4
4050	1	4
4107	1	4
4136	1	4
4138	1	4
4139	1	4
4140	1	4
4143	1	4
4144	1	4
4146	1	4
4147	1	4
4148	1	4
4149	1	4
4150	1	4
4151	1	4
4266	1	4
4270	1	4
4392	1	4
4411	1	4
4558	1	4
4580	1	4
---------------------------------------------------
---------------------------------------------------

5' AUUGAAGCAGCAGCAUGAGA 3' Transcript: Sobic.007G164200.2:1923-1942 Slice Site:1933
     |||||| |||o|||||  
3' UCACUUCGACGUUGUACUAG 5' Query: miR167k-Known-3p-star

SiteID: Sobic.007G164200.2:1933
MFE of perfect match: -34.60
MFE of this site: -22.70
MFEratio: 0.65606936416185
Allen et al. score: 8
Paired Regions (query5'-query3',transcript3'-transcript5')
	3-11,1940-1932
	13-18,1930-1925
Unpaired Regions (query5'-query3',transcript3'-transcript5')
	1-2,1942-1941	UP5: Unpaired region at 5' of query
	12-12,1931-1931	SIL: Symmetric internal loop
	19-20,1924-1923	UP3: Unpaired region at 3' of query

Degradome data file: degradome.cleaveLand.result/Control.degradome_1.fastq.trimmed.mc.fa_dd.txt
Degardome Category: 4
Degradome p-value: 0.944625949180752
T-Plot file: degradome.cleaveLand.result/Control_dgd_plot/miR167k-Known-3p-star_Sobic.007G164200.2_1933_TPlot.pdf

Position	Reads	Category
598	1	4
1363	1	4
1364	1	4
1735	1	4
1758	1	4
1931	1	4
1933	1	4	<<<<<<<<<<
1939	1	4
1966	1	4
1968	1	4
1996	1	4
1999	1	4
2010	1	4
---------------------------------------------------
---------------------------------------------------

5' AAGUUCAAGAAGUUUGUGGUG 3' Transcript: Sobic.007G197800.1:211-231 Slice Site:222
   |||||||||||o o|||||  
3' UUCAAGUUCUUUCGACACCUU 5' Query: miR396-Probable-5p-mature

SiteID: Sobic.007G197800.1:222
MFE of perfect match: -33.40
MFE of this site: -22.60
MFEratio: 0.676646706586826
Allen et al. score: 7
Paired Regions (query5'-query3',transcript3'-transcript5')
	3-8,229-224
	10-21,222-211
Unpaired Regions (query5'-query3',transcript3'-transcript5')
	1-2,231-230	UP5: Unpaired region at 5' of query
	9-9,223-223	SIL: Symmetric internal loop

Degradome data file: degradome.cleaveLand.result/Control.degradome_1.fastq.trimmed.mc.fa_dd.txt
Degardome Category: 4
Degradome p-value: 0.719966002718164
T-Plot file: degradome.cleaveLand.result/Control_dgd_plot/miR396-Probable-5p-mature_Sobic.007G197800.1_222_TPlot.pdf

Position	Reads	Category
6	1	4
16	1	4
19	1	4
125	1	4
158	1	4
166	3	0
169	1	4
170	1	4
172	1	4
195	1	4
207	1	4
209	1	4
217	1	4
219	1	4
221	1	4
222	1	4	<<<<<<<<<<
224	1	4
227	1	4
229	1	4
233	1	4
271	1	4
272	1	4
286	1	4
---------------------------------------------------
---------------------------------------------------

5' AGUUGAGGUG-GCCAGUACUG 3' Transcript: Sobic.008G021300.1:606-625 Slice Site:616
    o||||||o| ||||o|||o 
3' CUAACUCCGCGCGGUUAUGGA 5' Query: miR171b-Probable-5p-star

SiteID: Sobic.008G021300.1:616
MFE of perfect match: -41.00
MFE of this site: -28.10
MFEratio: 0.685365853658537
Allen et al. score: 7
Paired Regions (query5'-query3',transcript3'-transcript5')
	2-10,624-616
	12-20,615-607
Unpaired Regions (query5'-query3',transcript3'-transcript5')
	1-1,625-625	UP5: Unpaired region at 5' of query
	11-11,x-x	BULq: Bulge on query side
	21-21,606-606	UP3: Unpaired region at 3' of query

Degradome data file: degradome.cleaveLand.result/Control.degradome_1.fastq.trimmed.mc.fa_dd.txt
Degardome Category: 4
Degradome p-value: 0.550300450720019
T-Plot file: degradome.cleaveLand.result/Control_dgd_plot/miR171b-Probable-5p-star_Sobic.008G021300.1_616_TPlot.pdf

Position	Reads	Category
102	1	4
232	1	4
270	1	4
420	1	4
616	1	4	<<<<<<<<<<
627	1	4
670	1	4
---------------------------------------------------
---------------------------------------------------

5' GGAGGAGGAGGAGGAGGAGGUG 3' Transcript: Sobic.008G034300.2:519-540 Slice Site:531
   || ||||o||| |||| | |||
3' CCACCUCUUCC-CCUCGUGCAC 5' Query: miR164c-Probable-3p-star

SiteID: Sobic.008G034300.2:531
MFE of perfect match: -45.50
MFE of this site: -31.20
MFEratio: 0.685714285714286
Allen et al. score: 7.5
Paired Regions (query5'-query3',transcript3'-transcript5')
	1-3,540-538
	5-5,536-536
	7-10,534-531
	11-18,529-522
	20-21,520-519
Unpaired Regions (query5'-query3',transcript3'-transcript5')
	4-4,537-537	SIL: Symmetric internal loop
	6-6,535-535	SIL: Symmetric internal loop
	x-x,530-530	BULt: Bulge on transcript side
	19-19,521-521	SIL: Symmetric internal loop

Degradome data file: degradome.cleaveLand.result/Control.degradome_1.fastq.trimmed.mc.fa_dd.txt
Degardome Category: 4
Degradome p-value: 0.859425961522711
T-Plot file: degradome.cleaveLand.result/Control_dgd_plot/miR164c-Probable-3p-star_Sobic.008G034300.2_531_TPlot.pdf

Position	Reads	Category
147	7	2
148	11	0
149	2	3
150	5	2
151	6	2
152	3	3
153	1	4
154	1	4
155	2	3
156	2	3
531	1	4	<<<<<<<<<<
---------------------------------------------------
---------------------------------------------------

5' GAUGAUAGAAAGA--UAGUUGCU 3' Transcript: Sobic.008G054500.1:1135-1155 Slice Site:1148
   |||o|||||||o|  ||o|||| 
3' CUAUUAUCUUUUUUAAUUAACGU 5' Query: miR156g-Probable-3p-star

SiteID: Sobic.008G054500.1:1148
MFE of perfect match: -26.30
MFE of this site: -20.40
MFEratio: 0.775665399239544
Allen et al. score: 7.5
Paired Regions (query5'-query3',transcript3'-transcript5')
	2-8,1154-1148
	11-23,1147-1135
Unpaired Regions (query5'-query3',transcript3'-transcript5')
	1-1,1155-1155	UP5: Unpaired region at 5' of query
	9-10,x-x	BULq: Bulge on query side

Degradome data file: degradome.cleaveLand.result/Control.degradome_1.fastq.trimmed.mc.fa_dd.txt
Degardome Category: 4
Degradome p-value: 0.0524513577697822
T-Plot file: degradome.cleaveLand.result/Control_dgd_plot/miR156g-Probable-3p-star_Sobic.008G054500.1_1148_TPlot.pdf

Position	Reads	Category
1069	1	4
1148	1	4	<<<<<<<<<<
---------------------------------------------------
---------------------------------------------------

5' AGCUGCCGCAGCCGGAGCCAC 3' Transcript: Sobic.008G082400.1:167-187 Slice Site:178
   ||||||   |o||o|  ||||
3' UCGACGUA-UUGGUCGAGGUG 5' Query: miR166j-Probable-5p-star

SiteID: Sobic.008G082400.1:178
MFE of perfect match: -39.10
MFE of this site: -26.10
MFEratio: 0.667519181585678
Allen et al. score: 10
Paired Regions (query5'-query3',transcript3'-transcript5')
	1-4,187-184
	7-12,181-176
	15-20,172-167
Unpaired Regions (query5'-query3',transcript3'-transcript5')
	5-6,183-182	SIL: Symmetric internal loop
	13-14,175-173	AILt: Asymmetric internal loop with more nts on the transcript side

Degradome data file: degradome.cleaveLand.result/Control.degradome_1.fastq.trimmed.mc.fa_dd.txt
Degardome Category: 4
Degradome p-value: 0.993919093103434
T-Plot file: degradome.cleaveLand.result/Control_dgd_plot/miR166j-Probable-5p-star_Sobic.008G082400.1_178_TPlot.pdf

Position	Reads	Category
13	1	4
178	1	4	<<<<<<<<<<
226	1	4
233	1	4
236	1	4
240	2	2
256	1	4
258	1	4
264	1	4
296	1	4
299	2	2
301	1	4
302	1	4
305	1	4
308	1	4
309	2	2
311	1	4
323	2	2
325	1	4
327	1	4
335	2	2
337	3	2
338	1	4
339	1	4
340	1	4
341	5	0
342	4	2
343	1	4
345	2	2
346	1	4
347	3	2
349	2	2
351	1	4
354	2	2
359	1	4
365	2	2
366	2	2
368	1	4
371	1	4
372	1	4
373	1	4
374	1	4
375	1	4
377	3	2
378	3	2
379	1	4
383	1	4
384	3	2
387	1	4
388	1	4
390	1	4
392	1	4
394	1	4
395	1	4
400	1	4
402	1	4
413	2	2
419	1	4
435	1	4
440	2	2
441	1	4
458	1	4
462	1	4
464	4	2
465	3	2
466	2	2
467	1	4
468	2	2
469	1	4
470	4	2
471	3	2
472	1	4
473	1	4
484	1	4
487	1	4
495	1	4
499	1	4
500	1	4
502	1	4
518	1	4
529	2	2
538	1	4
541	1	4
542	1	4
565	1	4
570	1	4
571	3	2
572	1	4
578	1	4
582	1	4
584	1	4
585	1	4
---------------------------------------------------
---------------------------------------------------

5' AGUGAGGCUGAUGCGGCGCGGUGG 3' Transcript: Sobic.008G116500.1:1054-1077 Slice Site:1068
    ||||oo||| o||o||o||o|  
3' CCACUUUGAC-GCGUCGUGCUAGA 5' Query: miR167f-Known-3p-star

SiteID: Sobic.008G116500.1:1068
MFE of perfect match: -45.10
MFE of this site: -31.70
MFEratio: 0.702882483370288
Allen et al. score: 9.5
Paired Regions (query5'-query3',transcript3'-transcript5')
	3-13,1075-1065
	14-22,1063-1055
Unpaired Regions (query5'-query3',transcript3'-transcript5')
	1-2,1077-1076	UP5: Unpaired region at 5' of query
	x-x,1064-1064	BULt: Bulge on transcript side
	23-23,1054-1054	UP3: Unpaired region at 3' of query

Degradome data file: degradome.cleaveLand.result/Control.degradome_1.fastq.trimmed.mc.fa_dd.txt
Degardome Category: 4
Degradome p-value: 0.21705388325963
T-Plot file: degradome.cleaveLand.result/Control_dgd_plot/miR167f-Known-3p-star_Sobic.008G116500.1_1068_TPlot.pdf

Position	Reads	Category
1068	1	4	<<<<<<<<<<
1080	1	4
1340	1	4
1649	1	4
1654	1	4
1800	1	4
---------------------------------------------------
---------------------------------------------------

5' GAAGAAGAAAGAGGCG-GCGGC 3' Transcript: Sobic.008G131200.1:543-563 Slice Site:554
   |||||||| ||||| | o|o||
3' CUUCUUCUCUCUCC-CAUGUCG 5' Query: miR529-Probable-3p-star

SiteID: Sobic.008G131200.1:554
MFE of perfect match: -40.10
MFE of this site: -26.10
MFEratio: 0.650872817955112
Allen et al. score: 7
Paired Regions (query5'-query3',transcript3'-transcript5')
	1-5,563-559
	7-7,558-558
	8-12,556-552
	14-21,550-543
Unpaired Regions (query5'-query3',transcript3'-transcript5')
	6-6,x-x	BULq: Bulge on query side
	x-x,557-557	BULt: Bulge on transcript side
	13-13,551-551	SIL: Symmetric internal loop

Degradome data file: degradome.cleaveLand.result/Control.degradome_1.fastq.trimmed.mc.fa_dd.txt
Degardome Category: 4
Degradome p-value: 0.996452000986147
T-Plot file: degradome.cleaveLand.result/Control_dgd_plot/miR529-Probable-3p-star_Sobic.008G131200.1_554_TPlot.pdf

Position	Reads	Category
9	1	4
123	1	4
126	1	4
135	2	2
136	1	4
139	1	4
280	1	4
286	1	4
497	1	4
528	2	2
544	2	2
545	2	2
547	3	2
548	1	4
549	2	2
550	2	2
551	1	4
552	1	4
554	1	4	<<<<<<<<<<
574	1	4
577	2	2
580	1	4
584	1	4
587	1	4
588	1	4
604	1	4
610	2	2
614	1	4
641	2	2
642	2	2
643	1	4
645	1	4
647	3	2
649	2	2
650	2	2
655	1	4
658	4	0
659	1	4
660	1	4
664	1	4
665	1	4
666	1	4
670	1	4
678	1	4
680	1	4
685	1	4
---------------------------------------------------
---------------------------------------------------

5' GCUGUUGCCAGACGACGAUCC 3' Transcript: Sobic.008G133100.1:578-598 Slice Site:589
    ||   o||||||o||o|o||
3' GGAACUUGGUCUGUUGUUGGG 5' Query: miR166f-Probable-5p-star

SiteID: Sobic.008G133100.1:589
MFE of perfect match: -38.90
MFE of this site: -26.88
MFEratio: 0.691002570694087
Allen et al. score: 7.5
Paired Regions (query5'-query3',transcript3'-transcript5')
	1-15,598-584
	19-20,580-579
Unpaired Regions (query5'-query3',transcript3'-transcript5')
	16-18,583-581	SIL: Symmetric internal loop
	21-21,578-578	UP3: Unpaired region at 3' of query

Degradome data file: degradome.cleaveLand.result/Control.degradome_1.fastq.trimmed.mc.fa_dd.txt
Degardome Category: 4
Degradome p-value: 0.640723543145464
T-Plot file: degradome.cleaveLand.result/Control_dgd_plot/miR166f-Probable-5p-star_Sobic.008G133100.1_589_TPlot.pdf

Position	Reads	Category
586	2	0
589	1	4	<<<<<<<<<<
825	1	4
975	1	4
---------------------------------------------------
---------------------------------------------------

5' GAUU-GGCUACAGCAUGAUCA 3' Transcript: Sobic.008G179900.3:153-172 Slice Site:163
   |||  oo|||||||||||o| 
3' CUACUUUGAUGUCGUACUGGA 5' Query: miR167j-Known-3p-star

SiteID: Sobic.008G179900.3:163
MFE of perfect match: -35.90
MFE of this site: -25.70
MFEratio: 0.715877437325905
Allen et al. score: 5
Paired Regions (query5'-query3',transcript3'-transcript5')
	2-16,171-157
	19-21,155-153
Unpaired Regions (query5'-query3',transcript3'-transcript5')
	1-1,172-172	UP5: Unpaired region at 5' of query
	17-18,156-156	AILq: Asymmetric internal loop with more nts on the query side

Degradome data file: degradome.cleaveLand.result/Control.degradome_1.fastq.trimmed.mc.fa_dd.txt
Degardome Category: 4
Degradome p-value: 0.392475213968887
T-Plot file: degradome.cleaveLand.result/Control_dgd_plot/miR167j-Known-3p-star_Sobic.008G179900.3_163_TPlot.pdf

Position	Reads	Category
151	1	4
158	1	4
160	1	4
161	1	4
163	1	4	<<<<<<<<<<
166	1	4
286	1	4
308	1	4
433	1	4
449	1	4
457	1	4
476	2	0
477	1	4
479	1	4
480	1	4
481	1	4
645	1	4
652	1	4
774	1	4
---------------------------------------------------
---------------------------------------------------

5' CUUGCCAUGGGAAAGUUCAAGGAAGCCC 3' Transcript: Sobic.009G075800.1:268-295 Slice Site:281
   |o|||||  o|||||     o|||||||
3' GGACGGU--UCUUUC-----UCUUCGGG 5' Query: miR399a-Probable-5p-star

SiteID: Sobic.009G075800.1:281
MFE of perfect match: -41.40
MFE of this site: -28.60
MFEratio: 0.690821256038647
Allen et al. score: 14
Paired Regions (query5'-query3',transcript3'-transcript5')
	1-8,295-288
	9-14,282-277
	15-21,274-268
Unpaired Regions (query5'-query3',transcript3'-transcript5')
	x-x,287-283	BULt: Bulge on transcript side
	x-x,276-275	BULt: Bulge on transcript side

Degradome data file: degradome.cleaveLand.result/Control.degradome_1.fastq.trimmed.mc.fa_dd.txt
Degardome Category: 4
Degradome p-value: 0.889194375220527
T-Plot file: degradome.cleaveLand.result/Control_dgd_plot/miR399a-Probable-5p-star_Sobic.009G075800.1_281_TPlot.pdf

Position	Reads	Category
93	3	0
231	1	4
281	1	4	<<<<<<<<<<
886	1	4
991	1	4
---------------------------------------------------
---------------------------------------------------

5' CCUGUGAAGAAAGAGGCUGAGUCU 3' Transcript: Sobic.009G076400.1:469-492 Slice Site:480
   ||||o |||||||||   o||o|o
3' GGACGGUUCUUUCUC---UUCGGG 5' Query: miR399a-Probable-5p-star

SiteID: Sobic.009G076400.1:480
MFE of perfect match: -41.40
MFE of this site: -27.30
MFEratio: 0.659420289855073
Allen et al. score: 10
Paired Regions (query5'-query3',transcript3'-transcript5')
	1-6,492-487
	7-15,483-475
	17-21,473-469
Unpaired Regions (query5'-query3',transcript3'-transcript5')
	x-x,486-484	BULt: Bulge on transcript side
	16-16,474-474	SIL: Symmetric internal loop

Degradome data file: degradome.cleaveLand.result/Control.degradome_1.fastq.trimmed.mc.fa_dd.txt
Degardome Category: 4
Degradome p-value: 0.992607558998518
T-Plot file: degradome.cleaveLand.result/Control_dgd_plot/miR399a-Probable-5p-star_Sobic.009G076400.1_480_TPlot.pdf

Position	Reads	Category
1	2	0
7	1	4
236	1	4
275	1	4
290	1	4
388	1	4
408	1	4
412	1	4
420	1	4
480	1	4	<<<<<<<<<<
481	1	4
---------------------------------------------------
---------------------------------------------------

5' AGCUGUAUGGCGAGUUCCUG 3' Transcript: Sobic.009G132900.1:1025-1044 Slice Site:1035
   |||||o||oo| ||o|||  
3' UCGACGUAUUGGUCGAGGUG 5' Query: miR166j-Probable-5p-star

SiteID: Sobic.009G132900.1:1035
MFE of perfect match: -39.10
MFE of this site: -27.90
MFEratio: 0.713554987212276
Allen et al. score: 8.5
Paired Regions (query5'-query3',transcript3'-transcript5')
	3-8,1042-1037
	10-20,1035-1025
Unpaired Regions (query5'-query3',transcript3'-transcript5')
	1-2,1044-1043	UP5: Unpaired region at 5' of query
	9-9,1036-1036	SIL: Symmetric internal loop

Degradome data file: degradome.cleaveLand.result/Control.degradome_1.fastq.trimmed.mc.fa_dd.txt
Degardome Category: 4
Degradome p-value: 0.725567003721479
T-Plot file: degradome.cleaveLand.result/Control_dgd_plot/miR166j-Probable-5p-star_Sobic.009G132900.1_1035_TPlot.pdf

Position	Reads	Category
6	1	4
212	1	4
226	1	4
230	1	4
231	1	4
233	1	4
234	1	4
236	3	2
239	1	4
243	1	4
249	2	2
268	1	4
272	1	4
274	1	4
275	1	4
276	1	4
278	1	4
298	1	4
336	1	4
354	1	4
417	1	4
422	1	4
426	1	4
433	1	4
651	2	2
652	1	4
654	1	4
655	1	4
661	1	4
662	1	4
663	1	4
667	1	4
669	3	2
670	1	4
672	1	4
676	1	4
677	3	2
678	6	2
679	2	2
680	3	2
681	3	2
682	1	4
683	2	2
684	1	4
685	1	4
688	1	4
789	1	4
800	1	4
804	1	4
865	1	4
907	1	4
949	1	4
953	1	4
974	2	2
980	1	4
982	1	4
987	1	4
990	1	4
999	1	4
1000	2	2
1011	1	4
1016	1	4
1027	2	2
1031	1	4
1032	1	4
1034	1	4
1035	1	4	<<<<<<<<<<
1038	1	4
1040	1	4
1042	1	4
1052	1	4
1058	1	4
1065	1	4
1070	1	4
1079	1	4
1120	1	4
1138	1	4
1142	2	2
1143	1	4
1144	1	4
1149	1	4
1153	1	4
1155	1	4
1156	1	4
1162	1	4
1164	2	2
1167	1	4
1168	1	4
1169	2	2
1171	1	4
1174	3	2
1175	1	4
1177	1	4
1178	2	2
1180	1	4
1184	1	4
1185	1	4
1190	1	4
1193	1	4
1194	2	2
1195	2	2
1196	3	2
1197	3	2
1198	1	4
1199	2	2
1202	3	2
1203	2	2
1204	2	2
1205	3	2
1206	3	2
1213	1	4
1222	1	4
1225	2	2
1232	1	4
1239	1	4
1240	1	4
1242	1	4
1243	1	4
1244	2	2
1247	1	4
1250	2	2
1251	2	2
1268	1	4
1276	1	4
1315	1	4
1361	1	4
1363	2	2
1367	1	4
1368	1	4
1369	1	4
1375	1	4
1380	1	4
1384	1	4
1387	1	4
1399	1	4
1423	1	4
1442	1	4
1443	1	4
1447	1	4
1452	1	4
1453	2	2
1465	1	4
1486	1	4
1493	1	4
1498	1	4
1499	1	4
1515	1	4
1529	2	2
1530	1	4
1531	3	2
1533	3	2
1534	2	2
1535	1	4
1536	2	2
1537	1	4
1539	2	2
1541	2	2
1542	1	4
1543	1	4
1544	3	2
1550	1	4
1579	1	4
1581	1	4
1584	1	4
1588	1	4
1590	1	4
1593	1	4
1596	1	4
1597	1	4
1617	1	4
1628	1	4
1645	1	4
1647	1	4
1654	1	4
1655	2	2
1656	1	4
1662	1	4
1663	1	4
1669	2	2
1677	4	2
1680	1	4
1768	1	4
1775	1	4
1777	2	2
1788	1	4
1790	1	4
1798	1	4
1799	1	4
1807	1	4
1824	1	4
1853	1	4
1854	1	4
1855	1	4
1859	2	2
1860	1	4
1861	1	4
1863	1	4
1864	1	4
1865	3	2
1866	2	2
1868	1	4
1873	2	2
1874	1	4
1875	2	2
1881	1	4
1891	1	4
1895	3	2
1902	2	2
1903	1	4
1921	1	4
1922	1	4
1939	1	4
1954	1	4
1975	1	4
1991	1	4
2010	1	4
2016	1	4
2017	1	4
2032	1	4
2036	1	4
2037	1	4
2038	1	4
2084	1	4
2099	1	4
2100	1	4
2107	2	2
2108	1	4
2109	1	4
2110	3	2
2111	8	0
2112	6	2
2114	3	2
2115	1	4
2116	1	4
2118	1	4
2119	2	2
2120	2	2
2121	1	4
2122	3	2
2123	1	4
2126	1	4
2128	1	4
2129	1	4
2130	2	2
2131	3	2
2133	3	2
2137	1	4
2138	3	2
2140	1	4
2141	1	4
2142	1	4
2143	2	2
2144	3	2
2145	4	2
2146	1	4
2147	1	4
2149	1	4
2151	1	4
2162	1	4
2175	1	4
2179	1	4
2208	1	4
2245	1	4
2255	1	4
2261	2	2
2265	2	2
2277	1	4
2289	2	2
2327	2	2
2328	1	4
2331	1	4
2333	1	4
2334	1	4
2336	2	2
2339	1	4
2346	1	4
2350	1	4
2352	2	2
2361	1	4
2373	1	4
2378	1	4
2385	1	4
2389	2	2
2392	1	4
2395	1	4
2399	1	4
2412	1	4
2415	1	4
2421	1	4
2428	1	4
2434	1	4
2436	2	2
2443	1	4
2444	2	2
2447	3	2
2449	4	2
2458	1	4
2460	1	4
2462	1	4
2468	1	4
2476	1	4
2505	1	4
2506	1	4
2511	1	4
2517	1	4
2519	1	4
2520	1	4
2521	2	2
2522	2	2
2523	4	2
2524	4	2
2525	6	2
2526	1	4
2527	2	2
2529	2	2
2530	1	4
2531	1	4
2532	1	4
2533	2	2
2536	1	4
2537	1	4
2542	4	2
2543	1	4
2545	6	2
2546	2	2
2547	1	4
2548	6	2
2549	1	4
2550	1	4
2554	1	4
2569	1	4
2614	1	4
2631	1	4
2668	2	2
2671	1	4
2672	1	4
2679	1	4
2680	1	4
2707	1	4
2709	1	4
2711	2	2
2712	2	2
2721	1	4
2742	1	4
2765	1	4
2771	1	4
2784	1	4
2785	1	4
2786	1	4
2788	1	4
2789	3	2
2790	3	2
2810	1	4
2811	1	4
2814	1	4
---------------------------------------------------
---------------------------------------------------

5' CUGUUCAGGAGAACAGGCUGUGGAU 3' Transcript: Sobic.009G132900.3:1001-1025 Slice Site:1016
     |||||o||    |o|||||||| 
3' UUCAAGUUCU----UUCGACACCUU 5' Query: miR396-Probable-5p-mature

SiteID: Sobic.009G132900.3:1016
MFE of perfect match: -33.40
MFE of this site: -25.80
MFEratio: 0.772455089820359
Allen et al. score: 12.5
Paired Regions (query5'-query3',transcript3'-transcript5')
	2-11,1024-1015
	12-19,1010-1003
Unpaired Regions (query5'-query3',transcript3'-transcript5')
	1-1,1025-1025	UP5: Unpaired region at 5' of query
	x-x,1014-1011	BULt: Bulge on transcript side
	20-21,1002-1001	UP3: Unpaired region at 3' of query

Degradome data file: degradome.cleaveLand.result/Control.degradome_1.fastq.trimmed.mc.fa_dd.txt
Degardome Category: 4
Degradome p-value: 0.112173011748802
T-Plot file: degradome.cleaveLand.result/Control_dgd_plot/miR396-Probable-5p-mature_Sobic.009G132900.3_1016_TPlot.pdf

Position	Reads	Category
32	1	4
36	1	4
39	2	2
40	1	4
41	1	4
43	2	2
48	1	4
52	1	4
60	1	4
62	1	4
64	1	4
77	1	4
80	1	4
90	1	4
127	1	4
156	1	4
232	1	4
453	3	2
454	1	4
469	3	2
470	4	2
471	5	2
472	1	4
473	3	2
474	1	4
475	2	2
479	2	2
480	1	4
481	3	2
483	2	2
487	1	4
488	1	4
489	2	2
492	1	4
524	1	4
596	1	4
609	1	4
612	1	4
681	1	4
682	1	4
779	2	2
780	1	4
786	1	4
797	1	4
799	2	2
800	1	4
801	1	4
814	1	4
827	1	4
828	1	4
829	1	4
833	1	4
834	1	4
835	1	4
838	1	4
847	1	4
852	2	2
855	1	4
872	1	4
932	1	4
936	1	4
944	1	4
949	1	4
952	1	4
954	1	4
955	2	2
957	1	4
959	1	4
960	1	4
961	1	4
962	1	4
971	2	2
972	2	2
973	1	4
974	1	4
975	1	4
976	2	2
977	2	2
980	1	4
984	3	2
989	1	4
991	2	2
993	1	4
994	2	2
998	2	2
1000	3	2
1003	3	2
1004	1	4
1005	2	2
1006	4	2
1008	3	2
1010	1	4
1012	1	4
1016	1	4	<<<<<<<<<<
1024	1	4
1026	1	4
1034	1	4
1041	1	4
1043	1	4
1044	1	4
1046	2	2
1047	3	2
1048	2	2
1049	2	2
1051	1	4
1069	1	4
1071	2	2
1073	1	4
1080	1	4
1082	1	4
1088	1	4
1089	1	4
1093	1	4
1115	1	4
1153	1	4
1157	1	4
1160	1	4
1163	1	4
1166	1	4
1170	1	4
1176	1	4
1178	1	4
1179	2	2
1187	1	4
1216	1	4
1225	1	4
1248	1	4
1250	1	4
1257	1	4
1258	1	4
1277	1	4
1324	1	4
1326	1	4
1330	1	4
1332	2	2
1333	1	4
1334	4	2
1335	2	2
1336	1	4
1337	3	2
1341	2	2
1342	2	2
1343	1	4
1344	2	2
1346	1	4
1347	1	4
1348	1	4
1349	1	4
1353	1	4
1361	1	4
1373	1	4
1381	1	4
1383	2	2
1384	2	2
1385	1	4
1391	1	4
1393	1	4
1394	1	4
1398	1	4
1403	1	4
1404	1	4
1408	1	4
1410	1	4
1435	1	4
1436	1	4
1450	1	4
1456	2	2
1458	1	4
1459	1	4
1462	1	4
1467	1	4
1468	1	4
1478	1	4
1479	1	4
1480	2	2
1482	1	4
1491	1	4
1504	2	2
1513	1	4
1582	1	4
1583	1	4
1602	1	4
1609	1	4
1623	1	4
1649	1	4
1650	2	2
1651	1	4
1652	1	4
1653	1	4
1654	1	4
1655	1	4
1657	2	2
1658	1	4
1660	1	4
1661	1	4
1663	2	2
1665	1	4
1669	1	4
1671	1	4
1673	1	4
1674	2	2
1676	1	4
1681	1	4
1684	1	4
1703	1	4
1704	2	2
1705	2	2
1706	1	4
1709	1	4
1720	2	2
1726	1	4
1737	1	4
1739	1	4
1757	1	4
1779	1	4
1782	1	4
1811	2	2
1813	1	4
1822	1	4
1831	1	4
1832	1	4
1836	1	4
1838	2	2
1868	1	4
1876	1	4
1878	1	4
1882	1	4
1896	1	4
1900	1	4
1903	1	4
1905	3	2
1908	1	4
1909	3	2
1911	1	4
1912	2	2
1913	4	2
1914	6	0
1916	2	2
1917	1	4
1918	3	2
1919	3	2
1922	2	2
1923	4	2
1924	2	2
1926	1	4
1927	1	4
1930	1	4
1932	3	2
1933	1	4
1934	2	2
1935	4	2
1936	2	2
1940	1	4
1945	2	2
1946	1	4
1947	1	4
1948	1	4
1950	1	4
1951	1	4
1979	1	4
1981	1	4
2050	1	4
2062	1	4
2067	2	2
2070	1	4
2072	1	4
2080	1	4
2081	1	4
2095	1	4
2105	1	4
2111	1	4
2112	1	4
2127	1	4
2131	1	4
2132	1	4
2139	1	4
2141	1	4
2142	1	4
2148	1	4
2149	1	4
2154	1	4
2166	1	4
2172	2	2
2174	1	4
2176	1	4
2180	1	4
2183	1	4
2188	1	4
2190	1	4
2191	2	2
2199	1	4
2220	1	4
2225	2	2
2237	1	4
2238	1	4
2241	1	4
2246	2	2
2249	1	4
2251	5	2
2252	1	4
2253	1	4
2259	1	4
2260	1	4
2267	1	4
2270	2	2
2273	1	4
2312	1	4
2317	1	4
2320	2	2
2321	2	2
2324	5	2
2325	3	2
2326	5	2
2327	5	2
2328	1	4
2329	1	4
2331	1	4
2332	1	4
2334	2	2
2336	1	4
2337	1	4
2338	3	2
2339	1	4
2341	1	4
2342	1	4
2343	1	4
2345	3	2
2346	1	4
2347	2	2
2348	1	4
2349	1	4
2350	2	2
2351	3	2
2352	1	4
2355	1	4
2408	1	4
2412	1	4
2414	1	4
2416	1	4
2424	1	4
2460	1	4
2481	1	4
2495	1	4
2496	1	4
2505	1	4
2506	2	2
2514	1	4
2525	1	4
2553	1	4
2554	1	4
2555	2	2
2559	1	4
2560	1	4
2588	1	4
2589	2	2
2590	1	4
2591	1	4
2592	1	4
2593	1	4
2594	1	4
2610	1	4
2614	2	2
2619	1	4
---------------------------------------------------
---------------------------------------------------

5' CCUGGAUACAUGCCAGACGGUCA 3' Transcript: Sobic.009G183700.1:1164-1186 Slice Site:1177
     ||o| || |||||||||o|| 
3' CUACUU-UG-ACGGUCUGCUAGA 5' Query: miR167c-Known-3p-star

SiteID: Sobic.009G183700.1:1177
MFE of perfect match: -37.50
MFE of this site: -25.50
MFEratio: 0.68
Allen et al. score: 6.5
Paired Regions (query5'-query3',transcript3'-transcript5')
	2-13,1185-1174
	14-15,1172-1171
	16-19,1169-1166
Unpaired Regions (query5'-query3',transcript3'-transcript5')
	1-1,1186-1186	UP5: Unpaired region at 5' of query
	x-x,1173-1173	BULt: Bulge on transcript side
	x-x,1170-1170	BULt: Bulge on transcript side
	20-21,1165-1164	UP3: Unpaired region at 3' of query

Degradome data file: degradome.cleaveLand.result/Control.degradome_1.fastq.trimmed.mc.fa_dd.txt
Degardome Category: 4
Degradome p-value: 0.516807222457134
T-Plot file: degradome.cleaveLand.result/Control_dgd_plot/miR167c-Known-3p-star_Sobic.009G183700.1_1177_TPlot.pdf

Position	Reads	Category
310	2	2
311	2	2
312	1	4
313	3	2
337	1	4
339	2	2
342	2	2
347	1	4
348	1	4
352	1	4
354	2	2
355	2	2
358	1	4
366	1	4
368	1	4
372	1	4
373	1	4
377	1	4
378	1	4
379	1	4
383	1	4
389	1	4
455	1	4
461	2	2
468	1	4
483	1	4
503	1	4
520	1	4
565	1	4
584	1	4
585	1	4
587	1	4
588	1	4
591	1	4
597	1	4
600	1	4
657	2	2
660	2	2
661	1	4
662	1	4
663	1	4
778	1	4
779	1	4
835	1	4
858	1	4
859	3	2
863	2	2
875	1	4
876	1	4
878	1	4
879	1	4
880	1	4
881	1	4
886	1	4
891	1	4
903	2	2
911	1	4
913	1	4
914	1	4
915	1	4
917	1	4
918	4	2
921	1	4
923	1	4
932	1	4
1035	1	4
1038	1	4
1086	1	4
1106	1	4
1108	1	4
1156	1	4
1177	1	4	<<<<<<<<<<
1183	1	4
1189	1	4
1191	1	4
1198	1	4
1212	1	4
1215	2	2
1216	1	4
1217	3	2
1218	1	4
1222	2	2
1224	1	4
1225	1	4
1236	1	4
1239	1	4
1246	1	4
1248	1	4
1253	3	2
1254	5	0
1255	2	2
1257	2	2
1259	1	4
1261	1	4
1263	1	4
1266	1	4
1286	1	4
1289	1	4
1290	2	2
1291	1	4
1293	2	2
1294	2	2
1295	1	4
1308	1	4
1312	1	4
1318	1	4
1321	1	4
1322	1	4
1323	1	4
1333	1	4
1341	1	4
1344	1	4
1346	2	2
1347	1	4
1348	1	4
1350	2	2
1355	1	4
1357	1	4
1359	1	4
1360	1	4
1362	1	4
1364	1	4
1381	1	4
1387	1	4
1389	2	2
1403	1	4
---------------------------------------------------
---------------------------------------------------

5' CGGUGGCCGGGAGGGAGCUCA 3' Transcript: Sobic.009G202600.1:554-574 Slice Site:565
    o|||| | |o||o|||||| 
3' CUCACCUGACUUCUCUCGAGA 5' Query: miR319-Probable-5p-star

SiteID: Sobic.009G202600.1:565
MFE of perfect match: -40.70
MFE of this site: -27.10
MFEratio: 0.665847665847666
Allen et al. score: 6.5
Paired Regions (query5'-query3',transcript3'-transcript5')
	2-12,573-563
	14-14,561-561
	16-20,559-555
Unpaired Regions (query5'-query3',transcript3'-transcript5')
	1-1,574-574	UP5: Unpaired region at 5' of query
	13-13,562-562	SIL: Symmetric internal loop
	15-15,560-560	SIL: Symmetric internal loop
	21-21,554-554	UP3: Unpaired region at 3' of query

Degradome data file: degradome.cleaveLand.result/Control.degradome_1.fastq.trimmed.mc.fa_dd.txt
Degardome Category: 4
Degradome p-value: 0.480819447910478
T-Plot file: degradome.cleaveLand.result/Control_dgd_plot/miR319-Probable-5p-star_Sobic.009G202600.1_565_TPlot.pdf

Position	Reads	Category
565	1	4	<<<<<<<<<<
---------------------------------------------------
---------------------------------------------------

5' GCCAGCUGUUCGACGAAAUGCC 3' Transcript: Sobic.009G210800.1:347-368 Slice Site:359
    | |||||||||||||| ||| 
3' AGUUCGACAAGCUGCUUAACGA 5' Query: miR5564d-Probable-5p-mature

SiteID: Sobic.009G210800.1:359
MFE of perfect match: -37.80
MFE of this site: -28.50
MFEratio: 0.753968253968254
Allen et al. score: 5
Paired Regions (query5'-query3',transcript3'-transcript5')
	2-4,367-365
	6-19,363-350
	21-21,348-348
Unpaired Regions (query5'-query3',transcript3'-transcript5')
	1-1,368-368	UP5: Unpaired region at 5' of query
	5-5,364-364	SIL: Symmetric internal loop
	20-20,349-349	SIL: Symmetric internal loop
	22-22,347-347	UP3: Unpaired region at 3' of query

Degradome data file: degradome.cleaveLand.result/Control.degradome_1.fastq.trimmed.mc.fa_dd.txt
Degardome Category: 4
Degradome p-value: 0.184768899760208
T-Plot file: degradome.cleaveLand.result/Control_dgd_plot/miR5564d-Probable-5p-mature_Sobic.009G210800.1_359_TPlot.pdf

Position	Reads	Category
359	1	4	<<<<<<<<<<
725	1	4
735	1	4
916	1	4
1559	1	4
1773	1	4
---------------------------------------------------
---------------------------------------------------

5' GA-GAGACUGCGCAGCCUGGUGA 3' Transcript: Sobic.009G242100.1:553-574 Slice Site:565
   || ||o|||||o|||| ||o|  
3' CUACUUUGACGUGUCGUACUAGA 5' Query: miR167e-Probable-3p-star

SiteID: Sobic.009G242100.1:565
MFE of perfect match: -40.20
MFE of this site: -27.70
MFEratio: 0.689054726368159
Allen et al. score: 8.5
Paired Regions (query5'-query3',transcript3'-transcript5')
	3-6,572-569
	8-20,567-555
	22-23,554-553
Unpaired Regions (query5'-query3',transcript3'-transcript5')
	1-2,574-573	UP5: Unpaired region at 5' of query
	7-7,568-568	SIL: Symmetric internal loop
	21-21,x-x	BULq: Bulge on query side

Degradome data file: degradome.cleaveLand.result/Control.degradome_1.fastq.trimmed.mc.fa_dd.txt
Degardome Category: 4
Degradome p-value: 0.323354849055881
T-Plot file: degradome.cleaveLand.result/Control_dgd_plot/miR167e-Probable-3p-star_Sobic.009G242100.1_565_TPlot.pdf

Position	Reads	Category
82	1	4
108	1	4
122	1	4
132	1	4
137	1	4
297	1	4
370	1	4
460	1	4
565	1	4	<<<<<<<<<<
644	1	4
742	1	4
988	1	4
1286	1	4
1348	1	4
1660	1	4
1922	1	4
1934	1	4
1937	1	4
2109	1	4
2383	1	4
2657	1	4
2979	1	4
---------------------------------------------------
---------------------------------------------------

5' CCUUGCGCCACUGCCGACGUUCC 3' Transcript: Sobic.009G252000.1:69-91 Slice Site:82
    ||o||||||  | ||||o||||
3' AGAGCGCGGU--CUGCUGUAAGG 5' Query: miR166c-Probable-5p-star

SiteID: Sobic.009G252000.1:82
MFE of perfect match: -42.80
MFE of this site: -30.40
MFEratio: 0.710280373831776
Allen et al. score: 8.5
Paired Regions (query5'-query3',transcript3'-transcript5')
	1-9,91-83
	11-11,81-81
	12-20,78-70
Unpaired Regions (query5'-query3',transcript3'-transcript5')
	10-10,82-82	SIL: Symmetric internal loop
	x-x,80-79	BULt: Bulge on transcript side
	21-21,69-69	UP3: Unpaired region at 3' of query

Degradome data file: degradome.cleaveLand.result/Control.degradome_1.fastq.trimmed.mc.fa_dd.txt
Degardome Category: 4
Degradome p-value: 0.330907303714857
T-Plot file: degradome.cleaveLand.result/Control_dgd_plot/miR166c-Probable-5p-star_Sobic.009G252000.1_82_TPlot.pdf

Position	Reads	Category
82	1	4	<<<<<<<<<<
146	1	4
---------------------------------------------------
---------------------------------------------------

5' GAGUACAAGGAGGAGCUGUGGGA 3' Transcript: Sobic.010G005500.1:898-920 Slice Site:911
   o||| ||||o  o||||||||o|
3' UUCAAGUUCU--UUCGACACCUU 5' Query: miR396-Probable-5p-mature

SiteID: Sobic.010G005500.1:911
MFE of perfect match: -33.40
MFE of this site: -25.00
MFEratio: 0.748502994011976
Allen et al. score: 8.5
Paired Regions (query5'-query3',transcript3'-transcript5')
	1-11,920-910
	12-16,907-903
	18-21,901-898
Unpaired Regions (query5'-query3',transcript3'-transcript5')
	x-x,909-908	BULt: Bulge on transcript side
	17-17,902-902	SIL: Symmetric internal loop

Degradome data file: degradome.cleaveLand.result/Control.degradome_1.fastq.trimmed.mc.fa_dd.txt
Degardome Category: 4
Degradome p-value: 0.23615090540254
T-Plot file: degradome.cleaveLand.result/Control_dgd_plot/miR396-Probable-5p-mature_Sobic.010G005500.1_911_TPlot.pdf

Position	Reads	Category
180	1	4
190	1	4
383	1	4
500	1	4
597	1	4
667	1	4
669	1	4
705	1	4
707	2	2
708	1	4
710	1	4
714	1	4
716	2	2
717	1	4
718	3	2
719	1	4
720	1	4
722	5	1
723	1	4
724	4	2
726	1	4
727	1	4
733	1	4
762	1	4
768	1	4
770	2	2
776	1	4
781	2	2
786	1	4
822	1	4
830	1	4
850	1	4
855	1	4
863	1	4
889	1	4
899	1	4
907	1	4
911	1	4	<<<<<<<<<<
914	1	4
923	1	4
928	1	4
929	3	2
930	2	2
931	4	2
933	1	4
935	1	4
938	2	2
939	1	4
940	4	2
942	3	2
943	3	2
944	1	4
950	1	4
951	1	4
952	4	2
953	1	4
954	1	4
957	1	4
958	2	2
960	2	2
962	1	4
966	1	4
973	1	4
974	1	4
975	1	4
976	1	4
977	2	2
978	2	2
980	1	4
981	1	4
982	1	4
983	1	4
984	2	2
986	1	4
987	2	2
988	2	2
989	1	4
990	1	4
991	1	4
992	1	4
993	2	2
994	1	4
995	1	4
996	2	2
997	2	2
998	1	4
1001	1	4
1002	1	4
1011	1	4
1015	1	4
1016	2	2
1018	1	4
1019	2	2
1020	3	2
1021	1	4
1022	2	2
1023	1	4
1026	1	4
1027	2	2
1029	1	4
1030	2	2
1032	1	4
1033	1	4
1034	1	4
1037	2	2
1038	2	2
1039	4	2
1040	1	4
1041	1	4
1042	5	1
1043	2	2
1044	5	1
1045	1	4
1046	1	4
1047	1	4
1048	3	2
1049	3	2
1050	1	4
1051	3	2
---------------------------------------------------
---------------------------------------------------

5' GAUGGAGGAGGAGAGGGGGAA 3' Transcript: Sobic.010G065400.2:774-794 Slice Site:785
   |||||||o||||||o o |  
3' CUACCUCUUCCUCUUGUGCAC 5' Query: miR164a-Known-3p-star

SiteID: Sobic.010G065400.2:785
MFE of perfect match: -39.00
MFE of this site: -29.20
MFEratio: 0.748717948717949
Allen et al. score: 9.5
Paired Regions (query5'-query3',transcript3'-transcript5')
	3-3,792-792
	5-5,790-790
	7-21,788-774
Unpaired Regions (query5'-query3',transcript3'-transcript5')
	1-2,794-793	UP5: Unpaired region at 5' of query
	4-4,791-791	SIL: Symmetric internal loop
	6-6,789-789	SIL: Symmetric internal loop

Degradome data file: degradome.cleaveLand.result/Control.degradome_1.fastq.trimmed.mc.fa_dd.txt
Degardome Category: 4
Degradome p-value: 0.47495914245318
T-Plot file: degradome.cleaveLand.result/Control_dgd_plot/miR164a-Known-3p-star_Sobic.010G065400.2_785_TPlot.pdf

Position	Reads	Category
594	1	4
747	1	4
749	1	4
785	1	4	<<<<<<<<<<
800	1	4
812	1	4
---------------------------------------------------
---------------------------------------------------

5' GAGGAGGAGAGGGGGAA-GGU 3' Transcript: Sobic.010G065400.3:778-797 Slice Site:789
   ||o||o|||||o|||   o|o
3' CUUCUUCUCUCUCCCAUGUCG 5' Query: miR529-Probable-3p-star

SiteID: Sobic.010G065400.3:789
MFE of perfect match: -40.10
MFE of this site: -28.70
MFEratio: 0.71571072319202
Allen et al. score: 9.5
Paired Regions (query5'-query3',transcript3'-transcript5')
	1-3,797-795
	7-21,792-778
Unpaired Regions (query5'-query3',transcript3'-transcript5')
	4-6,794-793	AILq: Asymmetric internal loop with more nts on the query side

Degradome data file: degradome.cleaveLand.result/Control.degradome_1.fastq.trimmed.mc.fa_dd.txt
Degardome Category: 4
Degradome p-value: 0.69639530084693
T-Plot file: degradome.cleaveLand.result/Control_dgd_plot/miR529-Probable-3p-star_Sobic.010G065400.3_789_TPlot.pdf

Position	Reads	Category
789	1	4	<<<<<<<<<<
800	1	4
---------------------------------------------------
---------------------------------------------------

5' CUUCUCAAUGGCUCGUCUUGACC 3' Transcript: Sobic.010G072300.2:1710-1732 Slice Site:1722
   ||||o| |oo|||  ||||||||
3' GAAGGG-UGUCGAA-AGAACUGG 5' Query: miR396-Probable-3p-star

SiteID: Sobic.010G072300.2:1722
MFE of perfect match: -39.10
MFE of this site: -25.50
MFEratio: 0.652173913043478
Allen et al. score: 6.5
Paired Regions (query5'-query3',transcript3'-transcript5')
	1-8,1732-1725
	10-15,1722-1717
	16-21,1715-1710
Unpaired Regions (query5'-query3',transcript3'-transcript5')
	9-9,1724-1723	AILt: Asymmetric internal loop with more nts on the transcript side
	x-x,1716-1716	BULt: Bulge on transcript side

Degradome data file: degradome.cleaveLand.result/Control.degradome_1.fastq.trimmed.mc.fa_dd.txt
Degardome Category: 4
Degradome p-value: 0.32940358688703
T-Plot file: degradome.cleaveLand.result/Control_dgd_plot/miR396-Probable-3p-star_Sobic.010G072300.2_1722_TPlot.pdf

Position	Reads	Category
495	1	4
945	1	4
1045	1	4
1076	1	4
1079	1	4
1315	1	4
1321	1	4
1323	1	4
1325	1	4
1645	1	4
1647	2	1
1652	1	4
1716	1	4
1722	1	4	<<<<<<<<<<
2216	1	4
2263	2	1
2271	1	4
---------------------------------------------------
---------------------------------------------------

5' CGACGGUGCUGGCGGCAACA 3' Transcript: Sobic.010G156400.1:261-280 Slice Site:271
    ||  o|||||||o||    
3' UCUAGUACGACCGUCGAAGU 5' Query: miR167b-Known-5p-mature

SiteID: Sobic.010G156400.1:271
MFE of perfect match: -37.60
MFE of this site: -24.70
MFEratio: 0.656914893617021
Allen et al. score: 11.5
Paired Regions (query5'-query3',transcript3'-transcript5')
	5-15,276-266
	18-19,263-262
Unpaired Regions (query5'-query3',transcript3'-transcript5')
	1-4,280-277	UP5: Unpaired region at 5' of query
	16-17,265-264	SIL: Symmetric internal loop
	20-20,261-261	UP3: Unpaired region at 3' of query

Degradome data file: degradome.cleaveLand.result/Control.degradome_1.fastq.trimmed.mc.fa_dd.txt
Degardome Category: 4
Degradome p-value: 0.825227135621353
T-Plot file: degradome.cleaveLand.result/Control_dgd_plot/miR167b-Known-5p-mature_Sobic.010G156400.1_271_TPlot.pdf

Position	Reads	Category
271	1	4	<<<<<<<<<<
---------------------------------------------------
---------------------------------------------------

5' AGACGCGCCGGACGAUCAUCAC 3' Transcript: Sobic.010G187300.1:776-797 Slice Site:787
      ||||||o||||| |||  |
3' AGAGCGCGGUCUGCU-GUAAGG 5' Query: miR166c-Probable-5p-star

SiteID: Sobic.010G187300.1:787
MFE of perfect match: -42.80
MFE of this site: -28.10
MFEratio: 0.656542056074766
Allen et al. score: 10
Paired Regions (query5'-query3',transcript3'-transcript5')
	1-1,797-797
	4-6,794-792
	7-18,790-779
Unpaired Regions (query5'-query3',transcript3'-transcript5')
	2-3,796-795	SIL: Symmetric internal loop
	x-x,791-791	BULt: Bulge on transcript side
	19-21,778-776	UP3: Unpaired region at 3' of query

Degradome data file: degradome.cleaveLand.result/Control.degradome_1.fastq.trimmed.mc.fa_dd.txt
Degardome Category: 4
Degradome p-value: 0.888695767136849
T-Plot file: degradome.cleaveLand.result/Control_dgd_plot/miR166c-Probable-5p-star_Sobic.010G187300.1_787_TPlot.pdf

Position	Reads	Category
785	1	4
787	1	4	<<<<<<<<<<
794	1	4
796	1	4
---------------------------------------------------
---------------------------------------------------

5' GCUGCGGGUGGCGCAGGAAGGGAAGCGGAUGGGC 3' Transcript: Sobic.010G193600.1:138-171 Slice Site:158
   ||||        o|||o|||o||||    ||o||
3' CGAC--------UGUCUUUCUCUUC----ACUCG 5' Query: miR156a-Known-3p-star

SiteID: Sobic.010G193600.1:158
MFE of perfect match: -40.70
MFE of this site: -26.70
MFEratio: 0.656019656019656
Allen et al. score: 19
Paired Regions (query5'-query3',transcript3'-transcript5')
	1-5,171-167
	6-18,162-150
	19-22,141-138
Unpaired Regions (query5'-query3',transcript3'-transcript5')
	x-x,166-163	BULt: Bulge on transcript side
	x-x,149-142	BULt: Bulge on transcript side

Degradome data file: degradome.cleaveLand.result/Control.degradome_1.fastq.trimmed.mc.fa_dd.txt
Degardome Category: 4
Degradome p-value: 0.874914087471091
T-Plot file: degradome.cleaveLand.result/Control_dgd_plot/miR156a-Known-3p-star_Sobic.010G193600.1_158_TPlot.pdf

Position	Reads	Category
156	1	4
157	1	4
158	1	4	<<<<<<<<<<
346	1	4
711	1	4
718	1	4
732	1	4
733	1	4
739	1	4
754	1	4
824	1	4
829	1	4
---------------------------------------------------
---------------------------------------------------

5' GCGAUAACUUGGACUGCGCCAACC 3' Transcript: Sobic.010G273600.1:941-964 Slice Site:955
    |||    |||o||o|||||||  
3' AGCUU---AACUUGGCGCGGUUAU 5' Query: miR171i-Probable-5p-star

SiteID: Sobic.010G273600.1:955
MFE of perfect match: -36.20
MFE of this site: -23.94
MFEratio: 0.661325966850829
Allen et al. score: 9.5
Paired Regions (query5'-query3',transcript3'-transcript5')
	3-16,962-949
	18-20,944-942
Unpaired Regions (query5'-query3',transcript3'-transcript5')
	1-2,964-963	UP5: Unpaired region at 5' of query
	17-17,948-945	AILt: Asymmetric internal loop with more nts on the transcript side
	21-21,941-941	UP3: Unpaired region at 3' of query

Degradome data file: degradome.cleaveLand.result/Control.degradome_1.fastq.trimmed.mc.fa_dd.txt
Degardome Category: 4
Degradome p-value: 0.734057828702122
T-Plot file: degradome.cleaveLand.result/Control_dgd_plot/miR171i-Probable-5p-star_Sobic.010G273600.1_955_TPlot.pdf

Position	Reads	Category
7	1	4
277	1	4
285	1	4
578	1	4
581	1	4
582	2	2
583	1	4
599	1	4
600	1	4
604	1	4
934	1	4
936	1	4
938	1	4
944	1	4
945	3	1
946	3	1
949	1	4
955	1	4	<<<<<<<<<<
958	1	4
961	1	4
963	1	4
---------------------------------------------------
