# Supplementary material for: Revealing critical mechanisms in determining sorghum resistance to drought and salt using mRNA, small RNA and degradome sequencing
Source: BMC Plant Biol. 2024 Jun 13;24:547. doi: 10.1186/s12870-024-05230-1 (PMC11177356; doi:10.1186/s12870-024-05230-1)
Supplement: Supplementary file 4 — Supplementary Material 4 [file 12870_2024_5230_MOESM4_ESM.txt]

# CleaveLand4 4.5
# Tue Feb 27 23:18:12 CST 2024
# Degradome Density File: Drought.degradome_1.fastq.trimmed.mc.fa_dd.txt
# Query Alignment file: miRNA.fa_GSTAr.txt
# Transcriptome: /public/home/zhenglw/work/sRNA_database/Sbicolor_313_v3.1.cds.fa
# P-value cutoff: 1
# Category cutoff: 4
# Output Format: Pretty
---------------------------------------------------

5' GCCAACAUGGCAAGGCAG 3' Transcript: Sobic.001G026200.3:1891-1908 Slice Site:1899
        |||oo||||||| 
3' CUUUAGUAUUGUUCCGUG 5' Query: miR8175g-Probable-5p-star

SiteID: Sobic.001G026200.3:1899
MFE of perfect match: -27.30
MFE of this site: -18.40
MFEratio: 0.673992673992674
Allen et al. score: 8
Paired Regions (query5'-query3',transcript3'-transcript5')
	2-13,1907-1896
Unpaired Regions (query5'-query3',transcript3'-transcript5')
	1-1,1908-1908	UP5: Unpaired region at 5' of query
	14-18,1895-1891	UP3: Unpaired region at 3' of query

Degradome data file: Drought.degradome_1.fastq.trimmed.mc.fa_dd.txt
Degardome Category: 4
Degradome p-value: 0.999809087799299
T-Plot file: degradome.cleaveLand.result/Drought_dgd_plot/miR8175g-Probable-5p-star_Sobic.001G026200.3_1899_TPlot.pdf

Position	Reads	Category
131	1	4
136	1	4
461	1	4
1899	1	4	<<<<<<<<<<
2002	1	4
2080	1	4
2114	3	0
2120	1	4
---------------------------------------------------
---------------------------------------------------

5' CCGCAGCAUCGGCAAGAACG 3' Transcript: Sobic.001G046900.1:537-556 Slice Site:547
     ||||||||o |||||   
3' UACGUCGUAGUAGUUCUAAG 5' Query: miR172b-Probable-3p-mature

SiteID: Sobic.001G046900.1:547
MFE of perfect match: -32.70
MFE of this site: -21.70
MFEratio: 0.663608562691131
Allen et al. score: 10
Paired Regions (query5'-query3',transcript3'-transcript5')
	4-8,553-549
	10-18,547-539
Unpaired Regions (query5'-query3',transcript3'-transcript5')
	1-3,556-554	UP5: Unpaired region at 5' of query
	9-9,548-548	SIL: Symmetric internal loop
	19-20,538-537	UP3: Unpaired region at 3' of query

Degradome data file: Drought.degradome_1.fastq.trimmed.mc.fa_dd.txt
Degardome Category: 4
Degradome p-value: 0.977311415118465
T-Plot file: degradome.cleaveLand.result/Drought_dgd_plot/miR172b-Probable-3p-mature_Sobic.001G046900.1_547_TPlot.pdf

Position	Reads	Category
216	1	4
219	1	4
232	1	4
233	1	4
275	1	4
277	1	4
294	1	4
355	1	4
394	1	4
431	1	4
537	1	4
539	1	4
541	1	4
544	2	0
545	1	4
547	1	4	<<<<<<<<<<
---------------------------------------------------
---------------------------------------------------

5' GGUGGAUAUAACCGAGGGAGAGG 3' Transcript: Sobic.001G099800.1:712-734 Slice Site:724
   ||||o o| |||||| |||||| 
3' CCACUAGUUUUGGCU-CCUCUCA 5' Query: miR156h-Probable-3p-star

SiteID: Sobic.001G099800.1:724
MFE of perfect match: -40.60
MFE of this site: -26.80
MFEratio: 0.660098522167488
Allen et al. score: 6
Paired Regions (query5'-query3',transcript3'-transcript5')
	2-7,733-728
	8-13,726-721
	15-16,719-718
	18-22,716-712
Unpaired Regions (query5'-query3',transcript3'-transcript5')
	1-1,734-734	UP5: Unpaired region at 5' of query
	x-x,727-727	BULt: Bulge on transcript side
	14-14,720-720	SIL: Symmetric internal loop
	17-17,717-717	SIL: Symmetric internal loop

Degradome data file: Drought.degradome_1.fastq.trimmed.mc.fa_dd.txt
Degardome Category: 4
Degradome p-value: 0.837564656922349
T-Plot file: degradome.cleaveLand.result/Drought_dgd_plot/miR156h-Probable-3p-star_Sobic.001G099800.1_724_TPlot.pdf

Position	Reads	Category
84	1	4
497	1	4
500	1	4
613	1	4
619	3	2
621	1	4
622	8	0
623	4	2
624	1	4
625	1	4
627	1	4
629	1	4
644	1	4
648	1	4
682	1	4
703	1	4
721	1	4
724	1	4	<<<<<<<<<<
726	1	4
728	1	4
747	1	4
869	1	4
877	1	4
892	1	4
939	1	4
945	1	4
981	1	4
985	1	4
987	2	2
989	1	4
994	1	4
---------------------------------------------------
---------------------------------------------------

5' GGGCGGUCAUCGUCAAGAACA 3' Transcript: Sobic.001G125900.1:329-349 Slice Site:340
     ||o| ||||o||||||   
3' UACGUC-GUAGUAGUUCUAAG 5' Query: miR172b-Probable-3p-mature

SiteID: Sobic.001G125900.1:340
MFE of perfect match: -32.70
MFE of this site: -22.40
MFEratio: 0.685015290519878
Allen et al. score: 9.5
Paired Regions (query5'-query3',transcript3'-transcript5')
	4-14,346-336
	15-18,334-331
Unpaired Regions (query5'-query3',transcript3'-transcript5')
	1-3,349-347	UP5: Unpaired region at 5' of query
	x-x,335-335	BULt: Bulge on transcript side
	19-20,330-329	UP3: Unpaired region at 3' of query

Degradome data file: Drought.degradome_1.fastq.trimmed.mc.fa_dd.txt
Degardome Category: 4
Degradome p-value: 0.884606474178939
T-Plot file: degradome.cleaveLand.result/Drought_dgd_plot/miR172b-Probable-3p-mature_Sobic.001G125900.1_340_TPlot.pdf

Position	Reads	Category
76	1	4
86	1	4
199	1	4
296	1	4
325	1	4
337	1	4
338	1	4
340	1	4	<<<<<<<<<<
341	1	4
342	1	4
344	1	4
351	1	4
352	2	1
354	1	4
355	2	1
451	1	4
458	1	4
462	1	4
472	1	4
892	1	4
955	1	4
1059	1	4
1063	1	4
1182	1	4
1185	1	4
1193	1	4
1424	1	4
1863	1	4
2184	1	4
2260	1	4
2269	1	4
2271	1	4
2280	1	4
2281	1	4
2294	2	1
2297	1	4
---------------------------------------------------
---------------------------------------------------

5' AGGAGACGCUCCACAUGGGGGGC 3' Transcript: Sobic.001G149500.1:26-48 Slice Site:38
    ||    o|||||| |||||oo|
3' ACCGC--UGAGGUG-ACCCCUUG 5' Query: miR5072-Probable-5p-mature

SiteID: Sobic.001G149500.1:38
MFE of perfect match: -42.90
MFE of this site: -28.48
MFEratio: 0.663869463869464
Allen et al. score: 9.5
Paired Regions (query5'-query3',transcript3'-transcript5')
	1-8,48-41
	9-15,39-33
	18-19,28-27
Unpaired Regions (query5'-query3',transcript3'-transcript5')
	x-x,40-40	BULt: Bulge on transcript side
	16-17,32-29	AILt: Asymmetric internal loop with more nts on the transcript side
	20-20,26-26	UP3: Unpaired region at 3' of query

Degradome data file: Drought.degradome_1.fastq.trimmed.mc.fa_dd.txt
Degardome Category: 3
Degradome p-value: 0.0323993402128686
T-Plot file: degradome.cleaveLand.result/Drought_dgd_plot/miR5072-Probable-5p-mature_Sobic.001G149500.1_38_TPlot.pdf

Position	Reads	Category
5	1	4
11	1	4
24	1	4
25	1	4
26	1	4
30	1	4
31	1	4
32	1	4
33	1	4
35	4	3
36	1	4
37	5	3
38	9	3	<<<<<<<<<<
39	8	3
40	13	2
41	5	3
42	6	3
43	3	3
44	9	3
45	12	2
46	4	3
47	7	3
48	7	3
49	9	3
50	9	3
51	8	3
52	31	2
53	66	2
54	35	2
55	69	2
56	36	2
57	47	2
58	88	0
59	25	2
60	9	3
61	6	3
62	4	3
63	4	3
64	12	2
65	7	3
66	6	3
67	7	3
68	2	3
69	1	4
70	3	3
71	12	2
72	8	3
73	17	2
74	14	2
75	12	2
76	15	2
77	15	2
78	9	3
79	16	2
80	6	3
81	3	3
82	4	3
83	5	3
84	4	3
85	4	3
86	18	2
87	4	3
88	19	2
89	13	2
90	22	2
91	27	2
92	17	2
93	11	3
94	7	3
95	5	3
96	10	3
97	20	2
98	16	2
99	13	2
100	21	2
101	18	2
102	18	2
103	11	3
104	30	2
105	7	3
106	19	2
107	46	2
108	28	2
109	45	2
110	23	2
111	22	2
112	25	2
113	6	3
114	4	3
118	2	3
125	2	3
127	2	3
128	2	3
129	1	4
130	2	3
136	2	3
157	3	3
158	1	4
159	2	3
160	4	3
161	1	4
162	1	4
163	2	3
164	5	3
165	2	3
166	2	3
167	2	3
168	1	4
169	7	3
170	1	4
171	3	3
173	9	3
174	6	3
175	5	3
176	4	3
178	2	3
179	3	3
180	2	3
181	6	3
182	9	3
183	8	3
184	3	3
185	3	3
186	5	3
187	8	3
188	7	3
190	16	2
191	5	3
192	15	2
193	6	3
194	25	2
195	14	2
196	52	2
197	18	2
198	15	2
199	9	3
200	7	3
201	6	3
202	23	2
203	19	2
204	14	2
205	14	2
206	10	3
207	5	3
208	22	2
209	31	2
210	19	2
211	35	2
212	27	2
213	23	2
214	41	2
215	27	2
216	19	2
217	18	2
218	19	2
219	23	2
220	17	2
221	8	3
222	6	3
223	3	3
224	1	4
226	3	3
227	1	4
229	3	3
230	3	3
232	1	4
234	1	4
235	1	4
245	1	4
247	1	4
251	1	4
255	1	4
256	1	4
268	1	4
269	1	4
---------------------------------------------------
---------------------------------------------------

5' GAGGAGCACAAGAAGGCCGAG 3' Transcript: Sobic.001G149500.1:79-99 Slice Site:89
   o||o|o|||||   oo||o|o
3' UUCUUUGUGUUGG-UUGGUUU 5' Query: miR5564a-Probable-5p-star

SiteID: Sobic.001G149500.1:89
MFE of perfect match: -29.60
MFE of this site: -20.20
MFEratio: 0.682432432432432
Allen et al. score: 11
Paired Regions (query5'-query3',transcript3'-transcript5')
	1-7,99-93
	10-20,89-79
Unpaired Regions (query5'-query3',transcript3'-transcript5')
	8-9,92-90	AILt: Asymmetric internal loop with more nts on the transcript side

Degradome data file: Drought.degradome_1.fastq.trimmed.mc.fa_dd.txt
Degardome Category: 2
Degradome p-value: 0.477930352329816
T-Plot file: degradome.cleaveLand.result/Drought_dgd_plot/miR5564a-Probable-5p-star_Sobic.001G149500.1_89_TPlot.pdf

Position	Reads	Category
5	1	4
11	1	4
24	1	4
25	1	4
26	1	4
30	1	4
31	1	4
32	1	4
33	1	4
35	4	3
36	1	4
37	5	3
38	9	3
39	8	3
40	13	2
41	5	3
42	6	3
43	3	3
44	9	3
45	12	2
46	4	3
47	7	3
48	7	3
49	9	3
50	9	3
51	8	3
52	31	2
53	66	2
54	35	2
55	69	2
56	36	2
57	47	2
58	88	0
59	25	2
60	9	3
61	6	3
62	4	3
63	4	3
64	12	2
65	7	3
66	6	3
67	7	3
68	2	3
69	1	4
70	3	3
71	12	2
72	8	3
73	17	2
74	14	2
75	12	2
76	15	2
77	15	2
78	9	3
79	16	2
80	6	3
81	3	3
82	4	3
83	5	3
84	4	3
85	4	3
86	18	2
87	4	3
88	19	2
89	13	2	<<<<<<<<<<
90	22	2
91	27	2
92	17	2
93	11	3
94	7	3
95	5	3
96	10	3
97	20	2
98	16	2
99	13	2
100	21	2
101	18	2
102	18	2
103	11	3
104	30	2
105	7	3
106	19	2
107	46	2
108	28	2
109	45	2
110	23	2
111	22	2
112	25	2
113	6	3
114	4	3
118	2	3
125	2	3
127	2	3
128	2	3
129	1	4
130	2	3
136	2	3
157	3	3
158	1	4
159	2	3
160	4	3
161	1	4
162	1	4
163	2	3
164	5	3
165	2	3
166	2	3
167	2	3
168	1	4
169	7	3
170	1	4
171	3	3
173	9	3
174	6	3
175	5	3
176	4	3
178	2	3
179	3	3
180	2	3
181	6	3
182	9	3
183	8	3
184	3	3
185	3	3
186	5	3
187	8	3
188	7	3
190	16	2
191	5	3
192	15	2
193	6	3
194	25	2
195	14	2
196	52	2
197	18	2
198	15	2
199	9	3
200	7	3
201	6	3
202	23	2
203	19	2
204	14	2
205	14	2
206	10	3
207	5	3
208	22	2
209	31	2
210	19	2
211	35	2
212	27	2
213	23	2
214	41	2
215	27	2
216	19	2
217	18	2
218	19	2
219	23	2
220	17	2
221	8	3
222	6	3
223	3	3
224	1	4
226	3	3
227	1	4
229	3	3
230	3	3
232	1	4
234	1	4
235	1	4
245	1	4
247	1	4
251	1	4
255	1	4
256	1	4
268	1	4
269	1	4
---------------------------------------------------
---------------------------------------------------

5' UGGCGUGCGGGGCGCUCGCGGC 3' Transcript: Sobic.001G176700.1:305-326 Slice Site:315
   ||||o|o|o||| || |o |||
3' ACCGUAUGUCCCUCG-GU-CCG 5' Query: miR160-Probable-5p-mature

SiteID: Sobic.001G176700.1:315
MFE of perfect match: -43.80
MFE of this site: -31.90
MFEratio: 0.728310502283105
Allen et al. score: 9
Paired Regions (query5'-query3',transcript3'-transcript5')
	1-3,326-324
	4-5,322-321
	6-7,319-318
	9-20,316-305
Unpaired Regions (query5'-query3',transcript3'-transcript5')
	x-x,323-323	BULt: Bulge on transcript side
	x-x,320-320	BULt: Bulge on transcript side
	8-8,317-317	SIL: Symmetric internal loop

Degradome data file: Drought.degradome_1.fastq.trimmed.mc.fa_dd.txt
Degardome Category: 4
Degradome p-value: 0.622214014426887
T-Plot file: degradome.cleaveLand.result/Drought_dgd_plot/miR160-Probable-5p-mature_Sobic.001G176700.1_315_TPlot.pdf

Position	Reads	Category
207	1	4
315	1	4	<<<<<<<<<<
933	1	4
967	1	4
968	3	0
1253	1	4
1407	1	4
1484	1	4
1489	1	4
1621	1	4
1698	1	4
1715	1	4
1763	1	4
1927	1	4
---------------------------------------------------
---------------------------------------------------

5' UGGUGGCUCUAGUGGUGGGC 3' Transcript: Sobic.001G222900.1:606-625 Slice Site:616
   |||o|o|||o| ||| |oo|
3' ACCGCUGAGGUGACCCCUUG 5' Query: miR5072-Probable-5p-mature

SiteID: Sobic.001G222900.1:616
MFE of perfect match: -42.90
MFE of this site: -28.40
MFEratio: 0.662004662004662
Allen et al. score: 8
Paired Regions (query5'-query3',transcript3'-transcript5')
	1-4,625-622
	6-8,620-618
	10-20,616-606
Unpaired Regions (query5'-query3',transcript3'-transcript5')
	5-5,621-621	SIL: Symmetric internal loop
	9-9,617-617	SIL: Symmetric internal loop

Degradome data file: Drought.degradome_1.fastq.trimmed.mc.fa_dd.txt
Degardome Category: 4
Degradome p-value: 0.992304635136573
T-Plot file: degradome.cleaveLand.result/Drought_dgd_plot/miR5072-Probable-5p-mature_Sobic.001G222900.1_616_TPlot.pdf

Position	Reads	Category
300	1	4
314	1	4
359	1	4
361	1	4
363	1	4
547	1	4
556	1	4
616	1	4	<<<<<<<<<<
618	1	4
658	1	4
679	1	4
778	1	4
1045	1	4
1070	1	4
1100	1	4
1167	1	4
1204	1	4
1212	1	4
---------------------------------------------------
---------------------------------------------------

5' CCGCCCACCAAUGGUG-GC 3' Transcript: Sobic.001G227800.1:448-465 Slice Site:457
     |||||||| ||||| ||
3' UUCGGGUGGUCACCACACG 5' Query: miR5072-Probable-3p-star

SiteID: Sobic.001G227800.1:457
MFE of perfect match: -39.80
MFE of this site: -28.70
MFEratio: 0.721105527638191
Allen et al. score: 6
Paired Regions (query5'-query3',transcript3'-transcript5')
	1-2,465-464
	4-8,463-459
	10-17,457-450
Unpaired Regions (query5'-query3',transcript3'-transcript5')
	3-3,x-x	BULq: Bulge on query side
	9-9,458-458	SIL: Symmetric internal loop
	18-19,449-448	UP3: Unpaired region at 3' of query

Degradome data file: Drought.degradome_1.fastq.trimmed.mc.fa_dd.txt
Degardome Category: 4
Degradome p-value: 0.67010074077047
T-Plot file: degradome.cleaveLand.result/Drought_dgd_plot/miR5072-Probable-3p-star_Sobic.001G227800.1_457_TPlot.pdf

Position	Reads	Category
197	1	4
198	4	2
199	1	4
200	2	2
201	11	0
202	1	4
213	1	4
267	1	4
317	2	2
320	1	4
363	1	4
382	1	4
398	1	4
445	1	4
457	1	4	<<<<<<<<<<
482	1	4
512	1	4
551	1	4
565	1	4
570	1	4
673	1	4
690	1	4
726	1	4
772	1	4
781	1	4
784	1	4
787	1	4
860	1	4
866	1	4
878	1	4
884	1	4
887	1	4
976	1	4
977	1	4
980	1	4
983	1	4
1005	1	4
---------------------------------------------------
---------------------------------------------------

5' GGAAUCAUCAGCU-GGCGC 3' Transcript: Sobic.001G243100.2:136-153 Slice Site:145
   |o|||||| |o|  |||o|
3' CUUUAGUA-UUGUUCCGUG 5' Query: miR8175a-Probable-5p-star

SiteID: Sobic.001G243100.2:145
MFE of perfect match: -27.30
MFE of this site: -17.80
MFEratio: 0.652014652014652
Allen et al. score: 8.5
Paired Regions (query5'-query3',transcript3'-transcript5')
	1-5,153-149
	8-10,147-145
	11-18,143-136
Unpaired Regions (query5'-query3',transcript3'-transcript5')
	6-7,148-148	AILq: Asymmetric internal loop with more nts on the query side
	x-x,144-144	BULt: Bulge on transcript side

Degradome data file: Drought.degradome_1.fastq.trimmed.mc.fa_dd.txt
Degardome Category: 4
Degradome p-value: 0.999998535379629
T-Plot file: degradome.cleaveLand.result/Drought_dgd_plot/miR8175a-Probable-5p-star_Sobic.001G243100.2_145_TPlot.pdf

Position	Reads	Category
10	1	4
17	1	4
19	1	4
20	1	4
36	1	4
127	1	4
139	1	4
145	1	4	<<<<<<<<<<
148	1	4
160	1	4
220	1	4
288	1	4
302	1	4
385	1	4
387	1	4
393	1	4
406	1	4
---------------------------------------------------
---------------------------------------------------

5' UGGCGGUGCGGGGCGGCAAGGC 3' Transcript: Sobic.001G251300.1:1235-1256 Slice Site:1246
   |||| o|o|o||| o|| ||||
3' ACCG-UAUGUCCC-UCGGUCCG 5' Query: miR160-Probable-5p-mature

SiteID: Sobic.001G251300.1:1246
MFE of perfect match: -43.80
MFE of this site: -29.10
MFEratio: 0.664383561643836
Allen et al. score: 8
Paired Regions (query5'-query3',transcript3'-transcript5')
	1-4,1256-1253
	6-8,1251-1249
	9-16,1247-1240
	17-20,1238-1235
Unpaired Regions (query5'-query3',transcript3'-transcript5')
	5-5,1252-1252	SIL: Symmetric internal loop
	x-x,1248-1248	BULt: Bulge on transcript side
	x-x,1239-1239	BULt: Bulge on transcript side

Degradome data file: Drought.degradome_1.fastq.trimmed.mc.fa_dd.txt
Degardome Category: 4
Degradome p-value: 0.99860340136886
T-Plot file: degradome.cleaveLand.result/Drought_dgd_plot/miR160-Probable-5p-mature_Sobic.001G251300.1_1246_TPlot.pdf

Position	Reads	Category
1246	1	4	<<<<<<<<<<
---------------------------------------------------
---------------------------------------------------

5' GAAAUCACCACAGGGCCC 3' Transcript: Sobic.001G376400.1:339-356 Slice Site:347
   |||||||  |||o||| |
3' CUUUAGUAUUGUUCCGUG 5' Query: miR8175a-Probable-5p-star

SiteID: Sobic.001G376400.1:347
MFE of perfect match: -27.30
MFE of this site: -18.80
MFEratio: 0.688644688644689
Allen et al. score: 7
Paired Regions (query5'-query3',transcript3'-transcript5')
	1-1,356-356
	3-9,354-348
	12-18,345-339
Unpaired Regions (query5'-query3',transcript3'-transcript5')
	2-2,355-355	SIL: Symmetric internal loop
	10-11,347-346	SIL: Symmetric internal loop

Degradome data file: Drought.degradome_1.fastq.trimmed.mc.fa_dd.txt
Degardome Category: 4
Degradome p-value: 0.998134361070615
T-Plot file: degradome.cleaveLand.result/Drought_dgd_plot/miR8175a-Probable-5p-star_Sobic.001G376400.1_347_TPlot.pdf

Position	Reads	Category
347	1	4	<<<<<<<<<<
589	1	4
592	1	4
593	2	1
595	1	4
718	1	4
744	1	4
766	1	4
864	1	4
907	1	4
910	1	4
914	1	4
920	2	1
921	1	4
927	1	4
---------------------------------------------------
---------------------------------------------------

5' ACGGGUAAAGUAAUUGGUGGAA 3' Transcript: Sobic.001G391400.1:547-568 Slice Site:559
     ||||||||o|||| |o o||
3' UACCCAUUUCGUUAAGCGGUUU 5' Query: miR5564b-Known-3p-star

SiteID: Sobic.001G391400.1:559
MFE of perfect match: -36.00
MFE of this site: -24.90
MFEratio: 0.691666666666667
Allen et al. score: 9
Paired Regions (query5'-query3',transcript3'-transcript5')
	1-3,568-566
	5-6,564-563
	8-20,561-549
Unpaired Regions (query5'-query3',transcript3'-transcript5')
	4-4,565-565	SIL: Symmetric internal loop
	7-7,562-562	SIL: Symmetric internal loop
	21-22,548-547	UP3: Unpaired region at 3' of query

Degradome data file: Drought.degradome_1.fastq.trimmed.mc.fa_dd.txt
Degardome Category: 2
Degradome p-value: 0.0359097006974316
T-Plot file: degradome.cleaveLand.result/Drought_dgd_plot/miR5564b-Known-3p-star_Sobic.001G391400.1_559_TPlot.pdf

Position	Reads	Category
199	1	4
296	1	4
419	1	4
439	1	4
441	1	4
462	1	4
486	2	2
489	2	2
494	1	4
502	1	4
534	1	4
535	1	4
556	4	2
557	2	2
558	1	4
559	4	2	<<<<<<<<<<
561	5	0
565	1	4
574	1	4
575	1	4
616	1	4
785	1	4
788	1	4
1082	1	4
1154	1	4
1155	2	2
1156	1	4
1166	1	4
1170	1	4
1173	3	2
1175	1	4
1177	1	4
---------------------------------------------------
---------------------------------------------------

5' GGUGGUUACGGCGGAGGAGCAGG 3' Transcript: Sobic.001G394100.1:535-557 Slice Site:547
   ||||o|o| oo| |||||| || 
3' CCACUAGUUUUGGCUCCUC-UCA 5' Query: miR156h-Probable-3p-star

SiteID: Sobic.001G394100.1:547
MFE of perfect match: -40.60
MFE of this site: -26.60
MFEratio: 0.655172413793103
Allen et al. score: 8.5
Paired Regions (query5'-query3',transcript3'-transcript5')
	2-3,556-555
	4-9,553-548
	11-13,546-544
	15-22,542-535
Unpaired Regions (query5'-query3',transcript3'-transcript5')
	1-1,557-557	UP5: Unpaired region at 5' of query
	x-x,554-554	BULt: Bulge on transcript side
	10-10,547-547	SIL: Symmetric internal loop
	14-14,543-543	SIL: Symmetric internal loop

Degradome data file: Drought.degradome_1.fastq.trimmed.mc.fa_dd.txt
Degardome Category: 4
Degradome p-value: 0.879149378703949
T-Plot file: degradome.cleaveLand.result/Drought_dgd_plot/miR156h-Probable-3p-star_Sobic.001G394100.1_547_TPlot.pdf

Position	Reads	Category
99	1	4
106	1	4
111	1	4
115	1	4
176	1	4
194	1	4
267	1	4
296	1	4
297	1	4
410	1	4
443	1	4
448	1	4
452	1	4
456	1	4
457	2	1
466	1	4
471	1	4
472	1	4
473	1	4
477	1	4
490	2	1
547	1	4	<<<<<<<<<<
636	1	4
642	1	4
643	1	4
650	1	4
655	1	4
658	1	4
659	1	4
660	1	4
661	1	4
665	1	4
672	1	4
683	1	4
685	1	4
686	1	4
734	1	4
735	1	4
790	1	4
812	1	4
817	1	4
847	2	1
851	1	4
---------------------------------------------------
---------------------------------------------------

5' UCUCGACACAACCAUCCAAU 3' Transcript: Sobic.001G418700.2:1007-1026 Slice Site:1017
       o||||||||| |||| 
3' UUCUUUGUGUUGGUUGGUUU 5' Query: miR5564a-Probable-5p-star

SiteID: Sobic.001G418700.2:1017
MFE of perfect match: -29.60
MFE of this site: -20.20
MFEratio: 0.682432432432432
Allen et al. score: 7.5
Paired Regions (query5'-query3',transcript3'-transcript5')
	2-5,1025-1022
	7-16,1020-1011
Unpaired Regions (query5'-query3',transcript3'-transcript5')
	1-1,1026-1026	UP5: Unpaired region at 5' of query
	6-6,1021-1021	SIL: Symmetric internal loop
	17-20,1010-1007	UP3: Unpaired region at 3' of query

Degradome data file: Drought.degradome_1.fastq.trimmed.mc.fa_dd.txt
Degardome Category: 4
Degradome p-value: 0.999991202851899
T-Plot file: degradome.cleaveLand.result/Drought_dgd_plot/miR5564a-Probable-5p-star_Sobic.001G418700.2_1017_TPlot.pdf

Position	Reads	Category
491	2	3
492	18	0
493	4	2
494	10	2
495	1	4
792	1	4
817	2	3
822	1	4
1017	1	4	<<<<<<<<<<
1084	1	4
1103	1	4
1151	1	4
1462	1	4
1491	1	4
1545	1	4
1546	1	4
1547	1	4
---------------------------------------------------
---------------------------------------------------

5' GGGCCCGUGGUACGGGGACGCC-GGC 3' Transcript: Sobic.001G431800.1:1176-1200 Slice Site:1191
    |||     o|||o|||| ||| |||
3' ACCG-----UAUGUCCCU-CGGUCCG 5' Query: miR160-Probable-5p-mature

SiteID: Sobic.001G431800.1:1191
MFE of perfect match: -43.80
MFE of this site: -28.60
MFEratio: 0.65296803652968
Allen et al. score: 11.5
Paired Regions (query5'-query3',transcript3'-transcript5')
	1-3,1200-1198
	5-7,1197-1195
	8-16,1193-1185
	17-19,1179-1177
Unpaired Regions (query5'-query3',transcript3'-transcript5')
	4-4,x-x	BULq: Bulge on query side
	x-x,1194-1194	BULt: Bulge on transcript side
	x-x,1184-1180	BULt: Bulge on transcript side
	20-20,1176-1176	UP3: Unpaired region at 3' of query

Degradome data file: Drought.degradome_1.fastq.trimmed.mc.fa_dd.txt
Degardome Category: 4
Degradome p-value: 0.999884806061309
T-Plot file: degradome.cleaveLand.result/Drought_dgd_plot/miR160-Probable-5p-mature_Sobic.001G431800.1_1191_TPlot.pdf

Position	Reads	Category
521	1	4
591	1	4
595	1	4
596	1	4
601	1	4
1009	1	4
1080	1	4
1191	1	4	<<<<<<<<<<
1514	1	4
1550	1	4
---------------------------------------------------
---------------------------------------------------

5' UGGCG-CUCGCGGAGGGGAAC 3' Transcript: Sobic.001G449600.1:2-21 Slice Site:12
   ||||| ||| |o  |||||||
3' ACCGCUGAG-GUGACCCCUUG 5' Query: miR5072-Probable-5p-mature

SiteID: Sobic.001G449600.1:12
MFE of perfect match: -42.90
MFE of this site: -28.00
MFEratio: 0.652680652680653
Allen et al. score: 8
Paired Regions (query5'-query3',transcript3'-transcript5')
	1-7,21-15
	10-11,12-11
	12-14,9-7
	16-20,6-2
Unpaired Regions (query5'-query3',transcript3'-transcript5')
	8-9,14-13	SIL: Symmetric internal loop
	x-x,10-10	BULt: Bulge on transcript side
	15-15,x-x	BULq: Bulge on query side

Degradome data file: Drought.degradome_1.fastq.trimmed.mc.fa_dd.txt
Degardome Category: 0
Degradome p-value: 0.135201575057247
T-Plot file: degradome.cleaveLand.result/Drought_dgd_plot/miR5072-Probable-5p-mature_Sobic.001G449600.1_12_TPlot.pdf

Position	Reads	Category
12	2	0	<<<<<<<<<<
13	1	4
272	1	4
---------------------------------------------------
---------------------------------------------------

5' GUGCAGCGUCG-CAAGAAAG 3' Transcript: Sobic.001G457400.4:995-1013 Slice Site:1005
   o||||||o||o |||||   
3' UACGUCGUAGUAGUUCUAAG 5' Query: miR172b-Probable-3p-mature

SiteID: Sobic.001G457400.4:1005
MFE of perfect match: -32.70
MFE of this site: -23.70
MFEratio: 0.724770642201835
Allen et al. score: 9
Paired Regions (query5'-query3',transcript3'-transcript5')
	4-8,1010-1006
	10-20,1005-995
Unpaired Regions (query5'-query3',transcript3'-transcript5')
	1-3,1013-1011	UP5: Unpaired region at 5' of query
	9-9,x-x	BULq: Bulge on query side

Degradome data file: Drought.degradome_1.fastq.trimmed.mc.fa_dd.txt
Degardome Category: 4
Degradome p-value: 0.535612600683435
T-Plot file: degradome.cleaveLand.result/Drought_dgd_plot/miR172b-Probable-3p-mature_Sobic.001G457400.4_1005_TPlot.pdf

Position	Reads	Category
747	1	4
823	1	4
1005	1	4	<<<<<<<<<<
---------------------------------------------------
---------------------------------------------------

5' GGAAUCAUUUAGCAAAGCAC 3' Transcript: Sobic.001G501200.1:354-373 Slice Site:364
   |o|||||  ||o||| ||||
3' CUUUAGU--AUUGUUCCGUG 5' Query: miR8175g-Probable-5p-star

SiteID: Sobic.001G501200.1:364
MFE of perfect match: -27.30
MFE of this site: -17.80
MFEratio: 0.652014652014652
Allen et al. score: 7.5
Paired Regions (query5'-query3',transcript3'-transcript5')
	1-4,373-370
	6-11,368-363
	12-18,360-354
Unpaired Regions (query5'-query3',transcript3'-transcript5')
	5-5,369-369	SIL: Symmetric internal loop
	x-x,362-361	BULt: Bulge on transcript side

Degradome data file: Drought.degradome_1.fastq.trimmed.mc.fa_dd.txt
Degardome Category: 4
Degradome p-value: 0.999999209031573
T-Plot file: degradome.cleaveLand.result/Drought_dgd_plot/miR8175g-Probable-5p-star_Sobic.001G501200.1_364_TPlot.pdf

Position	Reads	Category
84	1	4
200	1	4
250	1	4
345	2	0
346	1	4
357	1	4
364	1	4	<<<<<<<<<<
377	1	4
401	1	4
544	1	4
556	1	4
---------------------------------------------------
---------------------------------------------------

5' CUGCAUUGCAAUAUCAGGAUUC 3' Transcript: Sobic.002G001000.1:591-612 Slice Site:603
    ||||  ||| o||||o|||||
3' UACGU--CGUAGUAGUUCUAAG 5' Query: miR172b-Probable-3p-mature

SiteID: Sobic.002G001000.1:603
MFE of perfect match: -32.70
MFE of this site: -21.60
MFEratio: 0.660550458715596
Allen et al. score: 7
Paired Regions (query5'-query3',transcript3'-transcript5')
	1-11,612-602
	13-15,600-598
	16-19,595-592
Unpaired Regions (query5'-query3',transcript3'-transcript5')
	12-12,601-601	SIL: Symmetric internal loop
	x-x,597-596	BULt: Bulge on transcript side
	20-20,591-591	UP3: Unpaired region at 3' of query

Degradome data file: Drought.degradome_1.fastq.trimmed.mc.fa_dd.txt
Degardome Category: 4
Degradome p-value: 0.981991804847007
T-Plot file: degradome.cleaveLand.result/Drought_dgd_plot/miR172b-Probable-3p-mature_Sobic.002G001000.1_603_TPlot.pdf

Position	Reads	Category
39	1	4
43	1	4
45	1	4
82	1	4
84	1	4
87	1	4
90	1	4
446	1	4
482	1	4
486	1	4
523	1	4
603	1	4	<<<<<<<<<<
921	1	4
1340	1	4
---------------------------------------------------
---------------------------------------------------

5' CCGCCCGCCGCCGGCGGCGGUGGUG-GC 3' Transcript: Sobic.002G084800.1:349-375 Slice Site:367
     ||||o||         o|||||| ||
3' UUCGGGUGG---------UCACCACACG 5' Query: miR5072-Probable-3p-star

SiteID: Sobic.002G084800.1:367
MFE of perfect match: -39.80
MFE of this site: -26.70
MFEratio: 0.670854271356784
Allen et al. score: 23.5
Paired Regions (query5'-query3',transcript3'-transcript5')
	1-2,375-374
	4-10,373-367
	11-17,357-351
Unpaired Regions (query5'-query3',transcript3'-transcript5')
	3-3,x-x	BULq: Bulge on query side
	x-x,366-358	BULt: Bulge on transcript side
	18-19,350-349	UP3: Unpaired region at 3' of query

Degradome data file: Drought.degradome_1.fastq.trimmed.mc.fa_dd.txt
Degardome Category: 4
Degradome p-value: 0.988372177762574
T-Plot file: degradome.cleaveLand.result/Drought_dgd_plot/miR5072-Probable-3p-star_Sobic.002G084800.1_367_TPlot.pdf

Position	Reads	Category
367	1	4	<<<<<<<<<<
687	1	4
689	2	1
694	1	4
696	2	1
710	1	4
712	1	4
715	1	4
---------------------------------------------------
---------------------------------------------------

5' GUGCUCUCUCUCUUCUGUCA 3' Transcript: Sobic.002G257900.2:989-1008 Slice Site:999
   ||||||||||||||||||||
3' CACGAGAGAGAGAAGACAGU 5' Query: miR156h-Probable-5p-mature

SiteID: Sobic.002G257900.2:999
MFE of perfect match: -37.40
MFE of this site: -38.80
MFEratio: 1
Allen et al. score: 0
Paired Regions (query5'-query3',transcript3'-transcript5')
	1-20,1008-989
Unpaired Regions (query5'-query3',transcript3'-transcript5')
	NA

Degradome data file: Drought.degradome_1.fastq.trimmed.mc.fa_dd.txt
Degardome Category: 4
Degradome p-value: 0.00614199340168997
T-Plot file: degradome.cleaveLand.result/Drought_dgd_plot/miR156h-Probable-5p-mature_Sobic.002G257900.2_999_TPlot.pdf

Position	Reads	Category
999	1	4	<<<<<<<<<<
---------------------------------------------------
---------------------------------------------------

5' GAGCAACACAAUCAAGCAAA 3' Transcript: Sobic.002G413400.2:306-325 Slice Site:316
   o|| |||||||o||| ||||
3' UUCUUUGUGUUGGUUGGUUU 5' Query: miR5564a-Probable-5p-star

SiteID: Sobic.002G413400.2:316
MFE of perfect match: -29.60
MFE of this site: -20.00
MFEratio: 0.675675675675676
Allen et al. score: 4.5
Paired Regions (query5'-query3',transcript3'-transcript5')
	1-4,325-322
	6-16,320-310
	18-20,308-306
Unpaired Regions (query5'-query3',transcript3'-transcript5')
	5-5,321-321	SIL: Symmetric internal loop
	17-17,309-309	SIL: Symmetric internal loop

Degradome data file: Drought.degradome_1.fastq.trimmed.mc.fa_dd.txt
Degardome Category: 4
Degradome p-value: 0.99999906010875
T-Plot file: degradome.cleaveLand.result/Drought_dgd_plot/miR5564a-Probable-5p-star_Sobic.002G413400.2_316_TPlot.pdf

Position	Reads	Category
124	2	2
216	1	4
227	1	4
260	1	4
267	1	4
279	1	4
287	1	4
298	1	4
311	1	4
313	1	4
314	3	2
315	1	4
316	1	4	<<<<<<<<<<
318	5	0
319	4	2
322	1	4
323	1	4
325	1	4
326	2	2
359	1	4
391	1	4
394	2	2
395	1	4
398	1	4
399	1	4
400	3	2
402	1	4
406	3	2
410	1	4
509	1	4
618	1	4
621	1	4
650	1	4
680	1	4
702	1	4
752	1	4
---------------------------------------------------
---------------------------------------------------

5' AGAGAGCUCGACAGAGGGAGCAGCGGGA 3' Transcript: Sobic.003G037900.1:68-95 Slice Site:86
   |||| ||| ||||||oo||| ||||o| 
3' UCUC-CGA-CUGUCUUUCUCUUCGCUCG 5' Query: miR156i-Known-3p-star

SiteID: Sobic.003G037900.1:86
MFE of perfect match: -51.60
MFE of this site: -36.50
MFEratio: 0.707364341085271
Allen et al. score: 7.5
Paired Regions (query5'-query3',transcript3'-transcript5')
	2-7,94-89
	9-19,87-77
	20-22,75-73
	23-26,71-68
Unpaired Regions (query5'-query3',transcript3'-transcript5')
	1-1,95-95	UP5: Unpaired region at 5' of query
	8-8,88-88	SIL: Symmetric internal loop
	x-x,76-76	BULt: Bulge on transcript side
	x-x,72-72	BULt: Bulge on transcript side

Degradome data file: Drought.degradome_1.fastq.trimmed.mc.fa_dd.txt
Degardome Category: 4
Degradome p-value: 0.285213119802855
T-Plot file: degradome.cleaveLand.result/Drought_dgd_plot/miR156i-Known-3p-star_Sobic.003G037900.1_86_TPlot.pdf

Position	Reads	Category
23	1	4
44	2	1
46	1	4
54	1	4
56	1	4
58	1	4
64	1	4
65	1	4
77	1	4
86	1	4	<<<<<<<<<<
88	1	4
101	1	4
112	1	4
320	1	4
397	1	4
425	1	4
429	2	1
430	1	4
431	1	4
432	1	4
433	2	1
468	1	4
495	2	1
496	1	4
497	2	1
---------------------------------------------------
---------------------------------------------------

5' GCAAUCAUAGGGAGGUCAC 3' Transcript: Sobic.003G093400.1:1220-1238 Slice Site:1228
     |||||||o o||| |||
3' CUUUAGUAUUGUUCC-GUG 5' Query: miR8175g-Probable-5p-star

SiteID: Sobic.003G093400.1:1228
MFE of perfect match: -27.30
MFE of this site: -18.20
MFEratio: 0.666666666666667
Allen et al. score: 8
Paired Regions (query5'-query3',transcript3'-transcript5')
	1-3,1238-1236
	4-7,1234-1231
	9-16,1229-1222
Unpaired Regions (query5'-query3',transcript3'-transcript5')
	x-x,1235-1235	BULt: Bulge on transcript side
	8-8,1230-1230	SIL: Symmetric internal loop
	17-18,1221-1220	UP3: Unpaired region at 3' of query

Degradome data file: Drought.degradome_1.fastq.trimmed.mc.fa_dd.txt
Degardome Category: 4
Degradome p-value: 0.999959457979396
T-Plot file: degradome.cleaveLand.result/Drought_dgd_plot/miR8175g-Probable-5p-star_Sobic.003G093400.1_1228_TPlot.pdf

Position	Reads	Category
1210	1	4
1228	1	4	<<<<<<<<<<
---------------------------------------------------
---------------------------------------------------

5' ACCAUUGAUGGUGAAGAUGAAG 3' Transcript: Sobic.003G163200.1:2551-2572 Slice Site:2563
        ||||o|||||o||||||
3' CACACACUAUCACUUUUACUUC 5' Query: miR156f-Probable-3p-star

SiteID: Sobic.003G163200.1:2563
MFE of perfect match: -33.70
MFE of this site: -24.00
MFEratio: 0.712166172106825
Allen et al. score: 6.5
Paired Regions (query5'-query3',transcript3'-transcript5')
	1-17,2572-2556
Unpaired Regions (query5'-query3',transcript3'-transcript5')
	18-22,2555-2551	UP3: Unpaired region at 3' of query

Degradome data file: Drought.degradome_1.fastq.trimmed.mc.fa_dd.txt
Degardome Category: 4
Degradome p-value: 0.201383206385136
T-Plot file: degradome.cleaveLand.result/Drought_dgd_plot/miR156f-Probable-3p-star_Sobic.003G163200.1_2563_TPlot.pdf

Position	Reads	Category
63	1	4
66	1	4
74	1	4
103	1	4
112	1	4
204	1	4
285	1	4
325	1	4
347	1	4
395	1	4
420	1	4
439	1	4
459	2	2
462	1	4
531	1	4
581	1	4
708	1	4
710	1	4
724	1	4
727	1	4
902	1	4
907	1	4
959	1	4
973	1	4
975	1	4
1266	1	4
1713	1	4
1717	1	4
1718	1	4
1720	1	4
1734	1	4
2137	1	4
2144	1	4
2147	1	4
2149	2	2
2151	1	4
2214	1	4
2217	1	4
2221	1	4
2245	1	4
2246	2	2
2248	1	4
2251	3	1
2252	3	1
2253	2	2
2256	1	4
2257	1	4
2258	1	4
2387	1	4
2482	1	4
2527	1	4
2560	1	4
2563	1	4	<<<<<<<<<<
2565	1	4
2566	1	4
2580	1	4
2590	1	4
2603	1	4
2618	1	4
2621	1	4
2704	1	4
2709	1	4
2732	1	4
2756	1	4
2770	1	4
2772	1	4
2773	1	4
2801	1	4
2802	1	4
2818	1	4
2820	1	4
2826	1	4
2975	1	4
3134	1	4
3140	1	4
3185	2	2
3196	1	4
3199	1	4
3289	1	4
3292	1	4
---------------------------------------------------
---------------------------------------------------

5' AGGGGUACCAGGGAGGCUAGGC 3' Transcript: Sobic.003G196800.1:244-265 Slice Site:255
    || o|| |||||| ||o||||
3' ACCGUAU-GUCCCU-CGGUCCG 5' Query: miR160-Probable-5p-mature

SiteID: Sobic.003G196800.1:255
MFE of perfect match: -43.80
MFE of this site: -31.00
MFEratio: 0.707762557077626
Allen et al. score: 6.5
Paired Regions (query5'-query3',transcript3'-transcript5')
	1-7,265-259
	8-13,257-252
	14-16,250-248
	18-19,246-245
Unpaired Regions (query5'-query3',transcript3'-transcript5')
	x-x,258-258	BULt: Bulge on transcript side
	x-x,251-251	BULt: Bulge on transcript side
	17-17,247-247	SIL: Symmetric internal loop
	20-20,244-244	UP3: Unpaired region at 3' of query

Degradome data file: Drought.degradome_1.fastq.trimmed.mc.fa_dd.txt
Degardome Category: 4
Degradome p-value: 0.836056569328642
T-Plot file: degradome.cleaveLand.result/Drought_dgd_plot/miR160-Probable-5p-mature_Sobic.003G196800.1_255_TPlot.pdf

Position	Reads	Category
115	1	4
189	1	4
198	1	4
200	1	4
201	1	4
202	1	4
206	1	4
207	1	4
209	1	4
214	1	4
218	1	4
220	1	4
255	1	4	<<<<<<<<<<
326	1	4
344	2	0
346	1	4
352	1	4
367	1	4
375	1	4
390	1	4
391	1	4
392	1	4
427	1	4
494	1	4
503	1	4
511	1	4
555	1	4
---------------------------------------------------
---------------------------------------------------

5' UCGAGACACUGCCGAGACCAGA 3' Transcript: Sobic.003G198400.1:1637-1658 Slice Site:1647
     ||o|||| o||  o||||o|
3' UUCUUUGUGUUGG--UUGGUUU 5' Query: miR5564a-Probable-5p-star

SiteID: Sobic.003G198400.1:1647
MFE of perfect match: -29.60
MFE of this site: -20.60
MFEratio: 0.695945945945946
Allen et al. score: 11.5
Paired Regions (query5'-query3',transcript3'-transcript5')
	1-7,1658-1652
	8-10,1649-1647
	12-18,1645-1639
Unpaired Regions (query5'-query3',transcript3'-transcript5')
	x-x,1651-1650	BULt: Bulge on transcript side
	11-11,1646-1646	SIL: Symmetric internal loop
	19-20,1638-1637	UP3: Unpaired region at 3' of query

Degradome data file: Drought.degradome_1.fastq.trimmed.mc.fa_dd.txt
Degardome Category: 4
Degradome p-value: 0.999832772764367
T-Plot file: degradome.cleaveLand.result/Drought_dgd_plot/miR5564a-Probable-5p-star_Sobic.003G198400.1_1647_TPlot.pdf

Position	Reads	Category
1376	1	4
1446	1	4
1448	1	4
1482	1	4
1503	1	4
1647	1	4	<<<<<<<<<<
1650	1	4
1862	1	4
---------------------------------------------------
---------------------------------------------------

5' GCCGUGGGCCAGUCAGCGAUUGC 3' Transcript: Sobic.003G218600.2:197-219 Slice Site:209
   ||| o|o|||||o||o| ||| |
3' CGGAGCUCGGUCGGUUG-UAAGG 5' Query: miR166-Known-5p-star

SiteID: Sobic.003G218600.2:209
MFE of perfect match: -46.60
MFE of this site: -31.80
MFEratio: 0.682403433476395
Allen et al. score: 8
Paired Regions (query5'-query3',transcript3'-transcript5')
	1-1,219-219
	3-5,217-215
	6-18,213-201
	20-22,199-197
Unpaired Regions (query5'-query3',transcript3'-transcript5')
	2-2,218-218	SIL: Symmetric internal loop
	x-x,214-214	BULt: Bulge on transcript side
	19-19,200-200	SIL: Symmetric internal loop

Degradome data file: Drought.degradome_1.fastq.trimmed.mc.fa_dd.txt
Degardome Category: 4
Degradome p-value: 0.651291709063624
T-Plot file: degradome.cleaveLand.result/Drought_dgd_plot/miR166-Known-5p-star_Sobic.003G218600.2_209_TPlot.pdf

Position	Reads	Category
209	1	4	<<<<<<<<<<
346	1	4
409	1	4
441	1	4
457	1	4
461	1	4
472	1	4
478	1	4
563	1	4
572	1	4
594	1	4
---------------------------------------------------
---------------------------------------------------

5' AAGGGAUAC-ACCAACCCGA 3' Transcript: Sobic.003G259400.1:372-390 Slice Site:381
   |||oo|o|| |||||||   
3' UUCUUUGUGUUGGUUGGUUU 5' Query: miR5564a-Probable-5p-star

SiteID: Sobic.003G259400.1:381
MFE of perfect match: -29.60
MFE of this site: -20.00
MFEratio: 0.675675675675676
Allen et al. score: 8.5
Paired Regions (query5'-query3',transcript3'-transcript5')
	4-10,387-381
	12-20,380-372
Unpaired Regions (query5'-query3',transcript3'-transcript5')
	1-3,390-388	UP5: Unpaired region at 5' of query
	11-11,x-x	BULq: Bulge on query side

Degradome data file: Drought.degradome_1.fastq.trimmed.mc.fa_dd.txt
Degardome Category: 4
Degradome p-value: 0.99999842784576
T-Plot file: degradome.cleaveLand.result/Drought_dgd_plot/miR5564a-Probable-5p-star_Sobic.003G259400.1_381_TPlot.pdf

Position	Reads	Category
90	1	4
122	1	4
125	1	4
126	1	4
127	1	4
132	1	4
159	1	4
339	1	4
381	1	4	<<<<<<<<<<
587	1	4
660	1	4
790	1	4
1056	1	4
1058	1	4
1078	1	4
1258	1	4
1360	1	4
---------------------------------------------------
---------------------------------------------------

5' GAAAUCAUGAAAGUAGGCAG 3' Transcript: Sobic.003G264200.1:326-345 Slice Site:334
   ||||||||o|    ||||| 
3' CUUUAGUAUUGU--UCCGUG 5' Query: miR8175a-Probable-5p-star

SiteID: Sobic.003G264200.1:334
MFE of perfect match: -27.30
MFE of this site: -18.18
MFEratio: 0.665934065934066
Allen et al. score: 10
Paired Regions (query5'-query3',transcript3'-transcript5')
	2-6,344-340
	9-18,335-326
Unpaired Regions (query5'-query3',transcript3'-transcript5')
	1-1,345-345	UP5: Unpaired region at 5' of query
	7-8,339-336	AILt: Asymmetric internal loop with more nts on the transcript side

Degradome data file: Drought.degradome_1.fastq.trimmed.mc.fa_dd.txt
Degardome Category: 4
Degradome p-value: 0.999974380610402
T-Plot file: degradome.cleaveLand.result/Drought_dgd_plot/miR8175a-Probable-5p-star_Sobic.003G264200.1_334_TPlot.pdf

Position	Reads	Category
69	1	4
222	1	4
236	1	4
334	1	4	<<<<<<<<<<
422	1	4
427	1	4
428	1	4
432	1	4
456	1	4
583	1	4
807	1	4
812	1	4
817	1	4
838	1	4
---------------------------------------------------
---------------------------------------------------

5' CUCAGGUUAAAGAGCUUGUUGGAAG 3' Transcript: Sobic.003G304700.1:296-320 Slice Site:310
    |||o|    |o|||o|| ||||||
3' AAGUUC----UUUCGGAC-ACCUUC 5' Query: miR396-Probable-5p-mature

SiteID: Sobic.003G304700.1:310
MFE of perfect match: -34.10
MFE of this site: -22.30
MFEratio: 0.653958944281525
Allen et al. score: 9
Paired Regions (query5'-query3',transcript3'-transcript5')
	1-6,320-315
	7-14,313-306
	15-19,301-297
Unpaired Regions (query5'-query3',transcript3'-transcript5')
	x-x,314-314	BULt: Bulge on transcript side
	x-x,305-302	BULt: Bulge on transcript side
	20-20,296-296	UP3: Unpaired region at 3' of query

Degradome data file: Drought.degradome_1.fastq.trimmed.mc.fa_dd.txt
Degardome Category: 4
Degradome p-value: 0.996534775733709
T-Plot file: degradome.cleaveLand.result/Drought_dgd_plot/miR396-Probable-5p-mature_Sobic.003G304700.1_310_TPlot.pdf

Position	Reads	Category
299	1	4
308	1	4
310	1	4	<<<<<<<<<<
332	1	4
347	1	4
349	1	4
407	1	4
412	1	4
453	1	4
---------------------------------------------------
---------------------------------------------------

5' GAGGAAC-C-ACCGACCAGA 3' Transcript: Sobic.003G305700.1:371-388 Slice Site:379
   o||o||| | |||o||||o|
3' UUCUUUGUGUUGGUUGGUUU 5' Query: miR5564a-Probable-5p-star

SiteID: Sobic.003G305700.1:379
MFE of perfect match: -29.60
MFE of this site: -21.20
MFEratio: 0.716216216216216
Allen et al. score: 6
Paired Regions (query5'-query3',transcript3'-transcript5')
	1-10,388-379
	12-12,378-378
	14-20,377-371
Unpaired Regions (query5'-query3',transcript3'-transcript5')
	11-11,x-x	BULq: Bulge on query side
	13-13,x-x	BULq: Bulge on query side

Degradome data file: Drought.degradome_1.fastq.trimmed.mc.fa_dd.txt
Degardome Category: 2
Degradome p-value: 0.238740759304224
T-Plot file: degradome.cleaveLand.result/Drought_dgd_plot/miR5564a-Probable-5p-star_Sobic.003G305700.1_379_TPlot.pdf

Position	Reads	Category
14	1	4
105	1	4
164	1	4
167	1	4
171	1	4
174	2	2
177	1	4
178	1	4
181	1	4
199	1	4
203	1	4
204	1	4
213	1	4
216	1	4
220	1	4
223	1	4
237	1	4
241	1	4
242	2	2
246	1	4
249	1	4
257	1	4
265	1	4
266	1	4
268	2	2
280	1	4
285	1	4
288	1	4
319	1	4
350	1	4
359	1	4
375	2	2
378	2	2
379	2	2	<<<<<<<<<<
380	1	4
381	2	2
382	1	4
384	1	4
385	4	1
386	3	2
388	4	1
389	4	1
390	3	2
391	4	1
392	3	2
393	2	2
394	1	4
395	1	4
396	1	4
413	1	4
453	1	4
458	1	4
460	1	4
463	1	4
465	2	2
466	2	2
468	1	4
473	1	4
481	1	4
488	1	4
489	1	4
496	1	4
502	1	4
506	1	4
511	2	2
536	1	4
---------------------------------------------------
---------------------------------------------------

5' CUGCCCGGCACCA-GCACGC 3' Transcript: Sobic.003G354000.1:361-379 Slice Site:371
    |||  ||||||  ||||||
3' UACGAACCGUGGCACGUGCG 5' Query: miR160-Probable-3p-star

SiteID: Sobic.003G354000.1:371
MFE of perfect match: -41.60
MFE of this site: -27.10
MFEratio: 0.651442307692308
Allen et al. score: 7
Paired Regions (query5'-query3',transcript3'-transcript5')
	1-6,379-374
	9-14,372-367
	17-19,364-362
Unpaired Regions (query5'-query3',transcript3'-transcript5')
	7-8,373-373	AILq: Asymmetric internal loop with more nts on the query side
	15-16,366-365	SIL: Symmetric internal loop
	20-20,361-361	UP3: Unpaired region at 3' of query

Degradome data file: Drought.degradome_1.fastq.trimmed.mc.fa_dd.txt
Degardome Category: 4
Degradome p-value: 0.99998918624596
T-Plot file: degradome.cleaveLand.result/Drought_dgd_plot/miR160-Probable-3p-star_Sobic.003G354000.1_371_TPlot.pdf

Position	Reads	Category
101	1	4
371	1	4	<<<<<<<<<<
444	1	4
447	1	4
463	1	4
770	1	4
1201	2	0
---------------------------------------------------
---------------------------------------------------

5' GAGAUCAUCACGGGGAAGGGCGC 3' Transcript: Sobic.003G370000.1:646-668 Slice Site:654
   ||o||||| ||o     o|||o|
3' CUUUAGUAUUGU-----UCCGUG 5' Query: miR8175a-Probable-5p-star

SiteID: Sobic.003G370000.1:654
MFE of perfect match: -27.30
MFE of this site: -18.80
MFEratio: 0.688644688644689
Allen et al. score: 15.5
Paired Regions (query5'-query3',transcript3'-transcript5')
	1-6,668-663
	7-9,657-655
	11-18,653-646
Unpaired Regions (query5'-query3',transcript3'-transcript5')
	x-x,662-658	BULt: Bulge on transcript side
	10-10,654-654	SIL: Symmetric internal loop

Degradome data file: Drought.degradome_1.fastq.trimmed.mc.fa_dd.txt
Degardome Category: 2
Degradome p-value: 0.287356597918002
T-Plot file: degradome.cleaveLand.result/Drought_dgd_plot/miR8175a-Probable-5p-star_Sobic.003G370000.1_654_TPlot.pdf

Position	Reads	Category
134	1	4
141	1	4
148	1	4
178	1	4
197	1	4
262	1	4
265	1	4
283	1	4
284	4	1
285	1	4
391	1	4
410	1	4
504	1	4
637	4	1
639	1	4
640	1	4
652	1	4
653	1	4
654	2	2	<<<<<<<<<<
655	1	4
671	1	4
672	1	4
682	1	4
698	1	4
722	1	4
736	1	4
741	2	2
742	1	4
746	1	4
748	1	4
---------------------------------------------------
---------------------------------------------------

5' AGGCGGCUCCA--GGGGAUG 3' Transcript: Sobic.003G382900.1:134-151 Slice Site:144
    ||||o|||||  |||||  
3' ACCGCUGAGGUGACCCCUUG 5' Query: miR5072-Probable-5p-mature

SiteID: Sobic.003G382900.1:144
MFE of perfect match: -42.90
MFE of this site: -29.70
MFEratio: 0.692307692307692
Allen et al. score: 8.5
Paired Regions (query5'-query3',transcript3'-transcript5')
	3-7,149-145
	10-19,144-135
Unpaired Regions (query5'-query3',transcript3'-transcript5')
	1-2,151-150	UP5: Unpaired region at 5' of query
	8-9,x-x	BULq: Bulge on query side
	20-20,134-134	UP3: Unpaired region at 3' of query

Degradome data file: Drought.degradome_1.fastq.trimmed.mc.fa_dd.txt
Degardome Category: 4
Degradome p-value: 0.884606474178939
T-Plot file: degradome.cleaveLand.result/Drought_dgd_plot/miR5072-Probable-5p-mature_Sobic.003G382900.1_144_TPlot.pdf

Position	Reads	Category
130	1	4
133	1	4
143	1	4
144	1	4	<<<<<<<<<<
627	1	4
629	1	4
1172	1	4
1464	1	4
1470	1	4
1542	1	4
1544	2	0
1545	1	4
1546	1	4
1564	1	4
1565	1	4
1606	1	4
1675	1	4
1692	1	4
1933	1	4
1936	1	4
---------------------------------------------------
---------------------------------------------------

5' GUGCUCUCUCUCUUCUGUCA 3' Transcript: Sobic.003G406600.1:857-876 Slice Site:867
   ||||||||||||||||||||
3' CACGAGAGAGAGAAGACAGU 5' Query: miR156h-Probable-5p-mature

SiteID: Sobic.003G406600.1:867
MFE of perfect match: -37.40
MFE of this site: -39.00
MFEratio: 1
Allen et al. score: 0
Paired Regions (query5'-query3',transcript3'-transcript5')
	1-20,876-857
Unpaired Regions (query5'-query3',transcript3'-transcript5')
	NA

Degradome data file: Drought.degradome_1.fastq.trimmed.mc.fa_dd.txt
Degardome Category: 3
Degradome p-value: 0.000339268316915886
T-Plot file: degradome.cleaveLand.result/Drought_dgd_plot/miR156h-Probable-5p-mature_Sobic.003G406600.1_867_TPlot.pdf

Position	Reads	Category
867	2	3	<<<<<<<<<<
---------------------------------------------------
---------------------------------------------------

5' CGAAUCAUUGCAAGGCUA 3' Transcript: Sobic.003G412400.3:184-201 Slice Site:192
    o|||||| o||||||  
3' CUUUAGUAUUGUUCCGUG 5' Query: miR8175g-Probable-5p-star

SiteID: Sobic.003G412400.3:192
MFE of perfect match: -27.30
MFE of this site: -18.50
MFEratio: 0.677655677655678
Allen et al. score: 7.5
Paired Regions (query5'-query3',transcript3'-transcript5')
	3-9,199-193
	11-17,191-185
Unpaired Regions (query5'-query3',transcript3'-transcript5')
	1-2,201-200	UP5: Unpaired region at 5' of query
	10-10,192-192	SIL: Symmetric internal loop
	18-18,184-184	UP3: Unpaired region at 3' of query

Degradome data file: Drought.degradome_1.fastq.trimmed.mc.fa_dd.txt
Degardome Category: 4
Degradome p-value: 0.999515985662913
T-Plot file: degradome.cleaveLand.result/Drought_dgd_plot/miR8175g-Probable-5p-star_Sobic.003G412400.3_192_TPlot.pdf

Position	Reads	Category
129	1	4
189	1	4
192	1	4	<<<<<<<<<<
197	1	4
220	1	4
286	1	4
434	1	4
708	1	4
---------------------------------------------------
---------------------------------------------------

5' GCCGAGGGUGGUGAAGAUGAGG 3' Transcript: Sobic.004G006300.2:151-172 Slice Site:163
         |o|o|||||o||||o|
3' CACACACUAUCACUUUUACUUC 5' Query: miR156f-Probable-3p-star

SiteID: Sobic.004G006300.2:163
MFE of perfect match: -33.70
MFE of this site: -22.50
MFEratio: 0.667655786350148
Allen et al. score: 9
Paired Regions (query5'-query3',transcript3'-transcript5')
	1-16,172-157
Unpaired Regions (query5'-query3',transcript3'-transcript5')
	17-22,156-151	UP3: Unpaired region at 3' of query

Degradome data file: Drought.degradome_1.fastq.trimmed.mc.fa_dd.txt
Degardome Category: 4
Degradome p-value: 0.541299610779524
T-Plot file: degradome.cleaveLand.result/Drought_dgd_plot/miR156f-Probable-3p-star_Sobic.004G006300.2_163_TPlot.pdf

Position	Reads	Category
54	1	4
59	2	2
60	1	4
61	1	4
80	1	4
81	1	4
83	1	4
85	1	4
86	3	2
87	2	2
89	2	2
91	1	4
93	1	4
95	1	4
96	1	4
100	5	2
102	2	2
103	3	2
110	1	4
111	1	4
113	1	4
117	1	4
122	1	4
146	1	4
149	1	4
153	1	4
163	1	4	<<<<<<<<<<
187	1	4
198	1	4
207	1	4
208	1	4
239	1	4
241	1	4
242	2	2
243	3	2
253	1	4
254	1	4
256	2	2
257	1	4
258	2	2
260	1	4
264	1	4
266	1	4
267	1	4
268	4	2
271	1	4
273	1	4
275	1	4
277	2	2
278	1	4
279	1	4
280	1	4
281	5	2
282	1	4
283	2	2
288	1	4
307	1	4
309	1	4
317	1	4
318	2	2
357	1	4
358	1	4
368	1	4
370	1	4
371	1	4
375	1	4
376	2	2
378	3	2
379	1	4
381	2	2
382	1	4
383	3	2
386	2	2
387	8	0
388	5	2
389	4	2
390	2	2
391	1	4
397	1	4
398	1	4
401	1	4
403	1	4
405	1	4
410	1	4
414	1	4
416	1	4
421	3	2
422	2	2
427	1	4
428	1	4
460	1	4
468	1	4
469	1	4
471	2	2
472	1	4
473	1	4
---------------------------------------------------
---------------------------------------------------

5' CGGCGACUUCACCAGGGGCAAC 3' Transcript: Sobic.004G018400.1:213-234 Slice Site:223
    |||||||o|||  |||| |||
3' ACCGCUGAGGUGA-CCCC-UUG 5' Query: miR5072-Probable-5p-mature

SiteID: Sobic.004G018400.1:223
MFE of perfect match: -42.90
MFE of this site: -31.00
MFEratio: 0.722610722610723
Allen et al. score: 8
Paired Regions (query5'-query3',transcript3'-transcript5')
	1-3,234-232
	4-7,230-227
	9-19,224-214
Unpaired Regions (query5'-query3',transcript3'-transcript5')
	x-x,231-231	BULt: Bulge on transcript side
	8-8,226-225	AILt: Asymmetric internal loop with more nts on the transcript side
	20-20,213-213	UP3: Unpaired region at 3' of query

Degradome data file: Drought.degradome_1.fastq.trimmed.mc.fa_dd.txt
Degardome Category: 4
Degradome p-value: 0.568706893786056
T-Plot file: degradome.cleaveLand.result/Drought_dgd_plot/miR5072-Probable-5p-mature_Sobic.004G018400.1_223_TPlot.pdf

Position	Reads	Category
21	1	4
128	1	4
195	1	4
197	1	4
199	1	4
200	1	4
208	1	4
209	1	4
220	1	4
223	1	4	<<<<<<<<<<
226	1	4
385	1	4
388	1	4
390	1	4
391	2	2
399	2	2
403	2	2
405	5	0
412	1	4
416	1	4
---------------------------------------------------
---------------------------------------------------

5' UGGUGCUGUCGCCGGAGGAGA 3' Transcript: Sobic.004G075800.1:2054-2074 Slice Site:2064
   |||o||o|| ||||| |||  
3' ACCGCGGCAACGGCC-CCUGG 5' Query: miR8175a-Probable-3p-mature

SiteID: Sobic.004G075800.1:2064
MFE of perfect match: -47.80
MFE of this site: -31.10
MFEratio: 0.650627615062762
Allen et al. score: 8
Paired Regions (query5'-query3',transcript3'-transcript5')
	3-5,2072-2070
	6-10,2068-2064
	12-20,2062-2054
Unpaired Regions (query5'-query3',transcript3'-transcript5')
	1-2,2074-2073	UP5: Unpaired region at 5' of query
	x-x,2069-2069	BULt: Bulge on transcript side
	11-11,2063-2063	SIL: Symmetric internal loop

Degradome data file: Drought.degradome_1.fastq.trimmed.mc.fa_dd.txt
Degardome Category: 4
Degradome p-value: 0.999999998683299
T-Plot file: degradome.cleaveLand.result/Drought_dgd_plot/miR8175a-Probable-3p-mature_Sobic.004G075800.1_2064_TPlot.pdf

Position	Reads	Category
1060	1	4
1258	1	4
1312	1	4
1584	1	4
1590	1	4
1646	1	4
2064	1	4	<<<<<<<<<<
2217	1	4
---------------------------------------------------
---------------------------------------------------

5' AGGAGGCACAAUUAACGCCA 3' Transcript: Sobic.004G084500.2:1352-1371 Slice Site:1362
   |o||oo|||||oo|||    
3' UUCUUUGUGUUGGUUGGUUU 5' Query: miR5564a-Probable-5p-star

SiteID: Sobic.004G084500.2:1362
MFE of perfect match: -29.60
MFE of this site: -19.70
MFEratio: 0.66554054054054
Allen et al. score: 10.5
Paired Regions (query5'-query3',transcript3'-transcript5')
	5-20,1367-1352
Unpaired Regions (query5'-query3',transcript3'-transcript5')
	1-4,1371-1368	UP5: Unpaired region at 5' of query

Degradome data file: Drought.degradome_1.fastq.trimmed.mc.fa_dd.txt
Degardome Category: 4
Degradome p-value: 0.999999978344203
T-Plot file: degradome.cleaveLand.result/Drought_dgd_plot/miR5564a-Probable-5p-star_Sobic.004G084500.2_1362_TPlot.pdf

Position	Reads	Category
61	1	4
535	1	4
759	1	4
1194	1	4
1319	1	4
1362	1	4	<<<<<<<<<<
1366	1	4
1367	1	4
1368	2	0
1371	1	4
1374	1	4
---------------------------------------------------
---------------------------------------------------

5' CGAGGCGAUGGACGGGGAGAGGGGCAAGGC 3' Transcript: Sobic.004G230200.1:1299-1328 Slice Site:1318
    |||||    |||o|oo||||oo||  o||
3' UCUCCGA---CUGUCUUUCUCUUCGC-UCG 5' Query: miR156i-Known-3p-star

SiteID: Sobic.004G230200.1:1318
MFE of perfect match: -51.60
MFE of this site: -34.14
MFEratio: 0.661627906976744
Allen et al. score: 13.5
Paired Regions (query5'-query3',transcript3'-transcript5')
	1-3,1328-1326
	5-19,1323-1309
	21-25,1304-1300
Unpaired Regions (query5'-query3',transcript3'-transcript5')
	4-4,1325-1324	AILt: Asymmetric internal loop with more nts on the transcript side
	20-20,1308-1305	AILt: Asymmetric internal loop with more nts on the transcript side
	26-26,1299-1299	UP3: Unpaired region at 3' of query

Degradome data file: Drought.degradome_1.fastq.trimmed.mc.fa_dd.txt
Degardome Category: 4
Degradome p-value: 0.813986256532327
T-Plot file: degradome.cleaveLand.result/Drought_dgd_plot/miR156i-Known-3p-star_Sobic.004G230200.1_1318_TPlot.pdf

Position	Reads	Category
231	1	4
232	1	4
488	1	4
1151	1	4
1258	1	4
1318	1	4	<<<<<<<<<<
---------------------------------------------------
---------------------------------------------------

5' ACAAAACACAACC-ACCAAA 3' Transcript: Sobic.004G236200.1:1256-1274 Slice Site:1266
      |||||||||| ||||||
3' UUCUUUGUGUUGGUUGGUUU 5' Query: miR5564a-Probable-5p-star

SiteID: Sobic.004G236200.1:1266
MFE of perfect match: -29.60
MFE of this site: -20.90
MFEratio: 0.706081081081081
Allen et al. score: 5
Paired Regions (query5'-query3',transcript3'-transcript5')
	1-6,1274-1269
	8-17,1268-1259
Unpaired Regions (query5'-query3',transcript3'-transcript5')
	7-7,x-x	BULq: Bulge on query side
	18-20,1258-1256	UP3: Unpaired region at 3' of query

Degradome data file: Drought.degradome_1.fastq.trimmed.mc.fa_dd.txt
Degardome Category: 4
Degradome p-value: 0.998714860676628
T-Plot file: degradome.cleaveLand.result/Drought_dgd_plot/miR5564a-Probable-5p-star_Sobic.004G236200.1_1266_TPlot.pdf

Position	Reads	Category
311	1	4
322	1	4
492	1	4
506	1	4
521	1	4
724	1	4
765	1	4
945	1	4
1244	1	4
1262	1	4
1266	1	4	<<<<<<<<<<
1268	1	4
1272	1	4
1445	1	4
1782	1	4
1787	1	4
1790	1	4
1791	1	4
1870	1	4
1872	1	4
1877	1	4
1951	1	4
1954	1	4
2232	1	4
---------------------------------------------------
---------------------------------------------------

5' AAGAAGCACGAG-GACCAGG 3' Transcript: Sobic.004G286600.1:103-121 Slice Site:113
   |||||o|||o|  o||||o 
3' UUCUUUGUGUUGGUUGGUUU 5' Query: miR5564a-Probable-5p-star

SiteID: Sobic.004G286600.1:113
MFE of perfect match: -29.60
MFE of this site: -19.90
MFEratio: 0.672297297297297
Allen et al. score: 8.5
Paired Regions (query5'-query3',transcript3'-transcript5')
	2-7,120-115
	10-20,113-103
Unpaired Regions (query5'-query3',transcript3'-transcript5')
	1-1,121-121	UP5: Unpaired region at 5' of query
	8-9,114-114	AILq: Asymmetric internal loop with more nts on the query side

Degradome data file: Drought.degradome_1.fastq.trimmed.mc.fa_dd.txt
Degardome Category: 4
Degradome p-value: 0.999999605715544
T-Plot file: degradome.cleaveLand.result/Drought_dgd_plot/miR5564a-Probable-5p-star_Sobic.004G286600.1_113_TPlot.pdf

Position	Reads	Category
38	1	4
60	1	4
67	2	2
68	1	4
72	1	4
73	1	4
76	1	4
83	1	4
85	1	4
92	1	4
95	2	2
96	4	2
97	1	4
98	1	4
99	2	2
100	6	2
101	4	2
102	2	2
103	7	2
104	9	2
105	7	2
106	19	0
107	6	2
108	2	2
109	4	2
110	7	2
111	3	2
112	5	2
113	1	4	<<<<<<<<<<
114	2	2
115	1	4
116	1	4
117	1	4
118	2	2
119	1	4
121	1	4
125	2	2
126	1	4
127	4	2
128	1	4
130	2	2
131	2	2
133	2	2
134	1	4
135	1	4
150	1	4
153	1	4
154	1	4
156	1	4
157	2	2
163	1	4
258	1	4
259	1	4
261	1	4
262	3	2
264	1	4
265	2	2
268	2	2
271	2	2
272	1	4
273	3	2
274	1	4
276	1	4
277	1	4
279	1	4
284	2	2
285	3	2
286	1	4
291	2	2
292	1	4
295	1	4
298	1	4
299	2	2
301	4	2
302	1	4
304	4	2
305	2	2
306	1	4
307	2	2
309	1	4
310	1	4
319	5	2
320	2	2
322	5	2
323	3	2
324	1	4
325	1	4
326	1	4
327	2	2
329	2	2
330	3	2
331	3	2
333	1	4
335	1	4
341	1	4
343	1	4
344	1	4
346	1	4
349	1	4
454	1	4
456	1	4
472	1	4
507	1	4
512	1	4
548	1	4
553	1	4
575	1	4
577	1	4
579	1	4
588	1	4
591	1	4
593	1	4
596	1	4
608	1	4
610	1	4
611	1	4
613	1	4
614	1	4
615	3	2
617	1	4
619	1	4
636	1	4
717	1	4
722	1	4
724	1	4
725	1	4
729	1	4
738	1	4
740	1	4
748	4	2
755	1	4
769	1	4
774	1	4
784	1	4
785	1	4
---------------------------------------------------
---------------------------------------------------

5' GAAGUGGUUACAAGGGAC 3' Transcript: Sobic.004G358400.1:2956-2973 Slice Site:2964
   |||o| o| |||||| ||
3' CUUUAGUAUUGUUCCGUG 5' Query: miR8175g-Probable-5p-star

SiteID: Sobic.004G358400.1:2964
MFE of perfect match: -27.30
MFE of this site: -18.00
MFEratio: 0.659340659340659
Allen et al. score: 6.5
Paired Regions (query5'-query3',transcript3'-transcript5')
	1-2,2973-2972
	4-9,2970-2965
	11-12,2963-2962
	14-18,2960-2956
Unpaired Regions (query5'-query3',transcript3'-transcript5')
	3-3,2971-2971	SIL: Symmetric internal loop
	10-10,2964-2964	SIL: Symmetric internal loop
	13-13,2961-2961	SIL: Symmetric internal loop

Degradome data file: Drought.degradome_1.fastq.trimmed.mc.fa_dd.txt
Degardome Category: 4
Degradome p-value: 0.999993692513851
T-Plot file: degradome.cleaveLand.result/Drought_dgd_plot/miR8175g-Probable-5p-star_Sobic.004G358400.1_2964_TPlot.pdf

Position	Reads	Category
740	1	4
827	1	4
858	1	4
860	1	4
863	1	4
867	1	4
934	1	4
1033	1	4
1386	1	4
1503	1	4
1508	1	4
1518	1	4
1602	1	4
2235	1	4
2361	1	4
2431	1	4
2442	1	4
2458	1	4
2785	1	4
2878	1	4
2959	1	4
2964	1	4	<<<<<<<<<<
3132	1	4
3330	1	4
3500	1	4
3711	1	4
3802	1	4
3917	1	4
3949	1	4
4021	1	4
4194	1	4
4266	1	4
4345	1	4
4565	1	4
4712	1	4
4731	1	4
4844	1	4
4862	1	4
4866	1	4
5125	1	4
5132	1	4
5133	1	4
5141	1	4
5142	2	2
5144	1	4
5146	1	4
5147	1	4
5148	3	0
5157	1	4
5165	1	4
5197	1	4
5341	2	2
5620	1	4
5832	1	4
5833	1	4
---------------------------------------------------
---------------------------------------------------

5' GAGGAACUUGGCCAACCUCU 3' Transcript: Sobic.005G101200.1:634-653 Slice Site:644
   o||o|||  oo||||||   
3' UUCUUUGUGUUGGUUGGUUU 5' Query: miR5564a-Probable-5p-star

SiteID: Sobic.005G101200.1:644
MFE of perfect match: -29.60
MFE of this site: -20.20
MFEratio: 0.682432432432432
Allen et al. score: 11
Paired Regions (query5'-query3',transcript3'-transcript5')
	4-11,650-643
	14-20,640-634
Unpaired Regions (query5'-query3',transcript3'-transcript5')
	1-3,653-651	UP5: Unpaired region at 5' of query
	12-13,642-641	SIL: Symmetric internal loop

Degradome data file: Drought.degradome_1.fastq.trimmed.mc.fa_dd.txt
Degardome Category: 4
Degradome p-value: 0.999988212119721
T-Plot file: degradome.cleaveLand.result/Drought_dgd_plot/miR5564a-Probable-5p-star_Sobic.005G101200.1_644_TPlot.pdf

Position	Reads	Category
644	1	4	<<<<<<<<<<
853	1	4
928	1	4
933	1	4
1006	1	4
1751	1	4
---------------------------------------------------
---------------------------------------------------

5' GAGGUCGACAACGAGGACGC 3' Transcript: Sobic.005G142900.1:529-548 Slice Site:538
   ||oo||o  |||o||| |o|
3' CUUUAGUA-UUGUUCC-GUG 5' Query: miR8175g-Probable-5p-star

SiteID: Sobic.005G142900.1:538
MFE of perfect match: -27.30
MFE of this site: -18.10
MFEratio: 0.663003663003663
Allen et al. score: 10
Paired Regions (query5'-query3',transcript3'-transcript5')
	1-3,548-546
	4-10,544-538
	12-18,535-529
Unpaired Regions (query5'-query3',transcript3'-transcript5')
	x-x,545-545	BULt: Bulge on transcript side
	11-11,537-536	AILt: Asymmetric internal loop with more nts on the transcript side

Degradome data file: Drought.degradome_1.fastq.trimmed.mc.fa_dd.txt
Degardome Category: 4
Degradome p-value: 0.999977489769895
T-Plot file: degradome.cleaveLand.result/Drought_dgd_plot/miR8175g-Probable-5p-star_Sobic.005G142900.1_538_TPlot.pdf

Position	Reads	Category
400	1	4
525	1	4
527	1	4
538	1	4	<<<<<<<<<<
671	1	4
729	1	4
769	1	4
---------------------------------------------------
---------------------------------------------------

5' GAGAUGAUGAUGAAGAGGCAC 3' Transcript: Sobic.005G211200.1:415-435 Slice Site:423
   ||o|| ||o|o   o||||||
3' CUUUAGUAUUG---UUCCGUG 5' Query: miR8175a-Probable-5p-star

SiteID: Sobic.005G211200.1:423
MFE of perfect match: -27.30
MFE of this site: -19.20
MFEratio: 0.703296703296703
Allen et al. score: 10.5
Paired Regions (query5'-query3',transcript3'-transcript5')
	1-7,435-429
	8-12,425-421
	14-18,419-415
Unpaired Regions (query5'-query3',transcript3'-transcript5')
	x-x,428-426	BULt: Bulge on transcript side
	13-13,420-420	SIL: Symmetric internal loop

Degradome data file: Drought.degradome_1.fastq.trimmed.mc.fa_dd.txt
Degardome Category: 4
Degradome p-value: 0.985925148558575
T-Plot file: degradome.cleaveLand.result/Drought_dgd_plot/miR8175a-Probable-5p-star_Sobic.005G211200.1_423_TPlot.pdf

Position	Reads	Category
406	1	4
423	1	4	<<<<<<<<<<
---------------------------------------------------
---------------------------------------------------

5' UGGCUGGCGGAGCUGCUGGAGAGGAUAGAGU 3' Transcript: Sobic.006G064100.1:506-536 Slice Site:525
   ||||||o|o|||     o||||o|   |||o
3' ACCGACUGUCUC-----UCUCUUCA--CUCG 5' Query: miR156c-Known-3p-star

SiteID: Sobic.006G064100.1:525
MFE of perfect match: -48.30
MFE of this site: -32.00
MFEratio: 0.662525879917184
Allen et al. score: 19.5
Paired Regions (query5'-query3',transcript3'-transcript5')
	1-4,536-533
	6-12,529-523
	13-24,517-506
Unpaired Regions (query5'-query3',transcript3'-transcript5')
	5-5,532-530	AILt: Asymmetric internal loop with more nts on the transcript side
	x-x,522-518	BULt: Bulge on transcript side

Degradome data file: Drought.degradome_1.fastq.trimmed.mc.fa_dd.txt
Degardome Category: 4
Degradome p-value: 0.585637226316681
T-Plot file: degradome.cleaveLand.result/Drought_dgd_plot/miR156c-Known-3p-star_Sobic.006G064100.1_525_TPlot.pdf

Position	Reads	Category
183	1	4
257	1	4
335	1	4
489	1	4
500	1	4
505	1	4
518	1	4
525	1	4	<<<<<<<<<<
528	1	4
531	1	4
539	2	2
543	1	4
552	1	4
553	2	2
555	2	2
556	2	2
557	2	2
558	1	4
559	2	2
560	4	0
561	2	2
562	1	4
570	1	4
582	1	4
591	1	4
635	1	4
643	1	4
645	1	4
648	1	4
651	1	4
854	1	4
871	1	4
958	1	4
1063	1	4
1086	1	4
1088	2	2
1089	1	4
1122	1	4
1209	1	4
1395	1	4
1411	1	4
1416	1	4
1450	1	4
1456	1	4
1475	1	4
1522	1	4
---------------------------------------------------
---------------------------------------------------

5' GAGAAACGCU-CCAAUCAAC 3' Transcript: Sobic.006G083300.2:2176-2194 Slice Site:2186
   o||||||o|  ||||o||| 
3' UUCUUUGUGUUGGUUGGUUU 5' Query: miR5564a-Probable-5p-star

SiteID: Sobic.006G083300.2:2186
MFE of perfect match: -29.60
MFE of this site: -20.70
MFEratio: 0.699324324324324
Allen et al. score: 7
Paired Regions (query5'-query3',transcript3'-transcript5')
	2-9,2193-2186
	12-20,2184-2176
Unpaired Regions (query5'-query3',transcript3'-transcript5')
	1-1,2194-2194	UP5: Unpaired region at 5' of query
	10-11,2185-2185	AILq: Asymmetric internal loop with more nts on the query side

Degradome data file: Drought.degradome_1.fastq.trimmed.mc.fa_dd.txt
Degardome Category: 4
Degradome p-value: 0.999549091787667
T-Plot file: degradome.cleaveLand.result/Drought_dgd_plot/miR5564a-Probable-5p-star_Sobic.006G083300.2_2186_TPlot.pdf

Position	Reads	Category
29	1	4
908	1	4
1126	1	4
1170	1	4
1771	1	4
2039	1	4
2186	1	4	<<<<<<<<<<
2756	1	4
---------------------------------------------------
---------------------------------------------------

5' GUGGGCACCGCUCAGG-UGGGUGGUG 3' Transcript: Sobic.006G102300.1:1209-1233 Slice Site:1225
   ||||o    ||||||| |o|o|o|o|
3' CACCU----CGAGUCCUAUCUAUCGC 5' Query: miR390-Probable-3p-star

SiteID: Sobic.006G102300.1:1225
MFE of perfect match: -43.00
MFE of this site: -29.30
MFEratio: 0.681395348837209
Allen et al. score: 10.5
Paired Regions (query5'-query3',transcript3'-transcript5')
	1-9,1233-1225
	11-17,1224-1218
	18-22,1213-1209
Unpaired Regions (query5'-query3',transcript3'-transcript5')
	10-10,x-x	BULq: Bulge on query side
	x-x,1217-1214	BULt: Bulge on transcript side

Degradome data file: Drought.degradome_1.fastq.trimmed.mc.fa_dd.txt
Degardome Category: 4
Degradome p-value: 0.434410260615446
T-Plot file: degradome.cleaveLand.result/Drought_dgd_plot/miR390-Probable-3p-star_Sobic.006G102300.1_1225_TPlot.pdf

Position	Reads	Category
1225	1	4	<<<<<<<<<<
---------------------------------------------------
---------------------------------------------------

5' UCCCAGCAAGCAUCGGUAACCGCU 3' Transcript: Sobic.006G109300.1:722-745 Slice Site:735
   |||||o|  o|||  || ||||||
3' AGGGUUG--UGUAAACA-UGGCGA 5' Query: miR5565-Probable-5p-star

SiteID: Sobic.006G109300.1:735
MFE of perfect match: -37.40
MFE of this site: -25.50
MFEratio: 0.681818181818182
Allen et al. score: 9
Paired Regions (query5'-query3',transcript3'-transcript5')
	1-6,745-740
	7-8,738-737
	11-14,734-731
	15-21,728-722
Unpaired Regions (query5'-query3',transcript3'-transcript5')
	x-x,739-739	BULt: Bulge on transcript side
	9-10,736-735	SIL: Symmetric internal loop
	x-x,730-729	BULt: Bulge on transcript side

Degradome data file: Drought.degradome_1.fastq.trimmed.mc.fa_dd.txt
Degardome Category: 4
Degradome p-value: 0.487503416447557
T-Plot file: degradome.cleaveLand.result/Drought_dgd_plot/miR5565-Probable-5p-star_Sobic.006G109300.1_735_TPlot.pdf

Position	Reads	Category
504	1	4
535	1	4
675	1	4
689	1	4
733	1	4
735	1	4	<<<<<<<<<<
793	1	4
934	1	4
935	1	4
941	1	4
948	1	4
957	1	4
958	1	4
960	1	4
---------------------------------------------------
---------------------------------------------------

5' GUCAAGAAGGAUAGGCCUCUGGAGG 3' Transcript: Sobic.006G119200.1:2104-2128 Slice Site:2119
    |||||||     o|||| ||||o|
3' AAGUUCUU-----UCGGACACCUUC 5' Query: miR396-Probable-5p-mature

SiteID: Sobic.006G119200.1:2119
MFE of perfect match: -34.10
MFE of this site: -22.60
MFEratio: 0.662756598240469
Allen et al. score: 15
Paired Regions (query5'-query3',transcript3'-transcript5')
	1-6,2128-2123
	8-12,2121-2117
	13-19,2111-2105
Unpaired Regions (query5'-query3',transcript3'-transcript5')
	7-7,2122-2122	SIL: Symmetric internal loop
	x-x,2116-2112	BULt: Bulge on transcript side
	20-20,2104-2104	UP3: Unpaired region at 3' of query

Degradome data file: Drought.degradome_1.fastq.trimmed.mc.fa_dd.txt
Degardome Category: 4
Degradome p-value: 0.991507417713098
T-Plot file: degradome.cleaveLand.result/Drought_dgd_plot/miR396-Probable-5p-mature_Sobic.006G119200.1_2119_TPlot.pdf

Position	Reads	Category
521	1	4
537	1	4
541	1	4
549	1	4
550	1	4
617	1	4
679	1	4
717	1	4
722	1	4
889	1	4
891	1	4
893	1	4
895	1	4
896	1	4
913	1	4
975	1	4
1288	1	4
1399	1	4
1560	1	4
1981	1	4
2069	1	4
2097	1	4
2100	1	4
2119	1	4	<<<<<<<<<<
2138	1	4
---------------------------------------------------
---------------------------------------------------

5' GAGGAACACCAACUAUACAGA 3' Transcript: Sobic.006G126300.1:580-600 Slice Site:591
   o||o|||| ||||o|  ||o|
3' UUCUUUGU-GUUGGUUGGUUU 5' Query: miR5564a-Probable-5p-star

SiteID: Sobic.006G126300.1:591
MFE of perfect match: -29.60
MFE of this site: -19.40
MFEratio: 0.655405405405405
Allen et al. score: 9
Paired Regions (query5'-query3',transcript3'-transcript5')
	1-4,600-597
	7-12,594-589
	13-20,587-580
Unpaired Regions (query5'-query3',transcript3'-transcript5')
	5-6,596-595	SIL: Symmetric internal loop
	x-x,588-588	BULt: Bulge on transcript side

Degradome data file: Drought.degradome_1.fastq.trimmed.mc.fa_dd.txt
Degardome Category: 4
Degradome p-value: 0.999999999373285
T-Plot file: degradome.cleaveLand.result/Drought_dgd_plot/miR5564a-Probable-5p-star_Sobic.006G126300.1_591_TPlot.pdf

Position	Reads	Category
305	1	4
591	1	4	<<<<<<<<<<
593	1	4
637	1	4
701	1	4
703	1	4
704	3	1
708	1	4
710	1	4
711	1	4
714	1	4
715	1	4
717	3	1
718	1	4
731	1	4
737	1	4
796	1	4
999	1	4
1041	1	4
1048	2	2
1051	1	4
1052	1	4
1054	1	4
1156	1	4
1164	2	2
1211	1	4
1229	1	4
1380	1	4
1456	1	4
---------------------------------------------------
---------------------------------------------------

5' AGGUUGCUCACAUUGGGGGAC 3' Transcript: Sobic.006G182000.2:40-60 Slice Site:51
    ||o o||| ||o|||||o||
3' ACCGCUGAG-GUGACCCCUUG 5' Query: miR5072-Probable-5p-mature

SiteID: Sobic.006G182000.2:51
MFE of perfect match: -42.90
MFE of this site: -29.90
MFEratio: 0.696969696969697
Allen et al. score: 7
Paired Regions (query5'-query3',transcript3'-transcript5')
	1-11,60-50
	12-15,48-45
	17-19,43-41
Unpaired Regions (query5'-query3',transcript3'-transcript5')
	x-x,49-49	BULt: Bulge on transcript side
	16-16,44-44	SIL: Symmetric internal loop
	20-20,40-40	UP3: Unpaired region at 3' of query

Degradome data file: Drought.degradome_1.fastq.trimmed.mc.fa_dd.txt
Degardome Category: 4
Degradome p-value: 0.835550768428349
T-Plot file: degradome.cleaveLand.result/Drought_dgd_plot/miR5072-Probable-5p-mature_Sobic.006G182000.2_51_TPlot.pdf

Position	Reads	Category
46	1	4
51	1	4	<<<<<<<<<<
284	1	4
368	1	4
377	1	4
379	1	4
381	1	4
384	1	4
409	1	4
863	1	4
1647	1	4
2232	1	4
---------------------------------------------------
---------------------------------------------------

5' AAAAUCAUAGCCACGAGGCAC 3' Transcript: Sobic.006G184500.1:521-541 Slice Site:529
    ||||||||   ||o||||||
3' CUUUAGUAU---UGUUCCGUG 5' Query: miR8175g-Probable-5p-star

SiteID: Sobic.006G184500.1:529
MFE of perfect match: -27.30
MFE of this site: -21.10
MFEratio: 0.772893772893773
Allen et al. score: 8
Paired Regions (query5'-query3',transcript3'-transcript5')
	1-9,541-533
	10-17,529-522
Unpaired Regions (query5'-query3',transcript3'-transcript5')
	x-x,532-530	BULt: Bulge on transcript side
	18-18,521-521	UP3: Unpaired region at 3' of query

Degradome data file: Drought.degradome_1.fastq.trimmed.mc.fa_dd.txt
Degardome Category: 0
Degradome p-value: 0.0190317967898912
T-Plot file: degradome.cleaveLand.result/Drought_dgd_plot/miR8175g-Probable-5p-star_Sobic.006G184500.1_529_TPlot.pdf

Position	Reads	Category
514	1	4
524	1	4
529	2	0	<<<<<<<<<<
---------------------------------------------------
---------------------------------------------------

5' GCAUUGCUUGAUGAUGUCAC 3' Transcript: Sobic.006G201300.1:3367-3386 Slice Site:3377
         ||||||||||o|||
3' CACUUAGAACUACUACGGUG 5' Query: miR172b-Probable-5p-star

SiteID: Sobic.006G201300.1:3377
MFE of perfect match: -34.30
MFE of this site: -23.20
MFEratio: 0.676384839650146
Allen et al. score: 7
Paired Regions (query5'-query3',transcript3'-transcript5')
	1-14,3386-3373
Unpaired Regions (query5'-query3',transcript3'-transcript5')
	15-20,3372-3367	UP3: Unpaired region at 3' of query

Degradome data file: Drought.degradome_1.fastq.trimmed.mc.fa_dd.txt
Degardome Category: 4
Degradome p-value: 0.635924136786574
T-Plot file: degradome.cleaveLand.result/Drought_dgd_plot/miR172b-Probable-5p-star_Sobic.006G201300.1_3377_TPlot.pdf

Position	Reads	Category
563	1	4
569	1	4
605	1	4
1215	1	4
2192	1	4
2542	1	4
3161	1	4
3377	1	4	<<<<<<<<<<
3572	1	4
3639	1	4
---------------------------------------------------
---------------------------------------------------

5' GAGUGAUGAUAGUGAGGAUGAAG 3' Transcript: Sobic.006G209700.1:684-706 Slice Site:697
     ||| |||||||||oo||||||
3' CACAC-ACUAUCACUUUUACUUC 5' Query: miR156f-Probable-3p-star

SiteID: Sobic.006G209700.1:697
MFE of perfect match: -33.70
MFE of this site: -27.90
MFEratio: 0.827893175074184
Allen et al. score: 5
Paired Regions (query5'-query3',transcript3'-transcript5')
	1-17,706-690
	18-20,688-686
Unpaired Regions (query5'-query3',transcript3'-transcript5')
	x-x,689-689	BULt: Bulge on transcript side
	21-22,685-684	UP3: Unpaired region at 3' of query

Degradome data file: Drought.degradome_1.fastq.trimmed.mc.fa_dd.txt
Degardome Category: 4
Degradome p-value: 0.00919882905665648
T-Plot file: degradome.cleaveLand.result/Drought_dgd_plot/miR156f-Probable-3p-star_Sobic.006G209700.1_697_TPlot.pdf

Position	Reads	Category
109	1	4
641	1	4
666	1	4
669	1	4
670	1	4
671	1	4
672	1	4
683	2	0
694	1	4
697	1	4	<<<<<<<<<<
702	1	4
785	1	4
---------------------------------------------------
---------------------------------------------------

5' GAGUGAUGAUAGUGAGGAUGAAG 3' Transcript: Sobic.006G209700.2:684-706 Slice Site:697
     ||| |||||||||oo||||||
3' CACAC-ACUAUCACUUUUACUUC 5' Query: miR156f-Probable-3p-star

SiteID: Sobic.006G209700.2:697
MFE of perfect match: -33.70
MFE of this site: -27.90
MFEratio: 0.827893175074184
Allen et al. score: 5
Paired Regions (query5'-query3',transcript3'-transcript5')
	1-17,706-690
	18-20,688-686
Unpaired Regions (query5'-query3',transcript3'-transcript5')
	x-x,689-689	BULt: Bulge on transcript side
	21-22,685-684	UP3: Unpaired region at 3' of query

Degradome data file: Drought.degradome_1.fastq.trimmed.mc.fa_dd.txt
Degardome Category: 4
Degradome p-value: 0.00614199340168997
T-Plot file: degradome.cleaveLand.result/Drought_dgd_plot/miR156f-Probable-3p-star_Sobic.006G209700.2_697_TPlot.pdf

Position	Reads	Category
121	1	4
647	1	4
654	1	4
656	1	4
658	3	1
661	1	4
662	1	4
663	1	4
665	1	4
669	3	1
685	1	4
695	1	4
697	1	4	<<<<<<<<<<
774	1	4
784	1	4
845	1	4
858	1	4
---------------------------------------------------
---------------------------------------------------

5' GGGAAGCUCUACAGGGGAAC 3' Transcript: Sobic.007G078300.3:430-449 Slice Site:440
    ||  o|||o|| |||||||
3' ACCGCUGAGGUGACCCCUUG 5' Query: miR5072-Probable-5p-mature

SiteID: Sobic.007G078300.3:440
MFE of perfect match: -42.90
MFE of this site: -28.10
MFEratio: 0.655011655011655
Allen et al. score: 6.5
Paired Regions (query5'-query3',transcript3'-transcript5')
	1-7,449-443
	9-15,441-435
	18-19,432-431
Unpaired Regions (query5'-query3',transcript3'-transcript5')
	8-8,442-442	SIL: Symmetric internal loop
	16-17,434-433	SIL: Symmetric internal loop
	20-20,430-430	UP3: Unpaired region at 3' of query

Degradome data file: Drought.degradome_1.fastq.trimmed.mc.fa_dd.txt
Degardome Category: 4
Degradome p-value: 0.997991205521261
T-Plot file: degradome.cleaveLand.result/Drought_dgd_plot/miR5072-Probable-5p-mature_Sobic.007G078300.3_440_TPlot.pdf

Position	Reads	Category
42	1	4
440	1	4	<<<<<<<<<<
826	1	4
---------------------------------------------------
---------------------------------------------------

5' CAGACCCACAACCAGAACCAAA 3' Transcript: Sobic.007G164750.1:251-272 Slice Site:261
    |||  ||||||||  ||||||
3' UUCUUUGUGUUGGU--UGGUUU 5' Query: miR5564a-Probable-5p-star

SiteID: Sobic.007G164750.1:261
MFE of perfect match: -29.60
MFE of this site: -19.60
MFEratio: 0.662162162162162
Allen et al. score: 7
Paired Regions (query5'-query3',transcript3'-transcript5')
	1-6,272-267
	7-14,264-257
	17-19,254-252
Unpaired Regions (query5'-query3',transcript3'-transcript5')
	x-x,266-265	BULt: Bulge on transcript side
	15-16,256-255	SIL: Symmetric internal loop
	20-20,251-251	UP3: Unpaired region at 3' of query

Degradome data file: Drought.degradome_1.fastq.trimmed.mc.fa_dd.txt
Degardome Category: 2
Degradome p-value: 0.639757105121665
T-Plot file: degradome.cleaveLand.result/Drought_dgd_plot/miR5564a-Probable-5p-star_Sobic.007G164750.1_261_TPlot.pdf

Position	Reads	Category
18	1	4
19	1	4
24	2	3
29	4	2
30	3	2
31	1	4
32	1	4
34	1	4
35	6	2
36	5	2
37	2	3
38	4	2
39	6	2
40	3	2
41	3	2
42	2	3
47	1	4
52	1	4
53	3	2
54	1	4
59	3	2
61	1	4
63	1	4
66	5	2
67	1	4
68	1	4
69	1	4
70	1	4
71	2	3
72	2	3
76	2	3
77	1	4
79	1	4
83	1	4
84	1	4
87	1	4
89	1	4
90	3	2
91	2	3
92	1	4
93	1	4
94	1	4
95	2	3
96	2	3
99	4	2
100	1	4
101	2	3
102	2	3
107	1	4
108	2	3
109	2	3
113	1	4
114	1	4
116	2	3
118	2	3
119	4	2
120	1	4
121	1	4
122	1	4
123	2	3
129	2	3
130	1	4
131	1	4
135	1	4
136	1	4
137	1	4
138	1	4
143	1	4
147	1	4
148	2	3
150	1	4
151	7	2
152	2	3
154	1	4
155	1	4
163	1	4
174	1	4
185	2	3
186	2	3
187	1	4
188	3	2
189	3	2
190	1	4
191	5	2
192	4	2
196	2	3
197	2	3
198	2	3
199	1	4
201	1	4
202	2	3
203	2	3
207	1	4
209	4	2
210	2	3
211	2	3
213	1	4
214	4	2
215	7	2
216	4	2
217	1	4
218	1	4
219	7	2
220	2	3
221	3	2
222	6	2
224	4	2
225	1	4
226	3	2
227	6	2
228	6	2
229	1	4
230	1	4
231	4	2
232	3	2
233	7	2
234	3	2
235	1	4
237	4	2
238	3	2
239	4	2
240	1	4
242	2	3
243	2	3
244	6	2
245	3	2
246	8	2
247	3	2
248	6	2
249	3	2
250	3	2
251	15	0
252	4	2
253	1	4
254	6	2
255	5	2
256	2	3
257	5	2
258	4	2
259	6	2
260	4	2
261	3	2	<<<<<<<<<<
263	6	2
264	4	2
269	4	2
270	3	2
271	1	4
273	1	4
274	1	4
275	1	4
276	2	3
278	1	4
279	3	2
280	2	3
281	4	2
282	7	2
283	4	2
284	5	2
285	4	2
286	4	2
287	14	2
288	8	2
289	3	2
290	2	3
291	4	2
292	3	2
293	6	2
294	4	2
295	1	4
296	4	2
297	6	2
298	2	3
299	6	2
300	1	4
303	1	4
305	3	2
306	1	4
308	1	4
311	6	2
312	1	4
313	1	4
315	2	3
316	2	3
317	2	3
318	2	3
322	1	4
323	2	3
328	1	4
336	1	4
347	1	4
348	1	4
350	1	4
351	1	4
359	2	3
361	1	4
363	2	3
364	2	3
367	1	4
375	1	4
383	1	4
385	2	3
387	1	4
392	1	4
396	1	4
398	2	3
408	1	4
410	5	2
411	5	2
415	2	3
416	1	4
419	1	4
427	1	4
443	1	4
445	1	4
446	2	3
447	3	2
448	1	4
451	9	2
452	2	3
453	3	2
454	1	4
455	1	4
458	2	3
460	2	3
470	1	4
473	1	4
474	1	4
503	4	2
504	2	3
508	1	4
512	1	4
513	1	4
521	1	4
526	1	4
545	1	4
548	1	4
---------------------------------------------------
---------------------------------------------------

5' GUGC-CUCUC-CACUGUCAGC 3' Transcript: Sobic.008G010800.1:1217-1235 Slice Site:1226
   |||| | ||| ||||||||o|
3' CACGAGUGAGAGUGACAGUUG 5' Query: miR156f-Probable-5p-mature

SiteID: Sobic.008G010800.1:1226
MFE of perfect match: -39.70
MFE of this site: -27.90
MFEratio: 0.702770780856423
Allen et al. score: 5
Paired Regions (query5'-query3',transcript3'-transcript5')
	1-10,1235-1226
	12-14,1225-1223
	16-16,1221-1221
	18-21,1220-1217
Unpaired Regions (query5'-query3',transcript3'-transcript5')
	11-11,x-x	BULq: Bulge on query side
	15-15,1222-1222	SIL: Symmetric internal loop
	17-17,x-x	BULq: Bulge on query side

Degradome data file: Drought.degradome_1.fastq.trimmed.mc.fa_dd.txt
Degardome Category: 4
Degradome p-value: 0.327921534217351
T-Plot file: degradome.cleaveLand.result/Drought_dgd_plot/miR156f-Probable-5p-mature_Sobic.008G010800.1_1226_TPlot.pdf

Position	Reads	Category
155	1	4
188	1	4
234	2	2
235	3	0
236	1	4
237	1	4
264	1	4
266	1	4
271	1	4
276	1	4
282	1	4
322	1	4
340	1	4
765	1	4
856	1	4
1086	1	4
1171	1	4
1180	1	4
1199	1	4
1208	1	4
1226	1	4	<<<<<<<<<<
1238	1	4
1250	1	4
1414	1	4
1416	1	4
1445	1	4
1501	1	4
1503	1	4
1511	1	4
1578	1	4
1682	1	4
1683	1	4
1716	1	4
1739	1	4
1947	1	4
1965	1	4
1995	1	4
---------------------------------------------------
---------------------------------------------------

5' AAGCCCACCCAUGGUGGAG 3' Transcript: Sobic.008G160700.2:136-154 Slice Site:145
   |||||||||  |||||   
3' UUCGGGUGGUCACCACACG 5' Query: miR5072-Probable-3p-star

SiteID: Sobic.008G160700.2:145
MFE of perfect match: -39.80
MFE of this site: -26.10
MFEratio: 0.655778894472362
Allen et al. score: 9
Paired Regions (query5'-query3',transcript3'-transcript5')
	4-8,151-147
	11-19,144-136
Unpaired Regions (query5'-query3',transcript3'-transcript5')
	1-3,154-152	UP5: Unpaired region at 5' of query
	9-10,146-145	SIL: Symmetric internal loop

Degradome data file: Drought.degradome_1.fastq.trimmed.mc.fa_dd.txt
Degardome Category: 4
Degradome p-value: 0.998550809203174
T-Plot file: degradome.cleaveLand.result/Drought_dgd_plot/miR5072-Probable-3p-star_Sobic.008G160700.2_145_TPlot.pdf

Position	Reads	Category
145	1	4	<<<<<<<<<<
148	1	4
149	1	4
337	1	4
558	1	4
1113	1	4
1121	1	4
1130	1	4
1225	1	4
1590	1	4
---------------------------------------------------
---------------------------------------------------

5' CGGCGGCGGGUACGGCGGGGGCC 3' Transcript: Sobic.008G185900.1:282-304 Slice Site:295
    |||| ||     | |||||o||
3' ACCGCGGCAA---CGGCCCCUGG 5' Query: miR8175a-Probable-3p-mature

SiteID: Sobic.008G185900.1:295
MFE of perfect match: -47.80
MFE of this site: -31.42
MFEratio: 0.657322175732218
Allen et al. score: 15
Paired Regions (query5'-query3',transcript3'-transcript5')
	1-8,304-297
	10-10,295-295
	13-14,289-288
	16-19,286-283
Unpaired Regions (query5'-query3',transcript3'-transcript5')
	9-9,296-296	SIL: Symmetric internal loop
	11-12,294-290	AILt: Asymmetric internal loop with more nts on the transcript side
	15-15,287-287	SIL: Symmetric internal loop
	20-20,282-282	UP3: Unpaired region at 3' of query

Degradome data file: Drought.degradome_1.fastq.trimmed.mc.fa_dd.txt
Degardome Category: 4
Degradome p-value: 0.999999968562243
T-Plot file: degradome.cleaveLand.result/Drought_dgd_plot/miR8175a-Probable-3p-mature_Sobic.008G185900.1_295_TPlot.pdf

Position	Reads	Category
112	1	4
165	1	4
169	1	4
170	4	0
171	1	4
173	1	4
199	1	4
209	1	4
295	1	4	<<<<<<<<<<
305	1	4
320	1	4
324	2	2
325	1	4
410	1	4
451	1	4
458	1	4
460	1	4
467	1	4
468	1	4
---------------------------------------------------
---------------------------------------------------

5' AGGCACAGCCACCGUGUGUGUGUGC 3' Transcript: Sobic.008G192300.1:108-132 Slice Site:121
   |o||    |||||o ||| ||||||
3' UUCG----GGUGGU-CAC-CACACG 5' Query: miR5072-Probable-3p-star

SiteID: Sobic.008G192300.1:121
MFE of perfect match: -39.80
MFE of this site: -26.30
MFEratio: 0.660804020100503
Allen et al. score: 9.5
Paired Regions (query5'-query3',transcript3'-transcript5')
	1-6,132-127
	7-9,125-123
	10-15,121-116
	16-19,111-108
Unpaired Regions (query5'-query3',transcript3'-transcript5')
	x-x,126-126	BULt: Bulge on transcript side
	x-x,122-122	BULt: Bulge on transcript side
	x-x,115-112	BULt: Bulge on transcript side

Degradome data file: Drought.degradome_1.fastq.trimmed.mc.fa_dd.txt
Degardome Category: 3
Degradome p-value: 0.0398808598562955
T-Plot file: degradome.cleaveLand.result/Drought_dgd_plot/miR5072-Probable-3p-star_Sobic.008G192300.1_121_TPlot.pdf

Position	Reads	Category
121	2	3	<<<<<<<<<<
---------------------------------------------------
---------------------------------------------------

5' CGGGGUACCGCCGUUCGCCGGA 3' Transcript: Sobic.009G131100.1:38-59 Slice Site:50
     |||||  || o||||||oo|
3' UACCCAUUUCGUUAAGCGGUUU 5' Query: miR5564b-Known-3p-star

SiteID: Sobic.009G131100.1:50
MFE of perfect match: -36.00
MFE of this site: -25.00
MFEratio: 0.694444444444444
Allen et al. score: 9
Paired Regions (query5'-query3',transcript3'-transcript5')
	1-10,59-50
	12-13,48-47
	16-20,44-40
Unpaired Regions (query5'-query3',transcript3'-transcript5')
	11-11,49-49	SIL: Symmetric internal loop
	14-15,46-45	SIL: Symmetric internal loop
	21-22,39-38	UP3: Unpaired region at 3' of query

Degradome data file: Drought.degradome_1.fastq.trimmed.mc.fa_dd.txt
Degardome Category: 4
Degradome p-value: 0.476332306535079
T-Plot file: degradome.cleaveLand.result/Drought_dgd_plot/miR5564b-Known-3p-star_Sobic.009G131100.1_50_TPlot.pdf

Position	Reads	Category
50	1	4	<<<<<<<<<<
153	1	4
213	1	4
216	1	4
328	1	4
329	1	4
397	1	4
417	1	4
420	1	4
421	1	4
432	1	4
434	1	4
473	1	4
537	1	4
541	1	4
542	1	4
543	1	4
545	1	4
559	2	1
576	1	4
700	1	4
702	1	4
731	1	4
754	1	4
755	1	4
756	2	1
766	1	4
772	1	4
---------------------------------------------------
---------------------------------------------------

5' GUG-GUGGUGGUGGGGAUGCAA 3' Transcript: Sobic.009G182600.1:4415-4435 Slice Site:4426
   ||| |||o|o|||ooo|||   
3' CACACACUAUCACUUUUACUUC 5' Query: miR156f-Probable-3p-star

SiteID: Sobic.009G182600.1:4426
MFE of perfect match: -33.70
MFE of this site: -22.80
MFEratio: 0.676557863501484
Allen et al. score: 10
Paired Regions (query5'-query3',transcript3'-transcript5')
	4-18,4432-4418
	20-22,4417-4415
Unpaired Regions (query5'-query3',transcript3'-transcript5')
	1-3,4435-4433	UP5: Unpaired region at 5' of query
	19-19,x-x	BULq: Bulge on query side

Degradome data file: Drought.degradome_1.fastq.trimmed.mc.fa_dd.txt
Degardome Category: 4
Degradome p-value: 0.476332306535079
T-Plot file: degradome.cleaveLand.result/Drought_dgd_plot/miR156f-Probable-3p-star_Sobic.009G182600.1_4426_TPlot.pdf

Position	Reads	Category
78	1	4
79	1	4
122	1	4
130	2	2
141	1	4
143	1	4
146	3	1
147	1	4
148	1	4
150	1	4
151	1	4
152	2	2
153	1	4
154	1	4
160	1	4
165	1	4
167	2	2
169	3	1
170	1	4
171	1	4
172	1	4
177	1	4
179	1	4
184	1	4
186	1	4
188	1	4
192	1	4
197	1	4
198	1	4
199	1	4
217	1	4
218	1	4
219	1	4
220	2	2
221	1	4
223	3	1
224	1	4
226	1	4
228	1	4
229	1	4
231	1	4
241	1	4
242	1	4
244	1	4
245	1	4
249	1	4
368	1	4
391	1	4
393	1	4
415	1	4
469	1	4
481	1	4
488	1	4
501	1	4
514	2	2
516	1	4
518	2	2
521	1	4
522	1	4
524	2	2
527	1	4
531	1	4
534	1	4
535	1	4
546	1	4
568	1	4
570	1	4
571	1	4
579	2	2
580	2	2
582	1	4
583	1	4
585	2	2
590	1	4
601	1	4
604	1	4
713	1	4
748	1	4
831	1	4
895	1	4
898	2	2
930	1	4
1097	1	4
1131	1	4
1230	1	4
1238	1	4
1282	1	4
1283	1	4
1486	1	4
1766	1	4
1817	1	4
1881	1	4
1882	2	2
2111	1	4
2198	1	4
2211	1	4
2359	1	4
2474	1	4
2483	1	4
2503	1	4
2796	1	4
3054	1	4
3120	1	4
3168	1	4
3243	1	4
3284	1	4
3577	1	4
3713	1	4
3778	1	4
3896	1	4
3901	1	4
3918	1	4
3919	2	2
3937	1	4
3991	1	4
4026	1	4
4028	1	4
4066	1	4
4069	1	4
4070	1	4
4073	1	4
4075	1	4
4082	1	4
4083	1	4
4085	1	4
4087	1	4
4089	1	4
4093	1	4
4135	1	4
4227	1	4
4297	1	4
4327	1	4
4330	1	4
4375	1	4
4387	1	4
4398	2	2
4426	1	4	<<<<<<<<<<
4435	1	4
4437	2	2
4544	1	4
4559	1	4
4560	1	4
4565	1	4
4572	1	4
4573	2	2
4574	2	2
4576	3	1
4577	1	4
4578	1	4
4579	2	2
4580	1	4
4581	1	4
4582	3	1
4587	1	4
4596	1	4
4614	1	4
4615	1	4
4621	1	4
4637	1	4
4669	1	4
4670	1	4
4692	1	4
4729	1	4
4736	1	4
4753	1	4
4765	1	4
4843	1	4
4857	1	4
4865	1	4
4868	1	4
4872	1	4
4873	1	4
4878	1	4
4883	1	4
4892	1	4
4899	1	4
4905	1	4
---------------------------------------------------
---------------------------------------------------

5' CAGCUCGACAGCCAGCCGGA 3' Transcript: Sobic.009G201500.1:1219-1238 Slice Site:1229
          |||o|||o||oo|
3' UUCUUUGUGUUGGUUGGUUU 5' Query: miR5564a-Probable-5p-star

SiteID: Sobic.009G201500.1:1229
MFE of perfect match: -29.60
MFE of this site: -19.30
MFEratio: 0.652027027027027
Allen et al. score: 11
Paired Regions (query5'-query3',transcript3'-transcript5')
	1-13,1238-1226
Unpaired Regions (query5'-query3',transcript3'-transcript5')
	14-20,1225-1219	UP3: Unpaired region at 3' of query

Degradome data file: Drought.degradome_1.fastq.trimmed.mc.fa_dd.txt
Degardome Category: 4
Degradome p-value: 0.999999999965151
T-Plot file: degradome.cleaveLand.result/Drought_dgd_plot/miR5564a-Probable-5p-star_Sobic.009G201500.1_1229_TPlot.pdf

Position	Reads	Category
624	1	4
958	1	4
989	1	4
1185	1	4
1186	1	4
1229	1	4	<<<<<<<<<<
1236	1	4
1240	1	4
1241	1	4
1288	1	4
1290	1	4
1305	1	4
1306	1	4
1322	1	4
1328	1	4
1330	1	4
1331	1	4
1345	1	4
1351	1	4
1352	1	4
1354	1	4
1358	1	4
1360	1	4
1361	1	4
1363	1	4
1365	1	4
1369	1	4
1370	1	4
1379	1	4
1385	1	4
1386	1	4
1388	1	4
1392	2	1
1393	1	4
1593	1	4
1594	1	4
1603	1	4
1641	1	4
1907	1	4
1963	1	4
1968	1	4
1981	1	4
1987	1	4
2024	1	4
2114	1	4
2209	1	4
2214	1	4
2422	1	4
2427	1	4
2429	2	1
2430	1	4
2432	1	4
2434	1	4
2440	1	4
2445	1	4
2446	1	4
2453	1	4
2462	1	4
2477	1	4
2530	1	4
2531	1	4
2533	1	4
2543	1	4
2547	1	4
2549	1	4
2576	1	4
2581	1	4
2595	1	4
2635	1	4
2655	1	4
2656	1	4
2681	1	4
2697	1	4
---------------------------------------------------
---------------------------------------------------

5' GGGGUCGUGUAUAAGGCGU 3' Transcript: Sobic.009G219100.1:430-448 Slice Site:438
   |ooo||o|o |o|||||o 
3' CUUUAGUAU-UGUUCCGUG 5' Query: miR8175g-Probable-5p-star

SiteID: Sobic.009G219100.1:438
MFE of perfect match: -27.30
MFE of this site: -18.20
MFEratio: 0.666666666666667
Allen et al. score: 8.5
Paired Regions (query5'-query3',transcript3'-transcript5')
	2-9,447-440
	10-18,438-430
Unpaired Regions (query5'-query3',transcript3'-transcript5')
	1-1,448-448	UP5: Unpaired region at 5' of query
	x-x,439-439	BULt: Bulge on transcript side

Degradome data file: Drought.degradome_1.fastq.trimmed.mc.fa_dd.txt
Degardome Category: 4
Degradome p-value: 0.999966403210075
T-Plot file: degradome.cleaveLand.result/Drought_dgd_plot/miR8175g-Probable-5p-star_Sobic.009G219100.1_438_TPlot.pdf

Position	Reads	Category
438	1	4	<<<<<<<<<<
451	1	4
490	1	4
497	1	4
507	1	4
509	1	4
510	3	0
514	1	4
520	1	4
522	1	4
565	1	4
644	1	4
647	1	4
657	1	4
662	1	4
664	1	4
667	1	4
681	1	4
726	1	4
783	1	4
884	1	4
889	1	4
902	1	4
1038	2	2
1092	1	4
1130	1	4
1157	2	2
1235	1	4
1254	1	4
1268	1	4
1395	1	4
1397	1	4
1439	1	4
---------------------------------------------------
---------------------------------------------------

5' CGGCG-GCCGCUGGUGCUGCAGC 3' Transcript: Sobic.009G226400.1:205-226 Slice Site:217
    |||| o||  ||o|||||| ||
3' ACCGCUUGGA-ACUACGACGACG 5' Query: miR172a-Probable-5p-star

SiteID: Sobic.009G226400.1:217
MFE of perfect match: -44.70
MFE of this site: -29.70
MFEratio: 0.664429530201342
Allen et al. score: 8.5
Paired Regions (query5'-query3',transcript3'-transcript5')
	1-2,226-225
	4-12,223-215
	14-16,212-210
	18-21,209-206
Unpaired Regions (query5'-query3',transcript3'-transcript5')
	3-3,224-224	SIL: Symmetric internal loop
	13-13,214-213	AILt: Asymmetric internal loop with more nts on the transcript side
	17-17,x-x	BULq: Bulge on query side
	22-22,205-205	UP3: Unpaired region at 3' of query

Degradome data file: Drought.degradome_1.fastq.trimmed.mc.fa_dd.txt
Degardome Category: 4
Degradome p-value: 0.914412178719775
T-Plot file: degradome.cleaveLand.result/Drought_dgd_plot/miR172a-Probable-5p-star_Sobic.009G226400.1_217_TPlot.pdf

Position	Reads	Category
217	1	4	<<<<<<<<<<
319	1	4
356	1	4
360	1	4
361	1	4
369	1	4
623	1	4
630	1	4
631	1	4
632	2	2
633	4	0
660	1	4
923	1	4
924	1	4
925	1	4
974	1	4
1008	1	4
1009	1	4
1010	1	4
1114	1	4
1130	1	4
1131	1	4
1146	1	4
1150	1	4
1321	1	4
1420	1	4
1540	1	4
1588	1	4
1595	1	4
1607	1	4
1716	1	4
---------------------------------------------------
---------------------------------------------------

5' CAGCUGAUCCUCUUCUGUCAUC 3' Transcript: Sobic.009G231300.1:434-455 Slice Site:446
     ||| |o |||||||||||o|
3' CACGAGUGAGAGAAGACAGUGG 5' Query: miR156g-Known-5p-mature

SiteID: Sobic.009G231300.1:446
MFE of perfect match: -43.20
MFE of this site: -28.90
MFEratio: 0.668981481481481
Allen et al. score: 5.5
Paired Regions (query5'-query3',transcript3'-transcript5')
	1-13,455-443
	15-16,441-440
	18-20,438-436
Unpaired Regions (query5'-query3',transcript3'-transcript5')
	14-14,442-442	SIL: Symmetric internal loop
	17-17,439-439	SIL: Symmetric internal loop
	21-22,435-434	UP3: Unpaired region at 3' of query

Degradome data file: Drought.degradome_1.fastq.trimmed.mc.fa_dd.txt
Degardome Category: 2
Degradome p-value: 0.0210525112297995
T-Plot file: degradome.cleaveLand.result/Drought_dgd_plot/miR156g-Known-5p-mature_Sobic.009G231300.1_446_TPlot.pdf

Position	Reads	Category
67	2	2
69	2	2
78	1	4
81	1	4
141	2	2
142	1	4
144	1	4
208	1	4
209	1	4
215	1	4
221	1	4
237	1	4
239	1	4
243	1	4
246	1	4
252	1	4
255	1	4
258	1	4
260	1	4
262	1	4
289	1	4
302	1	4
312	1	4
314	1	4
315	1	4
385	2	2
386	2	2
387	1	4
390	1	4
393	1	4
403	1	4
409	1	4
411	1	4
412	1	4
438	1	4
445	3	1
446	2	2	<<<<<<<<<<
448	1	4
449	1	4
452	1	4
456	1	4
458	1	4
459	2	2
473	1	4
483	1	4
497	2	2
498	1	4
499	1	4
503	3	1
504	1	4
505	1	4
510	1	4
512	1	4
570	1	4
583	1	4
591	1	4
592	1	4
634	2	2
636	1	4
638	1	4
---------------------------------------------------
---------------------------------------------------

5' GUGAAGCACAUCAUCGACCAGG 3' Transcript: Sobic.010G092900.1:1861-1882 Slice Site:1873
     |||o||||  |o|o||||oo
3' UUCUUUGUGU--UGGUUGGUUU 5' Query: miR5564a-Probable-5p-star

SiteID: Sobic.010G092900.1:1873
MFE of perfect match: -29.60
MFE of this site: -20.50
MFEratio: 0.692567567567568
Allen et al. score: 10
Paired Regions (query5'-query3',transcript3'-transcript5')
	1-10,1882-1873
	11-18,1870-1863
Unpaired Regions (query5'-query3',transcript3'-transcript5')
	x-x,1872-1871	BULt: Bulge on transcript side
	19-20,1862-1861	UP3: Unpaired region at 3' of query

Degradome data file: Drought.degradome_1.fastq.trimmed.mc.fa_dd.txt
Degardome Category: 4
Degradome p-value: 0.999927430323627
T-Plot file: degradome.cleaveLand.result/Drought_dgd_plot/miR5564a-Probable-5p-star_Sobic.010G092900.1_1873_TPlot.pdf

Position	Reads	Category
110	1	4
112	1	4
546	1	4
676	1	4
678	1	4
694	1	4
704	1	4
1381	1	4
1383	1	4
1391	1	4
1576	1	4
1616	1	4
1722	1	4
1868	1	4
1869	1	4
1870	5	1
1873	1	4	<<<<<<<<<<
1875	2	2
1879	1	4
1880	1	4
1881	1	4
1890	1	4
1937	1	4
1975	1	4
1989	2	2
1990	1	4
1993	5	1
1996	1	4
2003	1	4
2008	1	4
2014	1	4
---------------------------------------------------
---------------------------------------------------

5' UUGUGUGGUAUUGAGAUUGAGG 3' Transcript: Sobic.010G105200.2:9748-9769 Slice Site:9760
    ||||||o|| |||o| |||o|
3' CACACACUAUCACUUUUACUUC 5' Query: miR156f-Probable-3p-star

SiteID: Sobic.010G105200.2:9760
MFE of perfect match: -33.70
MFE of this site: -22.00
MFEratio: 0.652818991097923
Allen et al. score: 7.5
Paired Regions (query5'-query3',transcript3'-transcript5')
	1-5,9769-9765
	7-11,9763-9759
	13-21,9757-9749
Unpaired Regions (query5'-query3',transcript3'-transcript5')
	6-6,9764-9764	SIL: Symmetric internal loop
	12-12,9758-9758	SIL: Symmetric internal loop
	22-22,9748-9748	UP3: Unpaired region at 3' of query

Degradome data file: Drought.degradome_1.fastq.trimmed.mc.fa_dd.txt
Degardome Category: 4
Degradome p-value: 0.668061979639646
T-Plot file: degradome.cleaveLand.result/Drought_dgd_plot/miR156f-Probable-3p-star_Sobic.010G105200.2_9760_TPlot.pdf

Position	Reads	Category
116	1	4
127	1	4
128	1	4
152	1	4
210	1	4
585	1	4
626	1	4
757	1	4
905	1	4
918	1	4
985	1	4
1085	1	4
1915	1	4
2205	1	4
2243	1	4
2482	1	4
2519	1	4
2548	1	4
2561	1	4
2565	1	4
2574	1	4
2836	1	4
2838	1	4
2840	1	4
2841	1	4
2842	2	1
2843	1	4
2844	1	4
2847	1	4
2888	1	4
3387	1	4
3661	1	4
4162	1	4
4661	1	4
4741	1	4
4810	1	4
4811	1	4
4813	1	4
4821	1	4
4852	1	4
5811	1	4
5845	1	4
5882	1	4
6141	1	4
6146	1	4
6285	1	4
6378	1	4
6475	1	4
6523	1	4
6780	1	4
6837	1	4
7499	1	4
7550	1	4
7557	1	4
7617	1	4
7658	1	4
7664	1	4
7998	1	4
8563	1	4
8585	1	4
8720	1	4
8820	1	4
8912	1	4
9080	1	4
9216	1	4
9263	1	4
9265	2	1
9266	1	4
9369	1	4
9599	1	4
9601	1	4
9707	1	4
9733	1	4
9737	1	4
9760	1	4	<<<<<<<<<<
9778	1	4
9881	1	4
9883	1	4
9884	1	4
9886	1	4
9891	1	4
10386	1	4
10705	1	4
10791	1	4
10840	1	4
10924	1	4
10989	1	4
11108	1	4
11110	1	4
11307	1	4
11568	1	4
11570	1	4
11992	1	4
12000	1	4
---------------------------------------------------
---------------------------------------------------

5' GUG-GUGGUGGUGGUGGUGGAG 3' Transcript: Sobic.010G194801.1:317-337 Slice Site:328
   ||| |||o|o|||o oo||o||
3' CACACACUAUCACUUUUACUUC 5' Query: miR156f-Probable-3p-star

SiteID: Sobic.010G194801.1:328
MFE of perfect match: -33.70
MFE of this site: -25.50
MFEratio: 0.756676557863501
Allen et al. score: 8
Paired Regions (query5'-query3',transcript3'-transcript5')
	1-7,337-331
	9-18,329-320
	20-22,319-317
Unpaired Regions (query5'-query3',transcript3'-transcript5')
	8-8,330-330	SIL: Symmetric internal loop
	19-19,x-x	BULq: Bulge on query side

Degradome data file: Drought.degradome_1.fastq.trimmed.mc.fa_dd.txt
Degardome Category: 4
Degradome p-value: 0.0854595030747962
T-Plot file: degradome.cleaveLand.result/Drought_dgd_plot/miR156f-Probable-3p-star_Sobic.010G194801.1_328_TPlot.pdf

Position	Reads	Category
328	1	4	<<<<<<<<<<
402	1	4
---------------------------------------------------
---------------------------------------------------

5' UGCUCCAAGGAGGUGACUUCA 3' Transcript: Sobic.010G258000.1:344-364 Slice Site:355
   |||||||||||||o  |oo| 
3' ACGAGGUUCCUCCGACGGGGC 5' Query: miR396-Probable-3p-star

SiteID: Sobic.010G258000.1:355
MFE of perfect match: -48.20
MFE of this site: -33.10
MFEratio: 0.686721991701245
Allen et al. score: 8
Paired Regions (query5'-query3',transcript3'-transcript5')
	2-5,363-360
	8-21,357-344
Unpaired Regions (query5'-query3',transcript3'-transcript5')
	1-1,364-364	UP5: Unpaired region at 5' of query
	6-7,359-358	SIL: Symmetric internal loop

Degradome data file: Drought.degradome_1.fastq.trimmed.mc.fa_dd.txt
Degardome Category: 4
Degradome p-value: 0.886370186135581
T-Plot file: degradome.cleaveLand.result/Drought_dgd_plot/miR396-Probable-3p-star_Sobic.010G258000.1_355_TPlot.pdf

Position	Reads	Category
269	1	4
272	2	2
355	1	4	<<<<<<<<<<
501	1	4
504	1	4
505	1	4
511	1	4
515	1	4
519	2	2
520	1	4
521	1	4
522	3	0
523	2	2
524	1	4
525	1	4
526	1	4
528	1	4
532	1	4
533	2	2
539	1	4
540	1	4
542	1	4
544	2	2
547	1	4
549	1	4
553	1	4
556	1	4
600	1	4
---------------------------------------------------
---------------------------------------------------

5' AUGCAGCAUCAUUCAGCAGAUCUC 3' Transcript: Sobic.010G278600.1:595-618 Slice Site:605
   ||||||||||| |||  |||| ||
3' UACGUCGUAGU-AGU--UCUA-AG 5' Query: miR172b-Probable-3p-mature

SiteID: Sobic.010G278600.1:605
MFE of perfect match: -32.70
MFE of this site: -22.10
MFEratio: 0.675840978593272
Allen et al. score: 8
Paired Regions (query5'-query3',transcript3'-transcript5')
	1-2,618-617
	3-6,615-612
	7-9,609-607
	10-20,605-595
Unpaired Regions (query5'-query3',transcript3'-transcript5')
	x-x,616-616	BULt: Bulge on transcript side
	x-x,611-610	BULt: Bulge on transcript side
	x-x,606-606	BULt: Bulge on transcript side

Degradome data file: Drought.degradome_1.fastq.trimmed.mc.fa_dd.txt
Degardome Category: 4
Degradome p-value: 0.939385705485529
T-Plot file: degradome.cleaveLand.result/Drought_dgd_plot/miR172b-Probable-3p-mature_Sobic.010G278600.1_605_TPlot.pdf

Position	Reads	Category
170	1	4
455	1	4
553	1	4
605	1	4	<<<<<<<<<<
612	1	4
613	1	4
618	1	4
625	1	4
629	2	0
631	1	4
842	1	4
886	1	4
901	1	4
904	1	4
921	1	4
1012	1	4
1088	1	4
1164	1	4
1191	1	4
1196	1	4
1199	1	4
1552	1	4
1565	1	4
2026	1	4
---------------------------------------------------
