# Supplementary material for: Revealing critical mechanisms in determining sorghum resistance to drought and salt using mRNA, small RNA and degradome sequencing
Source: BMC Plant Biol. 2024 Jun 13;24:547. doi: 10.1186/s12870-024-05230-1 (PMC11177356; doi:10.1186/s12870-024-05230-1)
Supplement: Supplementary file 5 — Supplementary Material 5 [file 12870_2024_5230_MOESM5_ESM.xlsx]

## Sheet: Table S1
Table S1 Comparison of conserved domain between model plants and sorghum.
Domain	Common	Specific in model plants	Specific in sorghum
AP2	AP2,
ARF	AUX_IAA,Auxin_resp,B3,	B3_DNA,PB1,PHA03247,	PHA03379,
ARR-B
B3	zf-CW,BfiI_C_EcoRII_N_B3,B3_DNA,B3,	DUF313,PTZ00482,PLN03210,SMC_prok_A,PLN00113,PTZ00121,UDG-like,Sm_like,NB-ARC,	PRK12678,CENP-B_dimeris,PHD,
BBR-BPC	GAGA_bind,
BES1	AmyAc_family,BES1_N,	PLN02705,PLN02905,
C2H2	PIN_LabA-like,zf-C2H2_4,PIN_SF,zf-met,JmjN,zf-H2C2_2,zf-C2H2_6,zf-C2H2_jaz,NPL,SUF4-like,PTZ00121,zf-AN1,PHA03247,zf-C2H2,COG5048,SFP1,JmjC,	PRK07352,CobT2,zf-C2H2_2,ZnF_C2H2,MBD,Methyltransf_25,DnaJ,PHA00733,DUF966,TPH,PABP-1234,CbpA,ATP-synt_Fo_b,	lambda-1,rne,UFD2,Activator_LAG-3,PTZ00266,ZnF_U1,PUB_UBA_plant,UBA_like_SF,Smc,PLN03077,
C3H	DUS_like_FMN,zf_CCCH_4,MDN1,CTH1,RRM_SF,COG5252,U2AF_lg,TrmA,PHA03096,zf-CCCH_3,KH-I_AtC3H36_like,YTH,COG5152,ZnF_C3H1,Ank_2,WD40,zf-CCCH,zf-U1,RING-HC_MKRN,YTH1,zf-CCCH_4,	RRM_AtRDRP1_like,SWIB-MDM2_like,PLN02939,RRM_U2AFBPL,Tudor_SF,SMC_prok_B,PHD5_NSD,GYF,PHA01972,PRK10263,SAP,Bbox1,tolA,PspC_subgroup_2,tolA_full,Glutenin_hmw,G-patch,MIF4G,Plus3,	Torus,Ribosomal_L24e_L24,
CAMTA	TIG,Ank_4,PTZ00322,ANKYR,CG-1,CBD_MYO6-like,Ank_2,IQ,COG5022,	IPT,Nudix_Hydrolase,PHA03095,
CO-like	CCT,Bbox1_BBX-like,Bbox_SF,	Bbox1,	BBOX,
CPP	TCR,		PTZ00449,
DBB		Bbox1_BBX-like,Bbox_SF,BBOX,
Dof	zf-Dof,PTZ00121,	PHA03379,
E2F	DP_DD,E2F_TDP,E2F_DD,DP,E2F_CC-MB,
EIL		PLN03109,EIN3,
ERF	AP2,	O-FucT_like,flhF,PRK11100,
FAR1	FAR1,FHY3,ZnF_GATA,	MerR_2,Peptidase_C48,PHA03307,HAUS6_N,PLN02461,PMD,RT_LTR,bHLH_SF,PTZ00341,PLN03211,serpinP_plants,CYCLIN_SF,PTZ00121,RT_RNaseH_2,Cyclin_C,DPBB_kiwellin-like,retropepsin_like,Glycosyltransferase_GTB-type,Retrotrans_gag,PLN02869,PHA03247,Amelogenin,	CCT,
G2-like		RmuC,FabG,	OmpR,
GATA	tify,CCT,ZnF_GATA,GAT1,DEUBAD_NFRKB,GATA,	TIFY,
GRAS		DELLA,GRAS,
GRF	QLQ,WRC,
GeBP	DUF573,	PLN00046,DUF3085,MDN1,PHA03307,TLC,PRK07764,	PRK12323,
HB-PHD	MSCRAMM_ClfA,homeodomain,PHD_PRHA_like,	COG5576,rad2,	PHD_SF,HOX,
HB-other	SAWADEE,DDT,WHIM1,homeodomain,WSD,PTZ00121,Homeobox,HARE-HTH,HOX,	PHD_SF,HALZ,PMD,DUF5401,TFIIS_I,RNA_pol_Rpb6,	TPH,
HD-ZIP		Smc,	BRLZ,START_ArGLABRA2_like,bZIP,Chorismate_bind,HALZ,COG5576,homeodomain,MEKHLA,IcmF,Homeobox,HD-ZIP_N,HOX,SRPBCC,
HRT-like		GIY_YIG_domain,
HSF	BRLZ,HSF,bZIP,PRK10246,Smc,HSF_DNA-bind,	mukB,Flagellar_rod,BBC,Prefoldin,DUF5401,	UPF0182,
LBD	LOB,	PTZ00233,	nirA,
LFY		C_LFY_FLO,LFY_SAM,
LSD	zf-LSD1,	LSD1,rad23,	PHA03247,
M-type_MADS		Peptidase_C48,SpoU-like_TrmL,PRK13766,MADS_MEF2_like,BAR,PRK03918,Transposase_21,FliH,PHA03379,ARG80,SRF-TF,MADS,Atrophin-1,Transpos_assoc,CagE_TrbE_VirB,DUF4218,MADS_SRF_like,DUF4216,DUF4252,
MIKC_MADS		COG2433,COG1579,SerS,	MADS_MEF2_like,MADS,K-box,
MYB-		DIRP,Bromodomain,PLN03212,REB1,OapA,P_C,2A1904,KLF15_N,PTZ00121,BROMO,Myb_DNA-bind_4,Myb_DNA-bind_7,PHA03369,PLN03091,Myb_DNA-binding,PTZ00108,myb_SHAQKYF,SANT_TRF,SANT_DAMP1_like,BDP1,PRK12323,Herpes_BLLF1,ZUO1,PLN03162,Myb_DNA-bind_6,Ribosomal_S12_like,H15,Myb_Cef,SANT,DMAP1,COG5114,Fry_C,	Smc,
MYB_related	DIRP,PLN03212,Myb_DNA-bind_6,REB1,H15,Myb_DNA-bind_7,PLN03091,Myb_DNA-binding,myb_SHAQKYF,SANT_TRF,SANT,COG5114,BDP1,PTZ00121,BROMO,	Bromodomain,PHA03369,PTZ00108,2A1904,DMAP1,SANT_DAMP1_like,KLF15_N,PRK12323,Herpes_BLLF1,Myb_DNA-bind_4,PLN03162,	Tudor_SF,Mlf1IP,PRK07003,P_C,PRK05035,PHA03247,ZUO1,DAO,
NAC	NAM,PHA03247,	PLN03218,PPR_2,MDN1,RVT_3,Abhydrolase,PRK12323,PRK10263,	PBP1,PRK07764,
NF-X1	NF-X1-zinc-finger,RING_Ubox,	rne,RING-CH-C4HC3_NFX1-like,RING-CH-C4HC3_NFXL1,R3H,
NF-YA	CBF,CBFB_NFYA,	HAP2,
NF-YB	H4,CBFD_NFYB_HMF,
NF-YC	HAP5,H4,BUR6,	Pollen_allerg_1,VirB10,CBFD_NFYB_HMF,	PTZ00121,
Nin-like	PLN03077,PB1_NLP,PB1,RWP-RK,	GAF_2,AtoC,	MSS4,
RAV	AP2,B3,	B3_DNA,
S1Fa-like	S1FA,
SBP	SBP,Ank_2,	ANKYR,PLN02768,
SRS	DUF702,	put_zinc_LRP1,
STAT		SH2_SHA,LamG,	DUF190,SH2,
TALE	KNOX2,ELK,POX,Homeobox_KN,KNOX1,
TCP			TCP,
Trihelix	GT1,Myb_DNA-bind_4,AAK_UMPK-PyrH-Ec,RnjA,	MADF_DNA_bdg,SlyB,SPFH_like,PRK03992,	ERM,ARGLU,PRK13335,AcnB,metallo-hydrolase-like_MBL-fold,PRK14951,
VOZ
WOX	homeodomain,Homeobox,
WRKY	ZnF_BED,PLN03210,PRK12323,Plant_zn_clust,WRKY,	ULP1,UPF0242,DUF3598,Dimer_Tnp_hAT,PAH,Sin3,COG1579,PKc_like,DUF4413,	NB-ARC,bZIP,Rx_N,PLN00113,PHA03247,NAM,PPP1R42,LRR,
Whirly			Whirly,
YABBY	YABBY,
ZF-HD	homeo_ZF_HD,ZF-HD_dimer,	ZF_HD_prot_N,LpxD,
bHLH	bHLH_AtIND_like,bHLH_AtNAI1_like,bHLH-MYC_N,PLN03217,DUF4140,bHLH_AtMYC1_like,bHLH_SF,bHLH_AtBIM_like,bHLH_AtAIB_like,ACT_UUR-ACR-like,bHLH_AtbHLH_like,bHLH_AtILR3_like,bHLH_AtPIF_like,ACT,bHLH_AtIBH1_like,bHLH_AtFAMA_like,bHLH_AtAIG1_like,bHLH_AtAMS_like,bHLH_AtBPE_like,	bHLH_AtTT8_like,COG1340,BRLZ,bHLH_AtORG2_like,PLN02939,bHLH_AtSAC51_like,DUF5401,Smc,COG1579,bHLH_AtFIT_like,YmdB,KIX_2,bHLH_AtMEE8_like,	PRK13729,Atrophin-1,DDT,HLH,PRK07003,NAM-associated,VATPase_H,PRK12678,FRG2,Rx_N,PHA03247,NB-ARC,
bZIP	DOG1,ATG16,MFMR_assoc,BRLZ,MFMR,bZIP_HY5-like,bZIP_HBP1b-like,PRK10929,bZIP,bZIP_plant_BZIP46,bZIP_C,bZIP_plant_GBF1,SCP-1,Smc,bZIP_plant_RF2,	SPEC,COG1340,PRK13729,Atg16_CCD,SMC_prok_A,COG4026,COG1579,AtpF,ZapB,lectin_L-type,ZIP_TSC22D-like,COG2433,MAD,	PHA03247,YabA,PHA03379,DAZAP2,SMC_prok_B,bZIP_1,PRK12284,ING,RILP-like,PHA00728,

## Sheet: Table S2
Table S2. Ka, Ks and Ka/Ks ratio between sorghum and sorghum TFs in pairs.
TF_1	TF_2	Ka	Ks	Ka_Ks
Sobic.003G246800	Sobic.009G243600	0.560613	0.557746	1.00514
Sobic.002G260800	Sobic.007G188701	0.433056	0.474654	0.912361
Sobic.003G231700	Sobic.009G244300	0.441905	0.495866	0.891178
Sobic.004G056000	Sobic.010G221500	0.424281	0.483563	0.877406
Sobic.001G385800	Sobic.003G333300	0.647725	0.739624	0.875749
Sobic.002G280800	Sobic.007G176700	0.471762	0.558447	0.844775
Sobic.003G028000	Sobic.004G100700	0.458011	0.542917	0.843612
Sobic.001G378900	Sobic.009G170800	0.692629	0.876003	0.790669
Sobic.001G503000	Sobic.004G348800	0.390103	0.49478	0.788437
Sobic.001G078700	Sobic.008G148101	0.673138	0.878516	0.766222
Sobic.004G254400	Sobic.010G119200	0.601935	0.795418	0.756753
Sobic.001G296300	Sobic.004G296900	0.540672	0.716218	0.754898
Sobic.004G308900	Sobic.007G156700	0.492463	0.654132	0.75285
Sobic.004G275500	Sobic.006G197400	0.335027	0.448984	0.746189
Sobic.001G075900	Sobic.002G021300	0.508749	0.681905	0.74607
Sobic.001G476300	Sobic.002G233800	0.46828	0.630045	0.743248
Sobic.003G253200	Sobic.003G301700	0.501155	0.674619	0.742872
Sobic.001G385800	Sobic.002G420700	0.329032	0.444186	0.740751
Sobic.002G174200	Sobic.007G118301	0.482595	0.655111	0.736662
Sobic.006G210300	Sobic.007G077001	0.387295	0.526538	0.73555
Sobic.002G420700	Sobic.005G018500	0.468308	0.644905	0.726165
Sobic.004G300300	Sobic.006G163900	0.314603	0.43543	0.722513
Sobic.002G236600	Sobic.004G254000	0.582403	0.823959	0.706835
Sobic.004G097700	Sobic.010G169200	0.45773	0.653141	0.700813
Sobic.001G391500	Sobic.002G423300	0.349717	0.500313	0.698996
Sobic.003G242800	Sobic.009G238200	0.409352	0.586948	0.697424
Sobic.002G225700	Sobic.004G308900	0.488034	0.707874	0.689436
Sobic.004G296900	Sobic.006G167800	0.507013	0.746441	0.67924
Sobic.006G184800	Sobic.010G016500	0.449393	0.664185	0.676608
Sobic.004G310600	Sobic.010G080400	0.294668	0.441438	0.667518
Sobic.002G275000	Sobic.007G179000	0.458692	0.701426	0.653941
Sobic.001G386000	Sobic.005G018700	0.533148	0.815901	0.653447
Sobic.002G224500	Sobic.007G155300	0.314123	0.481649	0.652184
Sobic.001G229200	Sobic.001G506066	0.44674	0.689933	0.647512
Sobic.001G381300	Sobic.002G418500	0.483768	0.747932	0.646807
Sobic.002G233800	Sobic.004G251300	0.476612	0.738949	0.644986
Sobic.004G189100	Sobic.006G104000	0.335419	0.523721	0.640454
Sobic.001G219200	Sobic.006G148000	0.374486	0.588003	0.636879
Sobic.005G086700	Sobic.008G073200	0.357111	0.56609	0.630838
Sobic.003G260300	Sobic.009G224500	0.264708	0.422952	0.62586
Sobic.005G110490	Sobic.K023500	0.0158289	0.0253993	0.623205
Sobic.004G251300	Sobic.007G226600	0.427298	0.686412	0.62251
Sobic.001G388300	Sobic.002G425600	0.329437	0.529272	0.622434
Sobic.003G028000	Sobic.010G164800	0.438961	0.715801	0.613245
Sobic.005G017500	Sobic.009G177100	0.462387	0.75492	0.612498
Sobic.001G194600	Sobic.004G300500	0.441944	0.726133	0.608627
Sobic.004G225400	Sobic.006G154000	0.224266	0.369565	0.60684
Sobic.002G198400	Sobic.007G135700	0.442215	0.728914	0.606677
Sobic.002G269032	Sobic.006G184800	0.419256	0.693097	0.604902
Sobic.001G219200	Sobic.004G219800	0.320711	0.531041	0.603929
Sobic.003G406800	Sobic.007G192900	0.548697	0.912645	0.601216
Sobic.009G234100	Sobic.009G247300	0.469857	0.798676	0.588295
Sobic.003G191800	Sobic.003G273200	0.557881	0.948884	0.587933
Sobic.002G269032	Sobic.007G181500	0.372757	0.640753	0.581748
Sobic.004G171500	Sobic.006G080500	0.56268	0.968419	0.581029
Sobic.003G236701	Sobic.009G241600	0.288414	0.497595	0.579615
Sobic.003G301700	Sobic.009G196100	0.373071	0.646717	0.576869
Sobic.001G531100	Sobic.006G184700	0.413989	0.718741	0.575992
Sobic.003G248400	Sobic.009G247300	0.384487	0.669428	0.574352
Sobic.005G217200	Sobic.008G131400	0.372777	0.651213	0.572435
Sobic.004G115000	Sobic.009G250000	0.636679	1.11528	0.570869
Sobic.002G225700	Sobic.007G156700	0.338668	0.593599	0.570533
Sobic.003G227300	Sobic.003G248400	0.47679	0.839266	0.568104
Sobic.004G158901	Sobic.006G058732	0.483488	0.856518	0.564482
Sobic.003G365600	Sobic.009G154200	0.236868	0.420218	0.56368
Sobic.004G191700	Sobic.006G107400	0.237167	0.42129	0.562954
Sobic.001G294700	Sobic.006G165100	0.472876	0.842292	0.561416
Sobic.001G385800	Sobic.005G018500	0.475526	0.848049	0.560729
Sobic.005G051200	Sobic.008G050600	0.39129	0.697969	0.560613
Sobic.005G087600	Sobic.009G141500	0.505799	0.908891	0.556501
Sobic.003G365500	Sobic.005G041000	0.431588	0.777603	0.555024
Sobic.001G356000	Sobic.002G385450	0.32112	0.579663	0.553977
Sobic.002G271100	Sobic.006G182800	0.44261	0.801264	0.55239
Sobic.009G236000	Sobic.009G243600	0.368818	0.669643	0.550769
Sobic.003G341100	Sobic.009G171600	0.264555	0.481621	0.549302
Sobic.004G100500	Sobic.010G164800	0.328394	0.5985	0.548695
Sobic.004G041600	Sobic.010G247500	0.454458	0.836538	0.54326
Sobic.005G020200	Sobic.008G020300	0.170354	0.314162	0.542248
Sobic.004G117600	Sobic.010G148600	0.52304	0.966352	0.541253
Sobic.001G330100	Sobic.002G360100	0.398589	0.740171	0.53851
Sobic.003G369100	Sobic.009G151600	0.379132	0.706733	0.536457
Sobic.002G248600	Sobic.007G209500	0.331061	0.618635	0.535147
Sobic.002G258000	Sobic.007G192900	0.686782	1.28524	0.534359
Sobic.001G386000	Sobic.002G421400	0.268559	0.504183	0.532661
Sobic.006G233500	Sobic.007G061100	0.362116	0.68443	0.529077
Sobic.009G100500	Sobic.009G171600	0.36859	0.70011	0.526474
Sobic.002G201400	Sobic.007G139200	0.321479	0.612207	0.525115
Sobic.004G295500	Sobic.006G169900	0.338839	0.64632	0.524259
Sobic.001G528200	Sobic.006G190400	0.293116	0.559527	0.523863
Sobic.009G073500	Sobic.010G172800	0.678251	1.29579	0.523427
Sobic.003G380900	Sobic.009G141500	0.271359	0.51986	0.521985
Sobic.004G219800	Sobic.006G148000	0.276685	0.532417	0.519677
Sobic.001G298100	Sobic.004G295500	0.360571	0.694483	0.519194
Sobic.003G199400	Sobic.009G212800	0.519263	1.00308	0.517671
Sobic.004G184400	Sobic.006G094500	0.328492	0.63528	0.517082
Sobic.002G257900	Sobic.003G406600	0.415276	0.803562	0.516793
Sobic.001G297200	Sobic.006G169200	0.309815	0.605767	0.511442
Sobic.004G117600	Sobic.009G247700	0.458755	0.900317	0.509548
Sobic.002G182701	Sobic.007G122600	0.530447	1.04122	0.509448
Sobic.002G230000	Sobic.007G159300	0.268501	0.527503	0.509003
Sobic.001G194600	Sobic.006G163600	0.363418	0.721561	0.503656
Sobic.001G296300	Sobic.006G167900	0.415813	0.828702	0.501764
Sobic.002G259600	Sobic.007G190333	0.30748	0.613552	0.501147
Sobic.004G300500	Sobic.006G163600	0.314654	0.629076	0.500185
Sobic.004G159500	Sobic.006G059800	0.27731	0.554452	0.500152
Sobic.003G246800	Sobic.009G236000	0.268417	0.537128	0.499727
Sobic.002G199200	Sobic.007G136300	0.494409	0.992831	0.497979
Sobic.004G273800	Sobic.006G199800	0.315941	0.636562	0.496324
Sobic.001G314900	Sobic.001G525900	0.285791	0.579713	0.492987
Sobic.003G341100	Sobic.009G100500	0.365708	0.743106	0.492134
Sobic.004G094600	Sobic.010G172800	0.369903	0.753169	0.491128
Sobic.004G062100	Sobic.010G215700	0.310764	0.633451	0.490589
Sobic.002G196000	Sobic.007G132600	0.322732	0.658715	0.489941
Sobic.003G250100	Sobic.009G233000	0.38364	0.783436	0.489689
Sobic.001G040200	Sobic.002G080100	0.208616	0.426231	0.489444
Sobic.001G093200	Sobic.001G496200	0.346053	0.708727	0.488274
Sobic.004G065900	Sobic.010G209100	0.27883	0.574458	0.48538
Sobic.001G140800	Sobic.008G186100	0.435749	0.900373	0.483965
Sobic.001G166200	Sobic.008G148101	0.33935	0.702288	0.483206
Sobic.001G358900	Sobic.002G388700	0.283162	0.589936	0.479988
Sobic.004G317000	Sobic.010G077200	0.325744	0.679425	0.47944
Sobic.003G409800	Sobic.007G190333	0.405474	0.849305	0.477419
Sobic.005G013800	Sobic.008G028800	0.215888	0.454553	0.474945
Sobic.001G079500	Sobic.008G144500	0.418091	0.884152	0.472872
Sobic.002G212000	Sobic.004G321300	0.485318	1.0276	0.472282
Sobic.003G142300	Sobic.009G032000	0.460848	0.980698	0.469919
Sobic.004G221400	Sobic.006G149600	0.257673	0.548612	0.469682
Sobic.002G236600	Sobic.007G223200	0.322132	0.686738	0.469075
Sobic.003G365500	Sobic.009G154300	0.310936	0.663892	0.468353
Sobic.002G035500	Sobic.008G172200	0.418012	0.893949	0.467601
Sobic.001G298100	Sobic.006G170000	0.440934	0.943887	0.467147
Sobic.002G267000	Sobic.007G182900	0.35866	0.767771	0.467145
Sobic.003G248400	Sobic.009G234100	0.248743	0.532697	0.466951
Sobic.004G101400	Sobic.010G164400	0.21463	0.45988	0.466708
Sobic.004G283300	Sobic.006G184700	0.262469	0.56382	0.465519
Sobic.003G367100	Sobic.009G153400	0.306838	0.664097	0.462038
Sobic.001G158900	Sobic.008G163700	0.331287	0.718177	0.461289
Sobic.001G194600	Sobic.001G534300	0.280094	0.607228	0.461266
Sobic.003G373000	Sobic.009G148100	0.200991	0.438231	0.458642
Sobic.004G219500	Sobic.006G147400	0.216316	0.472296	0.458009
Sobic.004G350300	Sobic.007G166100	0.478968	1.04795	0.457053
Sobic.001G338700	Sobic.002G369800	0.18026	0.396192	0.45498
Sobic.004G336700	Sobic.010G051800	0.373118	0.820411	0.454793
Sobic.004G301000	Sobic.006G163100	0.255222	0.562145	0.454015
Sobic.003G273200	Sobic.009G214700	0.389578	0.858121	0.45399
Sobic.002G206400	Sobic.007G142700	0.317399	0.699618	0.453674
Sobic.003G305000	Sobic.009G195000	0.36785	0.813369	0.452255
Sobic.003G061400	Sobic.009G057000	0.31004	0.686758	0.451454
Sobic.004G077500	Sobic.010G194900	0.250226	0.554791	0.451027
Sobic.004G285300	Sobic.006G181600	0.378745	0.845442	0.447985
Sobic.002G267700	Sobic.007G182500	0.401943	0.897985	0.447606
Sobic.004G191800	Sobic.006G107500	0.243144	0.544656	0.446418
Sobic.003G429800	Sobic.009G122600	0.260763	0.584547	0.446095
Sobic.002G198500	Sobic.007G135900	0.185919	0.418171	0.4446
Sobic.003G226600	Sobic.009G247700	0.4411	0.993588	0.443946
Sobic.004G301100	Sobic.006G162800	0.298991	0.67556	0.442582
Sobic.001G409200	Sobic.009G025900	0.270797	0.612344	0.442229
Sobic.001G333700	Sobic.002G364700	0.409425	0.933046	0.438804
Sobic.003G138400	Sobic.009G034800	0.387775	0.883754	0.438781
Sobic.002G184400	Sobic.007G124100	0.270816	0.6174	0.438639
Sobic.004G063200	Sobic.010G214000	0.238059	0.543023	0.438396
Sobic.003G324500	Sobic.009G184300	0.373661	0.856805	0.436109
Sobic.002G220300	Sobic.007G152300	0.222787	0.516314	0.431496
Sobic.003G406600	Sobic.007G193500	0.432521	1.00288	0.431281
Sobic.003G270300	Sobic.009G216900	0.192086	0.446175	0.430518
Sobic.003G026700	Sobic.009G075600	0.272737	0.633973	0.430203
Sobic.004G303400	Sobic.006G159200	0.209958	0.488916	0.429435
Sobic.003G026300	Sobic.004G102500	0.574124	1.33786	0.429136
Sobic.001G039800	Sobic.002G081300	0.474522	1.10669	0.428777
Sobic.004G249500	Sobic.010G108500	0.297572	0.694316	0.428583
Sobic.005G013600	Sobic.009G174300	0.574146	1.34252	0.427663
Sobic.001G034300	Sobic.009G014400	0.459134	1.07577	0.426797
Sobic.001G313800	Sobic.004G280500	0.341297	0.80435	0.424313
Sobic.004G311200	Sobic.010G079800	0.456286	1.07904	0.422862
Sobic.004G319700	Sobic.007G148500	0.510435	1.20767	0.422662
Sobic.001G066100	Sobic.002G035500	0.287396	0.681008	0.422015
Sobic.002G268600	Sobic.007G182101	0.32672	0.777624	0.420152
Sobic.003G227300	Sobic.009G247300	0.352941	0.845953	0.417212
Sobic.004G211200	Sobic.006G135100	0.169085	0.406688	0.415762
Sobic.001G420300	Sobic.009G014400	0.522685	1.26365	0.413632
Sobic.004G233200	Sobic.010G089700	0.21042	0.512695	0.41042
Sobic.002G421400	Sobic.005G018700	0.519831	1.26885	0.409686
Sobic.002G194400	Sobic.007G132000	0.321874	0.789689	0.407596
Sobic.001G313800	Sobic.006G190400	0.31944	0.78995	0.40438
Sobic.001G154500	Sobic.002G038500	0.551327	1.37291	0.401574
Sobic.001G528200	Sobic.004G280500	0.277352	0.692198	0.400683
Sobic.002G189000	Sobic.007G126400	0.329391	0.822602	0.400426
Sobic.004G074700	Sobic.010G199000	0.494784	1.23716	0.399934
Sobic.003G037400	Sobic.009G068900	0.334917	0.83769	0.39981
Sobic.001G075700	Sobic.002G022600	0.245037	0.613339	0.399513
Sobic.005G018500	Sobic.008G021800	0.232748	0.582828	0.399343
Sobic.004G321300	Sobic.010G071700	0.293449	0.735007	0.399247
Sobic.003G154500	Sobic.009G052800	0.457723	1.14711	0.399025
Sobic.002G222300	Sobic.007G153700	0.387601	0.978038	0.396305
Sobic.003G287200	Sobic.009G206800	0.299421	0.756005	0.396057
Sobic.004G227400	Sobic.006G156100	0.300633	0.759568	0.395795
Sobic.001G169400	Sobic.008G145000	0.296067	0.748275	0.395666
Sobic.001G071000	Sobic.002G029400	0.270955	0.686701	0.394575
Sobic.004G269900	Sobic.006G203400	0.260207	0.660805	0.393773
Sobic.004G351700	Sobic.010G279600	0.40241	1.0343	0.389066
Sobic.003G027000	Sobic.009G075500	0.254347	0.656602	0.387369
Sobic.001G086400	Sobic.002G010100	0.455719	1.1781	0.386824
Sobic.001G034300	Sobic.001G420300	0.403675	1.04616	0.385864
Sobic.001G078900	Sobic.008G147101	0.493825	1.29545	0.381199
Sobic.002G279100	Sobic.007G177100	0.168977	0.448082	0.377111
Sobic.001G386600	Sobic.002G421800	0.354674	0.942007	0.376509
Sobic.001G154500	Sobic.008G174650	0.307074	0.820655	0.374182
Sobic.009G235500	Sobic.009G244300	0.48474	1.30004	0.372865
Sobic.004G201600	Sobic.006G120301	0.478763	1.29473	0.369779
Sobic.004G058700	Sobic.010G220000	0.237305	0.642948	0.369089
Sobic.004G208400	Sobic.006G131800	0.179237	0.487276	0.367835
Sobic.001G035300	Sobic.001G416200	0.365995	0.999018	0.366355
Sobic.003G363200	Sobic.009G155200	0.246589	0.673806	0.365965
Sobic.006G206000	Sobic.007G085300	0.243091	0.665422	0.365319
Sobic.003G246900	Sobic.009G244300	0.497545	1.36244	0.365187
Sobic.002G221400	Sobic.007G153300	0.178833	0.49034	0.364713
Sobic.001G476500	Sobic.002G232900	0.378518	1.03892	0.364337
Sobic.003G383700	Sobic.009G138500	0.226031	0.621073	0.363937
Sobic.001G199200	Sobic.006G160800	0.406303	1.11776	0.363497
Sobic.004G248700	Sobic.010G106601	0.249531	0.686491	0.363488
Sobic.001G361100	Sobic.002G392500	0.18993	0.523517	0.362796
Sobic.003G008700	Sobic.004G123200	0.694452	1.91442	0.362747
Sobic.001G341400	Sobic.002G372100	0.241222	0.668974	0.360585
Sobic.004G283201	Sobic.006G184800	0.214687	0.596987	0.359618
Sobic.002G225100	Sobic.010G081800	0.367544	1.02803	0.357524
Sobic.001G253900	Sobic.001G488900	0.234764	0.657042	0.357305
Sobic.001G359800	Sobic.002G389600	0.285663	0.801171	0.356557
Sobic.004G158300	Sobic.006G058400	0.245225	0.688099	0.356381
Sobic.001G084000	Sobic.002G008600	0.344834	0.968605	0.356011
Sobic.003G379700	Sobic.009G142200	0.106589	0.300901	0.354234
Sobic.002G201100	Sobic.007G139000	0.306721	0.866083	0.354148
Sobic.002G271100	Sobic.007G180300	0.213444	0.602943	0.354003
Sobic.004G115000	Sobic.010G152700	0.291055	0.823959	0.35324
Sobic.001G314400	Sobic.004G281000	0.501787	1.42518	0.352087
Sobic.002G245500	Sobic.007G212900	0.216214	0.614687	0.351747
Sobic.002G235500	Sobic.007G224400	0.376129	1.0729	0.350572
Sobic.003G293100	Sobic.009G202000	0.2266	0.649818	0.348713
Sobic.003G211200	Sobic.009G253300	0.353154	1.01528	0.34784
Sobic.004G281200	Sobic.006G188900	0.232827	0.670597	0.347194
Sobic.003G251700	Sobic.009G231800	0.243514	0.704298	0.345754
Sobic.003G034400	Sobic.009G072100	0.158174	0.459641	0.344125
Sobic.001G282400	Sobic.004G271800	0.510473	1.48813	0.34303
Sobic.003G382300	Sobic.009G140500	0.247996	0.724997	0.342064
Sobic.004G284400	Sobic.006G182300	0.22009	0.643881	0.341817
Sobic.006G279400	Sobic.007G003000	0.236592	0.695025	0.340408
Sobic.002G231100	Sobic.007G160400	0.165483	0.488628	0.338669
Sobic.004G171300	Sobic.006G080200	0.408901	1.20753	0.338625
Sobic.001G328500	Sobic.002G359700	0.183406	0.541947	0.33842
Sobic.004G280500	Sobic.006G190400	0.21234	0.627907	0.338171
Sobic.003G298600	Sobic.009G196900	0.314692	0.930926	0.338042
Sobic.005G062000	Sobic.008G055700	0.295219	0.874379	0.337633
Sobic.001G526800	Sobic.004G281000	0.541973	1.60837	0.33697
Sobic.001G077800	Sobic.008G149650	0.515037	1.53141	0.336315
Sobic.004G070900	Sobic.010G201388	0.187884	0.560775	0.335044
Sobic.004G238400	Sobic.010G092801	0.419469	1.25734	0.333617
Sobic.005G041100	Sobic.008G040600	0.235867	0.713013	0.330803
Sobic.003G319800	Sobic.009G187900	0.333972	1.01061	0.330466
Sobic.005G004000	Sobic.008G004200	0.0522607	0.158186	0.330374
Sobic.003G265200	Sobic.009G221400	0.178869	0.542913	0.329462
Sobic.001G313800	Sobic.001G528200	0.265588	0.81091	0.327518
Sobic.001G068301	Sobic.001G158900	0.70887	2.17293	0.326227
Sobic.004G303600	Sobic.006G159100	0.239829	0.736678	0.325554
Sobic.004G285600	Sobic.006G180300	0.338214	1.03996	0.325217
Sobic.004G309600	Sobic.007G155900	0.337322	1.03736	0.325174
Sobic.001G164500	Sobic.008G149650	0.452663	1.39268	0.325031
Sobic.003G031100	Sobic.009G073500	0.50815	1.56628	0.32443
Sobic.004G331300	Sobic.010G063900	0.151547	0.470012	0.322432
Sobic.001G340200	Sobic.002G370800	0.351052	1.08908	0.322339
Sobic.001G387600	Sobic.002G422300	0.279238	0.866818	0.322141
Sobic.004G216900	Sobic.006G142000	0.236295	0.734403	0.321751
Sobic.003G368300	Sobic.009G152100	0.283999	0.882908	0.321664
Sobic.002G139300	Sobic.007G164900	0.167178	0.522	0.320263
Sobic.001G159500	Sobic.008G160500	0.743228	2.32561	0.319584
Sobic.004G080300	Sobic.010G189500	0.192755	0.603754	0.319261
Sobic.006G228300	Sobic.007G062200	0.314708	0.989447	0.318064
Sobic.001G278800	Sobic.001G447400	0.272064	0.856481	0.317653
Sobic.002G247800	Sobic.007G210200	0.233602	0.737225	0.316866
Sobic.002G235700	Sobic.007G224200	0.315086	0.998792	0.315467
Sobic.004G294100	Sobic.006G171600	0.226855	0.720876	0.314694
Sobic.003G049400	Sobic.010G183600	0.310545	0.991754	0.313127
Sobic.004G102500	Sobic.010G163900	0.487116	1.56153	0.311947
Sobic.005G229400	Sobic.008G138600	0.350808	1.13707	0.308519
Sobic.004G094100	Sobic.010G173400	0.424121	1.37549	0.308342
Sobic.002G202600	Sobic.010G065500	0.317685	1.03157	0.307962
Sobic.009G071500	Sobic.010G168500	0.378531	1.23029	0.307678
Sobic.001G304500	Sobic.004G290800	0.415051	1.35592	0.306102
Sobic.001G068301	Sobic.002G031000	0.539832	1.768	0.305334
Sobic.002G255200	Sobic.007G197700	0.240449	0.796178	0.302004
Sobic.004G313900	Sobic.010G078700	0.130379	0.432472	0.301473
Sobic.004G309600	Sobic.010G081800	0.223242	0.741099	0.301231
Sobic.005G019800	Sobic.008G020700	0.0422822	0.140714	0.300484
Sobic.003G021800	Sobic.004G107900	0.290563	0.973708	0.298409
Sobic.003G400600	Sobic.007G197700	0.36174	1.21523	0.297673
Sobic.004G106300	Sobic.010G160900	0.422016	1.41958	0.297281
Sobic.004G168300	Sobic.006G074600	0.337275	1.13476	0.297221
Sobic.003G034300	Sobic.009G072200	0.367334	1.25349	0.29305
Sobic.001G217300	Sobic.006G149600	0.359033	1.22543	0.292986
Sobic.003G253500	Sobic.009G230700	0.247896	0.851658	0.291075
Sobic.003G294600	Sobic.009G200500	0.388485	1.33562	0.290865
Sobic.001G055400	Sobic.001G095500	0.534885	1.84342	0.290159
Sobic.004G279300	Sobic.006G192100	0.400094	1.39168	0.28749
Sobic.004G259300	Sobic.010G131900	0.260069	0.906602	0.286862
Sobic.001G234500	Sobic.001G502300	0.232856	0.81246	0.286607
Sobic.001G056700	Sobic.002G054800	0.431318	1.51142	0.285373
Sobic.003G251800	Sobic.009G231600	0.170032	0.597201	0.284715
Sobic.002G246600	Sobic.007G211000	0.203931	0.718601	0.283789
Sobic.005G014000	Sobic.008G028600	0.614787	2.18585	0.281258
Sobic.001G261700	Sobic.001G437300	0.239522	0.867127	0.276225
Sobic.002G233800	Sobic.007G226600	0.146225	0.529849	0.275976
Sobic.003G244100	Sobic.009G237600	0.322717	1.17042	0.275728
Sobic.004G294200	Sobic.006G171500	0.465274	1.68847	0.27556
Sobic.003G231700	Sobic.003G246900	0.374817	1.36147	0.275303
Sobic.002G260600	Sobic.007G189400	0.215705	0.784766	0.274866
Sobic.005G046250	Sobic.008G046700	0.345946	1.26637	0.27318
Sobic.001G278300	Sobic.001G446500	0.521221	1.91194	0.272614
Sobic.002G201000	Sobic.007G138800	0.165439	0.608056	0.272079
Sobic.001G166700	Sobic.008G147800	0.304584	1.11976	0.27201
Sobic.001G199200	Sobic.004G302700	0.254251	0.937116	0.271312
Sobic.003G276000	Sobic.009G212800	0.276947	1.02522	0.270134
Sobic.003G363600	Sobic.008G037900	0.418667	1.55613	0.269044
Sobic.003G008700	Sobic.009G083800	0.368768	1.37622	0.267958
Sobic.002G257900	Sobic.007G193500	0.204541	0.764598	0.267514
Sobic.002G247500	Sobic.007G210700	0.295519	1.10862	0.266564
Sobic.001G075101	Sobic.002G023900	0.206165	0.791322	0.260532
Sobic.001G316900	Sobic.001G522500	0.148816	0.576651	0.258069
Sobic.004G298400	Sobic.006G166300	0.229611	0.89128	0.257619
Sobic.001G481300	Sobic.002G375400	0.505025	1.96041	0.257611
Sobic.001G036800	Sobic.002G083600	0.232813	0.905375	0.257145
Sobic.004G285400	Sobic.006G180900	0.168235	0.654901	0.256887
Sobic.004G271800	Sobic.006G201000	0.232868	0.907007	0.256744
Sobic.001G051300	Sobic.002G068100	0.332246	1.30087	0.255402
Sobic.005G001500	Sobic.008G001700	0.0646421	0.254602	0.253895
Sobic.002G236200	Sobic.007G223300	0.257156	1.02222	0.251565
Sobic.001G355600	Sobic.002G385300	0.29871	1.19522	0.249921
Sobic.004G330900	Sobic.010G064700	0.26005	1.04612	0.248585
Sobic.002G242500	Sobic.007G217700	0.324662	1.30689	0.248423
Sobic.005G029600	Sobic.008G012700	0.474289	1.92268	0.246681
Sobic.003G251700	Sobic.003G298600	0.406591	1.65512	0.245657
Sobic.003G298100	Sobic.009G198100	0.234234	0.959001	0.244248
Sobic.001G316800	Sobic.001G522700	0.150321	0.616318	0.243902
Sobic.003G049400	Sobic.004G085600	0.248442	1.02399	0.242621
Sobic.001G314400	Sobic.001G526800	0.163222	0.673611	0.242309
Sobic.003G337500	Sobic.009G174300	0.63791	2.64389	0.241277
Sobic.001G217300	Sobic.004G221400	0.2867	1.19462	0.239993
Sobic.001G152901	Sobic.008G176300	0.412471	1.7263	0.238934
Sobic.004G112200	Sobic.010G155000	0.318417	1.33436	0.238629
Sobic.004G252600	Sobic.010G116200	0.417183	1.76001	0.237034
Sobic.001G165500	Sobic.008G148900	0.633141	2.70012	0.234486
Sobic.002G264100	Sobic.007G184800	0.22457	0.961746	0.233502
Sobic.002G235500	Sobic.004G252600	0.463872	2.01695	0.229987
Sobic.001G044300	Sobic.002G076100	0.323292	1.41847	0.227916
Sobic.002G212000	Sobic.007G147300	0.644798	2.84073	0.226983
Sobic.001G252800	Sobic.001G489900	0.298229	1.314	0.226962
Sobic.001G351700	Sobic.002G380200	0.188698	0.839937	0.224658
Sobic.004G253300	Sobic.007G223300	0.529488	2.35832	0.224519
Sobic.002G039400	Sobic.008G176300	0.389956	1.74092	0.223995
Sobic.005G224700	Sobic.008G133700	0.310857	1.39254	0.22323
Sobic.004G270600	Sobic.006G202300	0.254968	1.15408	0.220927
Sobic.004G302700	Sobic.006G160800	0.173368	0.785016	0.220846
Sobic.001G421900	Sobic.009G011000	0.378	1.71411	0.220523
Sobic.004G036500	Sobic.010G254300	0.270577	1.22909	0.220145
Sobic.003G324400	Sobic.009G184400	0.179086	0.820522	0.218258
Sobic.004G237000	Sobic.010G091700	0.0797689	0.365494	0.218249
Sobic.004G036900	Sobic.010G254200	0.263743	1.21368	0.217308
Sobic.004G243900	Sobic.010G101100	0.210797	0.979671	0.215171
Sobic.002G225100	Sobic.007G155900	0.200797	0.941052	0.213375
Sobic.003G157300	Sobic.009G050600	0.250367	1.19842	0.208915
Sobic.003G004500	Sobic.009G088100	0.223881	1.07656	0.207959
Sobic.004G078100	Sobic.010G193800	0.146838	0.719125	0.204191
Sobic.003G363600	Sobic.005G038700	0.391405	1.917	0.204176
Sobic.001G380700	Sobic.002G418100	0.18346	0.899579	0.203939
Sobic.005G017500	Sobic.008G023401	0.0476531	0.234358	0.203334
Sobic.003G332200	Sobic.009G178800	0.168024	0.826723	0.203241
Sobic.004G306500	Sobic.010G085400	0.161545	0.799286	0.202112
Sobic.003G246900	Sobic.009G235500	0.211565	1.07107	0.197527
Sobic.002G225100	Sobic.004G309600	0.303918	1.5468	0.196481
Sobic.002G241500	Sobic.007G219500	0.100203	0.515429	0.194407
Sobic.002G236200	Sobic.004G253300	0.474453	2.44663	0.19392
Sobic.004G281000	Sobic.006G189500	0.177498	0.940426	0.188743
Sobic.004G085600	Sobic.010G183600	0.134852	0.715024	0.188598
Sobic.005G038700	Sobic.008G037900	0.0581164	0.310463	0.187193
Sobic.002G270900	Sobic.006G183200	0.319929	1.7223	0.185757
Sobic.003G136900	Sobic.009G036400	0.392824	2.12491	0.184866
Sobic.003G035100	Sobic.009G071500	0.283868	1.54863	0.183302
Sobic.002G255200	Sobic.003G400600	0.356944	1.95677	0.182415
Sobic.003G363600	Sobic.009G155050	0.190319	1.04386	0.182323
Sobic.004G237300	Sobic.010G092100	0.134093	0.739812	0.181253
Sobic.005G046100	Sobic.008G046600	0.121193	0.674389	0.179708
Sobic.002G275500	Sobic.007G178300	0.253343	1.41896	0.178541
Sobic.001G237600	Sobic.001G501000	0.16076	0.904276	0.177778
Sobic.004G256200	Sobic.010G123500	0.149986	0.856712	0.175072
Sobic.003G026300	Sobic.010G163900	0.224523	1.28753	0.174383
Sobic.003G327000	Sobic.009G182800	0.224903	1.32702	0.169479
Sobic.001G158500	Sobic.008G165000	0.156446	0.924503	0.169221
Sobic.004G302400	Sobic.006G160900	0.199341	1.19213	0.167213
Sobic.004G329800	Sobic.010G065500	0.151157	0.926243	0.163194
Sobic.003G356200	Sobic.009G159900	0.163068	1.00308	0.162568
Sobic.001G243000	Sobic.001G496200	0.256914	1.5833	0.162265
Sobic.001G243000	Sobic.001G496200	0.256914	1.5833	0.162265
Sobic.003G144200	Sobic.009G030200	0.108853	0.685011	0.158908
Sobic.005G004700	Sobic.008G005000	0.0355606	0.22387	0.158845
Sobic.005G047200	Sobic.008G047300	0.178682	1.13686	0.157171
Sobic.003G379000	Sobic.009G142500	0.142423	0.938	0.151837
Sobic.001G162100	Sobic.008G153600	0.183161	1.22806	0.149147
Sobic.004G170700	Sobic.005G047200	0.430823	2.89897	0.148613
Sobic.004G191901	Sobic.006G107700	0.137147	0.927743	0.147829
Sobic.001G157400	Sobic.008G168100	0.0982101	0.687514	0.142848
Sobic.005G041400	Sobic.008G041100	0.113998	0.809654	0.140798
Sobic.006G074600	Sobic.008G042700	0.382169	2.74767	0.139088
Sobic.001G137100	Sobic.008G188900	0.156599	1.1382	0.137585
Sobic.004G178500	Sobic.006G089500	0.138181	1.02604	0.134675
Sobic.003G377900	Sobic.009G143400	0.146894	1.0988	0.133686
Sobic.003G329500	Sobic.009G180700	0.134895	1.01095	0.133434
Sobic.001G057700	Sobic.002G051900	0.192745	1.47343	0.130814
Sobic.004G176600	Sobic.006G086000	0.181561	1.40629	0.129106
Sobic.003G136600	Sobic.009G036500	0.141391	1.11865	0.126394
Sobic.003G060400	Sobic.003G112700	0.00446638	0.0359057	0.124392
Sobic.004G037800	Sobic.010G253300	0.141753	1.1421	0.124116
Sobic.004G084600	Sobic.010G185300	0.12607	1.01715	0.123944
Sobic.002G200300	Sobic.007G138600	0.211538	1.73992	0.12158
Sobic.004G059900	Sobic.010G218500	0.304148	2.52946	0.120242
Sobic.004G051900	Sobic.010G229000	0.112441	0.935612	0.120179
Sobic.001G386700	Sobic.009G178000	0.359298	3.03666	0.11832
Sobic.003G346500	Sobic.009G166200	0.10745	1.19202	0.0901413
Sobic.004G067100	Sobic.010G207500	0.0623949	0.699668	0.0891778
Sobic.001G482200	Sobic.002G374300	0.241908	2.8952	0.0835549
Sobic.001G390800	Sobic.009G180700	0.206406	3.09677	0.066652
Sobic.001G390800	Sobic.002G424000	0.0466326	0.813802	0.0573022

## Sheet: Table S3
Table S3. Ka, Ks and Ka/Ks ratio between arabidopsis and arabidopsis TFs in pairs.
TF_1	TF_2	Ka	Ks	Ka_Ks
AT5G10140	AT5G65050	0.271472	0.532566	0.509743
AT3G01330	AT5G14960	0.284824	0.575585	0.494843
AT4G26170	AT5G56780	0.326788	0.697358	0.468608
AT1G26790	AT1G69570	0.315072	0.688238	0.457795
AT4G25530	AT5G52170	0.412206	0.913887	0.451047
AT5G08520	AT5G23650	0.363497	0.831491	0.437163
AT4G17490	AT5G47220	0.624473	1.47145	0.424392
AT1G19210	AT4G36900	0.660154	1.55819	0.423667
AT1G03800	AT5G44210	0.386226	0.921372	0.419185
AT1G45249	AT5G42910	0.369174	0.885861	0.416741
AT2G38340	AT5G05410	0.573137	1.43246	0.400106
AT1G17590	AT1G72830	0.202775	0.519954	0.389986
AT1G54160	AT3G14020	0.304005	0.792809	0.383453
AT2G47260	AT3G62340	0.303993	0.815039	0.37298
AT3G27010	AT5G41030	0.311593	0.843063	0.369597
AT1G12540	AT1G62975	0.356112	0.972571	0.366156
AT1G49475	AT3G18960	0.380048	1.04704	0.362973
AT2G46970	AT3G62090	0.343567	0.94824	0.362321
AT1G17460	AT1G72650	0.268847	0.742424	0.36212
AT2G41940	AT3G58070	0.322264	0.899022	0.35846
AT1G55600	AT5G56270	0.603376	1.68472	0.358146
AT2G20400	AT4G28610	0.323222	0.911038	0.354784
AT1G18400	AT1G73830	0.187298	0.528082	0.354675
AT1G08000	AT2G28340	0.303598	0.861191	0.352533
AT3G22760	AT4G14770	0.264511	0.758701	0.348636
AT1G02230	AT4G01550	0.599867	1.72461	0.347828
AT4G25400	AT5G51780	0.294365	0.847431	0.347361
AT1G19210	AT1G74930	0.229089	0.663821	0.345107
AT1G17310	AT1G72350	0.338395	0.981797	0.344669
AT2G40750	AT3G56400	0.333545	0.969325	0.3441
AT2G46310	AT4G11140	0.578171	1.69031	0.34205
AT2G42150	AT3G57980	0.316333	0.924952	0.342
AT2G17770	AT4G35900	0.255247	0.752731	0.339094
AT3G49760	AT4G37730	0.471435	1.39574	0.337768
AT2G40950	AT3G56660	0.217819	0.648544	0.335858
AT3G48440	AT5G63260	0.210549	0.629338	0.334556
AT4G25560	AT5G52260	0.236232	0.718988	0.328561
AT3G01600	AT5G14490	0.218929	0.672886	0.325359
AT3G03260	AT5G17320	0.367687	1.1312	0.325041
AT2G41240	AT3G56970	0.255578	0.794499	0.321685
AT3G61850	AT4G24060	0.449712	1.40088	0.321021
AT1G04990	AT2G32930	0.178328	0.559629	0.318654
AT2G42200	AT3G57920	0.266208	0.840191	0.316842
AT2G18160	AT4G34590	0.50103	1.58548	0.316011
AT2G28810	AT5G60200	0.628371	1.98968	0.315815
AT3G09370	AT5G02320	0.213086	0.67722	0.314649
AT1G17520	AT1G72740	0.274256	0.877797	0.312437
AT2G24690	AT4G31650	0.751396	2.40644	0.312244
AT1G64000	AT5G41570	0.179514	0.576443	0.311418
AT2G40340	AT5G05410	0.449167	1.45325	0.309078
AT3G11440	AT5G06100	0.215454	0.698381	0.308505
AT1G69600	AT5G15210	0.486027	1.58647	0.306358
AT4G11070	AT4G23810	0.241538	0.790966	0.305371
AT2G46310	AT5G53290	0.623546	2.05377	0.303611
AT2G28510	AT3G45610	0.508072	1.67743	0.302887
AT3G61850	AT4G00940	0.459243	1.52004	0.302126
AT3G07340	AT5G48560	0.238052	0.790053	0.301312
AT4G05170	AT4G21340	0.311861	1.04133	0.299484
AT1G30500	AT2G34720	0.17068	0.570241	0.299312
AT1G05230	AT2G32370	0.301363	1.00744	0.299137
AT2G39880	AT3G55730	0.27412	0.92693	0.295729
AT1G21200	AT1G76870	0.2104	0.712072	0.295476
AT1G22640	AT4G09460	0.229109	0.776105	0.295204
AT3G45260	AT5G60470	0.253938	0.861561	0.294742
AT2G18300	AT4G36540	0.206532	0.708346	0.291569
AT3G50410	AT5G66940	0.258615	0.887355	0.291445
AT1G11510	AT1G61730	0.414393	1.42739	0.290314
AT1G69600	AT3G28920	0.515241	1.7764	0.290048
AT3G06740	AT5G49300	0.239523	0.826732	0.289722
AT3G02380	AT5G15840	0.185152	0.639465	0.289543
AT2G16400	AT4G34610	0.222151	0.767858	0.289313
AT1G18790	AT1G74480	0.345921	1.19919	0.288463
AT1G72360	AT3G14230	0.539063	1.87083	0.288141
AT2G39250	AT3G54990	0.247372	0.866729	0.285409
AT4G17570	AT5G47140	0.204701	0.720848	0.283972
AT4G18170	AT5G46350	0.233315	0.822639	0.283618
AT2G46810	AT3G61950	0.216037	0.762892	0.283182
AT1G18570	AT1G74080	0.251807	0.889244	0.28317
AT1G14600	AT2G02060	0.177707	0.632619	0.280907
AT1G53170	AT3G15210	0.202872	0.723166	0.280534
AT2G46870	AT4G01500	0.497142	1.77531	0.280032
AT1G66420	AT2G01370	0.448269	1.61061	0.278323
AT2G24650	AT4G31615	0.706465	2.57535	0.274318
AT1G25340	AT1G68320	0.292815	1.06868	0.273998
AT2G44430	AT3G60110	0.260614	0.955423	0.272773
AT1G75390	AT2G18160	0.415012	1.52792	0.271619
AT5G09330	AT5G64060	0.275794	1.01545	0.271597
AT3G46070	AT5G59820	0.280705	1.0341	0.271449
AT3G21880	AT4G15250	0.288396	1.06582	0.270586
AT2G16770	AT4G35040	0.144922	0.537508	0.269619
AT2G22840	AT4G37740	0.247577	0.918652	0.2695
AT1G53160	AT3G15270	0.153791	0.57066	0.269496
AT3G11580	AT5G06250	0.267574	0.993568	0.269306
AT2G20180	AT4G28790	0.37444	1.39074	0.269239
AT4G26440	AT5G56270	0.27707	1.03135	0.268649
AT2G38340	AT3G11020	0.543783	2.03361	0.267398
AT2G44940	AT3G60490	0.255872	0.959667	0.266626
AT1G07520	AT2G29060	0.486408	1.8273	0.266189
AT3G49850	AT5G67580	0.173973	0.65503	0.265595
AT3G10580	AT5G04760	0.456905	1.72298	0.265183
AT2G17180	AT4G35280	0.286431	1.09157	0.262403
AT1G22190	AT1G36060	0.330298	1.25978	0.262188
AT1G55110	AT3G13810	0.210146	0.801623	0.262151
AT2G28810	AT3G55370	0.586132	2.23769	0.261936
AT3G03660	AT5G17810	0.183061	0.700957	0.261159
AT1G51700	AT3G21270	0.242628	0.934187	0.259721
AT3G10800	AT3G56660	0.466094	1.798	0.259229
AT5G50470	AT5G63470	0.469403	1.82452	0.257275
AT1G28050	AT2G33500	0.197449	0.770711	0.256191
AT2G19810	AT4G29190	0.161924	0.632154	0.256146
AT2G28510	AT5G60200	0.490841	1.91871	0.255817
AT3G09600	AT5G02840	0.187986	0.735551	0.255571
AT2G47460	AT3G62610	0.246766	0.966085	0.255429
AT1G19700	AT1G75410	0.200912	0.789594	0.25445
AT1G22810	AT1G71520	0.25238	0.992723	0.25423
AT1G49720	AT3G19290	0.21342	0.839656	0.254176
AT3G49950	AT5G67411	0.175365	0.69287	0.253099
AT2G20880	AT4G28140	0.30088	1.18912	0.253027
AT2G45120	AT3G60580	0.229267	0.906305	0.25297
AT2G22850	AT4G37730	0.252275	0.999855	0.252312
AT3G49530	AT5G24590	0.259342	1.03083	0.251586
AT3G51080	AT4G36240	0.435435	1.74727	0.249209
AT3G49940	AT4G37540	0.276215	1.11061	0.248706
AT1G26260	AT1G68920	0.212961	0.857484	0.248355
AT2G28810	AT2G37590	0.567107	2.28464	0.248226
AT1G69810	AT5G15130	0.570876	2.30339	0.247842
AT1G19350	AT4G36780	0.43781	1.77757	0.246296
AT2G46590	AT4G00940	0.502491	2.04201	0.246076
AT1G17950	AT1G73410	0.206409	0.84196	0.245153
AT4G11140	AT4G23750	0.257902	1.05355	0.244794
AT3G11020	AT5G05410	0.279233	1.14744	0.243353
AT2G18120	AT5G66350	0.465668	1.92773	0.241563
AT5G10280	AT5G65230	0.15067	0.624563	0.241241
AT1G16490	AT1G79180	0.172487	0.716634	0.24069
AT2G28710	AT3G46070	0.426937	1.7742	0.240636
AT4G17710	AT5G46880	0.223107	0.927848	0.240457
AT3G49930	AT5G67450	0.190415	0.792098	0.240393
AT1G16060	AT1G79700	0.163446	0.682018	0.23965
AT3G27785	AT5G40360	0.397234	1.65984	0.23932
AT3G10000	AT5G03680	0.220139	0.9213	0.238944
AT1G26780	AT1G69560	0.289389	1.21375	0.238427
AT1G22985	AT1G71130	0.218185	0.915836	0.238236
AT2G22200	AT4G39780	0.173539	0.729894	0.23776
AT1G03970	AT5G44080	0.258208	1.08666	0.237616
AT4G18870	AT5G45710	0.547634	2.30492	0.237594
AT2G17150	AT4G35270	0.147225	0.619901	0.237498
AT1G75080	AT4G36780	0.387829	1.65059	0.234964
AT2G46530	AT3G61830	0.178339	0.760377	0.234541
AT4G26150	AT5G56860	0.227141	0.971467	0.233812
AT2G46590	AT3G61850	0.169818	0.726537	0.233736
AT4G36260	AT5G66350	0.426727	1.82771	0.233476
AT1G75520	AT2G18120	0.472126	2.02915	0.232672
AT1G36060	AT1G78080	0.379422	1.63715	0.231757
AT2G22750	AT4G37850	0.251557	1.08716	0.231389
AT1G50640	AT3G20310	0.160015	0.697109	0.229541
AT1G14440	AT2G02540	0.189348	0.826084	0.229211
AT1G07640	AT2G28810	0.225226	0.984384	0.228799
AT1G22190	AT1G78080	0.193067	0.848656	0.227498
AT5G08070	AT5G60970	0.242674	1.06842	0.227133
AT2G40340	AT3G11020	0.505529	2.22887	0.226809
AT2G16720	AT4G34990	0.159735	0.706097	0.226223
AT2G18380	AT4G36620	0.230978	1.02271	0.22585
AT4G39780	AT5G65130	0.399821	1.7751	0.225239
AT2G18328	AT4G36570	0.187952	0.837534	0.224411
AT1G20980	AT1G76580	0.148023	0.65971	0.224375
AT3G11450	AT5G06110	0.169755	0.758464	0.223814
AT1G01060	AT2G46830	0.440991	1.97209	0.223616
AT3G27920	AT5G40330	0.194061	0.867928	0.223591
AT2G21240	AT4G38910	0.160358	0.719625	0.222836
AT3G50060	AT4G37260	0.299899	1.34791	0.222491
AT1G53230	AT3G15030	0.17166	0.773664	0.221879
AT4G26930	AT5G55020	0.237323	1.07379	0.221015
AT4G12350	AT4G22680	0.209966	0.950371	0.220931
AT2G23290	AT3G50060	0.340281	1.54073	0.220857
AT3G02990	AT5G16820	0.185411	0.840386	0.220625
AT1G19790	AT2G21400	0.400119	1.81358	0.220624
AT5G07690	AT5G61420	0.214764	0.974063	0.220483
AT1G13300	AT3G25790	0.239936	1.09314	0.219492
AT1G06180	AT2G31180	0.196054	0.895174	0.219012
AT3G23210	AT4G14410	0.200131	0.914248	0.218903
AT3G45610	AT5G60200	0.206453	0.945638	0.218321
AT1G17040	AT1G78540	0.161617	0.740853	0.21815
AT1G66470	AT5G37800	0.155286	0.716456	0.216742
AT2G25000	AT4G31800	0.202136	0.932998	0.216653
AT1G19000	AT1G74840	0.254575	1.17674	0.21634
AT5G07310	AT5G61890	0.163735	0.75934	0.215628
AT1G69120	AT2G03710	0.507273	2.35393	0.215501
AT1G09540	AT1G57560	0.199169	0.925483	0.215205
AT2G46870	AT3G61970	0.20889	0.972178	0.214868
AT1G26780	AT3G29020	0.497842	2.32209	0.214394
AT3G50510	AT5G66870	0.506153	2.37305	0.213292
AT3G44290	AT5G22290	0.20119	0.943296	0.213284
AT1G51600	AT3G21175	0.128967	0.609291	0.211668
AT3G46640	AT5G59570	0.220844	1.04342	0.211654
AT2G45160	AT4G00150	0.380608	1.8149	0.209713
AT2G44940	AT4G16750	0.402401	1.92099	0.209476
AT5G07580	AT5G61590	0.168831	0.806893	0.209236
AT3G01140	AT5G15310	0.14545	0.696262	0.208902
AT3G51080	AT5G66320	0.243305	1.16511	0.208825
AT1G29860	AT4G18170	0.479415	2.2991	0.208523
AT1G53910	AT3G14230	0.209773	1.01434	0.206807
AT1G18710	AT1G74430	0.266386	1.28959	0.206567
AT1G25440	AT1G68520	0.229871	1.11369	0.206404
AT4G11880	AT4G22950	0.15572	0.758811	0.205216
AT3G49690	AT4G37780	0.360785	1.76052	0.204931
AT3G01220	AT5G15150	0.170481	0.833898	0.204439
AT1G21910	AT1G77640	0.200226	0.980428	0.204223
AT5G10970	AT5G25160	0.213552	1.04639	0.204085
AT2G45160	AT3G60630	0.178131	0.875554	0.203449
AT5G11590	AT5G25810	0.285058	1.40141	0.203408
AT2G37120	AT3G53370	0.108002	0.531579	0.203172
AT3G49690	AT5G65790	0.194146	0.957447	0.202775
AT3G46600	AT5G59450	0.204236	1.00764	0.202687
AT2G46770	AT3G61910	0.197101	0.972678	0.202637
AT2G22630	AT4G37940	0.144298	0.712762	0.202449
AT5G10120	AT5G65100	0.201419	0.995706	0.202288
AT4G37780	AT5G65790	0.412398	2.04218	0.201939
AT4G38000	AT5G65590	0.3952	1.95801	0.201838
AT1G69120	AT3G30260	0.37874	1.87816	0.201655
AT1G01520	AT4G01280	0.230789	1.1445	0.201651
AT1G56160	AT3G12820	0.35193	1.76592	0.19929
AT2G46310	AT3G61630	0.272402	1.36936	0.198927
AT3G12130	AT5G06770	0.128415	0.647563	0.198305
AT1G69560	AT3G29020	0.474681	2.40191	0.197627
AT4G36900	AT5G67190	0.294221	1.49031	0.197422
AT2G43500	AT3G59580	0.149175	0.756866	0.197096
AT2G21230	AT4G38900	0.213472	1.08582	0.196599
AT2G28810	AT5G02460	0.518251	2.64075	0.196251
AT2G25820	AT4G32800	0.300885	1.53506	0.196008
AT5G09410	AT5G64220	0.146644	0.748842	0.195827
AT1G32150	AT2G35530	0.112859	0.576409	0.195798
AT2G45650	AT3G61120	0.186335	0.953828	0.195355
AT1G25560	AT3G25730	0.255968	1.31093	0.195256
AT1G32360	AT2G35430	0.177066	0.91444	0.193633
AT4G37260	AT5G67300	0.287712	1.49185	0.192857
AT3G29035	AT5G39610	0.145015	0.752757	0.192645
AT3G44350	AT5G22380	0.184703	0.959193	0.192561
AT1G64000	AT2G46130	0.23645	1.22958	0.192301
AT2G40140	AT3G55980	0.148745	0.774278	0.192107
AT3G02830	AT5G16540	0.158445	0.824953	0.192066
AT1G13260	AT3G25730	0.143564	0.749504	0.191545
AT1G26310	AT1G69120	0.103143	0.53984	0.191063
AT2G46680	AT3G61890	0.21463	1.12404	0.190945
AT2G37590	AT5G02460	0.442587	2.32372	0.190465
AT1G06160	AT2G31230	0.164255	0.864686	0.189959
AT2G45190	AT4G00180	0.240159	1.26615	0.189677
AT1G01260	AT2G46510	0.357122	1.88368	0.189587
AT3G01530	AT3G27810	0.333081	1.76935	0.18825
AT2G46270	AT4G01120	0.302444	1.61498	0.187274
AT1G22490	AT1G72210	0.230328	1.23411	0.186635
AT1G30210	AT4G18390	0.369549	1.98164	0.186487
AT2G37430	AT3G53600	0.208684	1.12658	0.185236
AT4G17880	AT5G46760	0.179285	0.972225	0.184406
AT4G27950	AT5G53290	0.268628	1.45923	0.184088
AT1G25250	AT1G68130	0.17623	0.960004	0.183572
AT3G06410	AT5G18550	0.137603	0.749738	0.183535
AT2G28550	AT5G60120	0.440381	2.40005	0.183488
AT1G01030	AT2G46870	0.337249	1.83893	0.183394
AT2G38090	AT5G01200	0.278203	1.52501	0.182427
AT2G24260	AT4G30980	0.139675	0.765946	0.182356
AT1G13960	AT2G03340	0.143937	0.790484	0.182087
AT1G12610	AT1G63030	0.154561	0.850855	0.181654
AT3G47600	AT5G62470	0.115874	0.640036	0.181042
AT3G03450	AT5G17490	0.157243	0.870253	0.180686
AT1G64620	AT4G24060	0.363211	2.01585	0.180177
AT2G38340	AT2G40340	0.591757	3.31224	0.178658
AT3G27810	AT5G40350	0.163085	0.913305	0.178566
AT2G42380	AT3G58120	0.132902	0.745944	0.178166
AT3G47500	AT5G62430	0.186238	1.04616	0.178021
AT1G25550	AT1G68670	0.236207	1.32814	0.177848
AT4G04450	AT4G22070	0.147127	0.829674	0.177331
AT4G37540	AT5G67420	0.289909	1.63568	0.17724
AT1G03790	AT5G44260	0.176707	0.998986	0.176886
AT2G21320	AT4G38960	0.127192	0.720309	0.17658
AT1G68810	AT3G25710	0.274901	1.55875	0.17636
AT2G42300	AT3G57800	0.120677	0.684393	0.176328
AT1G17920	AT1G73360	0.138879	0.792694	0.175199
AT1G31310	AT2G35640	0.212217	1.21234	0.175048
AT3G07650	AT5G48250	0.154135	0.881972	0.174762
AT2G23290	AT5G67300	0.298466	1.70926	0.174617
AT1G68840	AT3G25730	0.275806	1.585	0.17401
AT3G55980	AT5G58620	0.386335	2.22739	0.173447
AT2G18060	AT4G36160	0.154637	0.891818	0.173395
AT3G10470	AT5G04390	0.157033	0.909844	0.172593
AT1G75520	AT4G36260	0.453523	2.63081	0.172389
AT3G03200	AT5G17260	0.171771	1.00628	0.170699
AT1G35515	AT4G09460	0.153804	0.902594	0.170402
AT1G01030	AT3G61970	0.436053	2.56038	0.170308
AT2G45680	AT5G51910	0.437168	2.5861	0.169045
AT1G35460	AT4G09180	0.135597	0.805648	0.168308
AT1G14350	AT2G02820	0.112921	0.674956	0.167301
AT1G01380	AT4G01060	0.140511	0.840627	0.16715
AT1G19790	AT2G18120	0.525565	3.14542	0.167089
AT1G14580	AT2G02070	0.360535	2.16326	0.166663
AT2G23290	AT4G37260	0.151997	0.912687	0.166538
AT3G61630	AT4G23750	0.547171	3.28964	0.166332
AT1G06170	AT2G31210	0.332354	2.00105	0.16609
AT2G24790	AT5G24930	0.237924	1.43594	0.165692
AT1G69540	AT2G03060	0.452816	2.74299	0.165081
AT3G04060	AT5G18270	0.176871	1.0723	0.164946
AT2G16720	AT4G38620	0.262279	1.60261	0.163658
AT2G35700	AT4G16750	0.154496	0.946061	0.163304
AT4G29930	AT5G57150	0.274192	1.68641	0.162589
AT3G23220	AT5G43410	0.352097	2.16575	0.162575
AT2G40970	AT5G05090	0.320393	1.97546	0.162187
AT2G36080	AT3G11580	0.298729	1.84515	0.1619
AT3G51060	AT4G36260	0.34013	2.10376	0.161677
AT3G02940	AT5G16770	0.108942	0.674574	0.161497
AT3G06490	AT5G49620	0.162624	1.01303	0.160532
AT4G34990	AT4G38620	0.270544	1.69044	0.160044
AT2G18120	AT4G36260	0.19572	1.23638	0.158301
AT3G11280	AT5G05790	0.122912	0.778256	0.157932
AT4G36240	AT5G66320	0.433873	2.74993	0.157776
AT3G50700	AT5G66730	0.149142	0.946088	0.157641
AT1G20640	AT1G76350	0.128503	0.818028	0.157089
AT3G28920	AT5G39760	0.150841	0.961065	0.156952
AT2G41070	AT3G56850	0.147349	0.941818	0.156451
AT1G14685	AT2G01930	0.184883	1.18418	0.156128
AT2G45050	AT3G60530	0.177547	1.13891	0.155892
AT1G79180	AT3G12820	0.401449	2.59426	0.154745
AT2G28550	AT2G39250	0.497197	3.22136	0.154344
AT1G06040	AT2G31380	0.154742	1.0026	0.154341
AT1G13450	AT3G25990	0.134354	0.871916	0.15409
AT5G10570	AT5G65640	0.157903	1.02591	0.153915
AT2G28710	AT2G37430	0.392376	2.553	0.153692
AT4G36920	AT5G67180	0.34548	2.25363	0.153299
AT3G04030	AT5G18240	0.0953273	0.625598	0.152378
AT1G22070	AT1G77920	0.141389	0.929839	0.152058
AT5G07680	AT5G61430	0.0939269	0.619317	0.151662
AT1G75390	AT4G34590	0.403195	2.66489	0.151299
AT2G28550	AT3G54990	0.505204	3.37112	0.149862
AT2G23660	AT3G50510	0.582633	3.9039	0.149244
AT1G22130	AT1G77950	0.218578	1.46487	0.149214
AT5G10510	AT5G65510	0.148699	0.998205	0.148966
AT1G12860	AT3G26744	0.166446	1.12009	0.1486
AT2G23340	AT4G36900	0.156409	1.05401	0.148394
AT1G26960	AT1G69780	0.122963	0.829918	0.148163
AT1G14410	AT2G02740	0.0995175	0.673087	0.147852
AT2G36080	AT5G06250	0.259762	1.77915	0.146003
AT2G22800	AT4G37790	0.123956	0.850498	0.145745
AT5G08330	AT5G23280	0.181891	1.25126	0.145367
AT3G49940	AT5G67420	0.117454	0.807986	0.145367
AT5G11190	AT5G25390	0.153173	1.06189	0.144246
AT1G51220	AT3G20880	0.134237	0.938215	0.143077
AT2G23340	AT3G50260	0.255762	1.78872	0.142986
AT1G19790	AT1G75520	0.153087	1.07105	0.142931
AT1G12260	AT1G62700	0.12022	0.842913	0.142625
AT1G33280	AT4G10350	0.134358	0.95246	0.141064
AT3G50650	AT5G66770	0.174988	1.24489	0.140565
AT2G23340	AT5G67190	0.244656	1.7446	0.140236
AT2G42830	AT3G58780	0.0888179	0.634652	0.139948
AT1G69780	AT5G15150	0.330403	2.36362	0.139787
AT2G18300	AT4G34530	0.520291	3.73614	0.139259
AT2G24570	AT4G31550	0.127895	0.921318	0.138818
AT1G14920	AT2G01570	0.106371	0.767502	0.138594
AT3G50060	AT5G67300	0.202608	1.46227	0.138557
AT3G16870	AT4G16141	0.202461	1.46415	0.138279
AT1G23380	AT1G70510	0.139769	1.01138	0.138196
AT1G03840	AT5G44160	0.165043	1.20329	0.13716
AT1G06070	AT2G31370	0.101186	0.738232	0.137065
AT4G17980	AT5G46590	0.160925	1.17554	0.136895
AT2G14760	AT4G33880	0.190047	1.40262	0.135494
AT2G36400	AT3G52910	0.115805	0.861096	0.134486
AT1G56010	AT3G12977	0.169416	1.26274	0.134165
AT1G20700	AT4G35550	0.419516	3.13142	0.13397
AT3G50870	AT4G36620	0.285265	2.13119	0.133853
AT3G30530	AT5G38800	0.185747	1.39426	0.133222
AT1G66350	AT2G01570	0.290933	2.18435	0.13319
AT3G50330	AT5G67060	0.168869	1.27166	0.132794
AT1G26945	AT3G28857	0.205849	1.55101	0.132719
AT3G24310	AT4G13480	0.143358	1.08117	0.132596
AT4G34530	AT4G36540	0.504449	3.80761	0.132484
AT4G25470	AT5G51990	0.203254	1.53431	0.132472
AT1G75250	AT2G18328	0.315293	2.38846	0.132007
AT1G63650	AT5G41315	0.119527	0.911137	0.131184
AT3G51060	AT5G66350	0.17273	1.31911	0.130944
AT2G41130	AT3G56770	0.155245	1.19237	0.130198
AT1G19790	AT4G36260	0.507743	3.90142	0.130143
AT1G29160	AT2G34140	0.090513	0.699311	0.129432
AT3G24120	AT4G13640	0.0965802	0.753141	0.128237
AT3G48590	AT5G50470	0.431582	3.39026	0.1273
AT3G04670	AT5G28650	0.109351	0.860755	0.127041
AT2G22430	AT4G40060	0.146508	1.15591	0.126747
AT3G22830	AT5G43840	0.378993	2.99586	0.126506
AT1G02340	AT3G62090	0.613074	4.8912	0.125342
AT4G05100	AT4G21440	0.161368	1.28752	0.125332
AT1G19510	AT1G75250	0.193651	1.54917	0.125004
AT3G46130	AT5G59780	0.0966084	0.778043	0.124168
AT1G49480	AT3G18990	0.10201	0.821593	0.124162
AT2G44910	AT3G60390	0.17065	1.37678	0.123949
AT1G62300	AT4G22070	0.275609	2.2407	0.123001
AT1G64530	AT4G24020	0.249556	2.05244	0.12159
AT3G02310	AT5G15800	0.0670855	0.567784	0.118153
AT2G46410	AT5G53200	0.282854	2.43312	0.116252
AT2G22850	AT3G49760	0.483639	4.16845	0.116024
AT1G77450	AT5G63790	0.287199	2.53241	0.113409
AT3G48590	AT5G63470	0.0752216	0.667112	0.112757
AT1G03040	AT4G02590	0.0868132	0.771639	0.112505
AT1G13600	AT2G04038	0.134236	1.21436	0.11054
AT3G22170	AT4G15090	0.348298	3.16301	0.110116
AT1G30490	AT2G34710	0.075121	0.68279	0.110021
AT3G28857	AT5G39860	0.0738907	0.676355	0.109248
AT1G07900	AT2G28500	0.118051	1.0896	0.108344
AT3G10760	AT5G05090	0.172993	1.61253	0.107281
AT1G54060	AT3G14180	0.341411	3.21024	0.106351
AT1G07520	AT3G46600	0.507983	4.79065	0.106036
AT2G18550	AT4G36740	0.181789	1.75094	0.103824
AT2G38300	AT2G40260	0.529998	5.21342	0.10166
AT4G32040	AT5G25220	0.223489	2.23957	0.0997912
AT1G04370	AT3G23220	0.258835	2.6011	0.0995096
AT4G25440	AT5G51980	0.0781395	0.785856	0.0994324
AT3G09735	AT3G53370	0.19151	1.9427	0.0985793
AT3G11260	AT5G05770	0.141404	1.44451	0.0978905
AT3G04930	AT5G28040	0.139401	1.42724	0.097672
AT2G25820	AT5G11590	0.336326	3.59151	0.0936447
AT1G51190	AT3G20840	0.0917814	1.00771	0.0910793
AT2G45410	AT4G00210	0.332168	3.70574	0.0896359
AT1G62300	AT4G04450	0.268518	2.99858	0.0895484
AT3G50260	AT5G67190	0.107241	1.20474	0.0890158
AT3G06250	AT5G18960	0.0778324	0.879559	0.0884903
AT1G25550	AT3G25790	0.407788	4.71808	0.086431
AT5G08790	AT5G63790	0.0942237	1.09111	0.0863561
AT5G11060	AT5G25220	0.0723383	0.857353	0.0843739
AT1G19350	AT1G75080	0.058838	0.710599	0.0828005
AT2G41835	AT3G57480	0.0903485	1.12963	0.0799807
AT1G18835	AT1G74660	0.0795799	1.01486	0.0784149
AT4G32040	AT5G11060	0.217699	2.82736	0.0769974
AT4G36160	AT5G66300	0.221948	2.90689	0.0763524
AT5G10030	AT5G65210	0.0723452	0.998078	0.0724845
AT1G04370	AT5G43410	0.077721	1.07745	0.0721344
AT2G22200	AT5G65130	0.402702	5.61538	0.0717142
AT4G17460	AT5G47370	0.11	1.68599	0.0652434
AT1G08970	AT1G54830	0.0588132	0.971002	0.0605696
AT2G18120	AT3G51060	0.351695	5.90291	0.05958
AT5G08190	AT5G23090	0.0732745	1.23364	0.0593967
AT4G04890	AT4G21750	0.049478	0.951393	0.0520058
AT3G12250	AT5G06950	0.0364444	0.792175	0.0460055

## Sheet: Table S4
Table S4. Ka, Ks and Ka/Ks ratio between rice and rice TFs in pairs.
TF_1	TF__2	Ka	Ks	Ka_Ks
LOC_Os01g48290	LOC_Os01g55340	0.48691	0.494798	0.984058
LOC_Os01g53260	LOC_Os05g45230	0.552324	0.572236	0.965203
LOC_Os01g71970	LOC_Os05g31380	0.481406	0.513434	0.937619
LOC_Os01g62130	LOC_Os05g38600	0.545932	0.588947	0.926962
LOC_Os01g44370	LOC_Os05g50340	0.355106	0.390505	0.90935
LOC_Os08g43210	LOC_Os09g35020	0.369942	0.415663	0.890004
LOC_Os06g50480	LOC_Os06g50600	0.0281793	0.0326646	0.862687
LOC_Os02g57490	LOC_Os03g05500	0.322956	0.399974	0.807443
LOC_Os10g32070	LOC_Os03g05160	0.492928	0.627155	0.785975
LOC_Os02g34320	LOC_Os04g35010	0.612668	0.800409	0.765443
LOC_Os08g44190	LOC_Os09g38610	0.372458	0.489849	0.760352
LOC_Os08g33530	LOC_Os09g24480	0.394026	0.519102	0.759052
LOC_Os08g43200	LOC_Os09g35010	0.380265	0.501073	0.758901
LOC_Os02g53690	LOC_Os06g10310	0.249629	0.330476	0.75536
LOC_Os04g48350	LOC_Os09g35010	0.414361	0.569849	0.727143
LOC_Os02g52670	LOC_Os08g36920	0.494681	0.691177	0.715708
LOC_Os01g09990	LOC_Os05g11070	0.599257	0.837898	0.71519
LOC_Os12g39990	LOC_Os03g42200	0.33626	0.471415	0.7133
LOC_Os08g33670	LOC_Os09g24560	0.489879	0.691479	0.708452
LOC_Os05g49240	LOC_Os05g50340	0.457324	0.648159	0.705574
LOC_Os04g48030	LOC_Os09g35790	0.426386	0.607771	0.701557
LOC_Os01g66590	LOC_Os05g34450	0.201537	0.291461	0.691471
LOC_Os03g22170	LOC_Os07g47790	0.293167	0.429861	0.682003
LOC_Os08g36740	LOC_Os09g28210	0.297866	0.437661	0.680587
LOC_Os02g42380	LOC_Os04g44440	0.24006	0.355996	0.674333
LOC_Os02g36510	LOC_Os04g38400	0.260151	0.387209	0.671861
LOC_Os08g32080	LOC_Os09g21180	0.336791	0.501841	0.671111
LOC_Os01g09100	LOC_Os05g09020	0.498926	0.749299	0.665857
LOC_Os10g41130	LOC_Os04g46400	0.42734	0.646634	0.660869
LOC_Os02g49440	LOC_Os09g29960	0.396863	0.602187	0.659035
LOC_Os01g60640	LOC_Os05g40060	0.492041	0.750068	0.655995
LOC_Os11g01130	LOC_Os12g01120	0.0297215	0.04567	0.650787
LOC_Os03g17810	LOC_Os05g03160	0.335484	0.51727	0.648567
LOC_Os03g21710	LOC_Os05g40060	0.690214	1.06667	0.647072
LOC_Os01g60520	LOC_Os05g40070	0.719597	1.11606	0.644767
LOC_Os08g42400	LOC_Os09g33490	0.310057	0.496314	0.62472
LOC_Os01g64310	LOC_Os12g05990	0.336182	0.539489	0.623148
LOC_Os01g51140	LOC_Os05g46370	0.387193	0.625307	0.619205
LOC_Os01g61080	LOC_Os05g39720	0.283814	0.46064	0.61613
LOC_Os02g43300	LOC_Os04g45750	0.340855	0.560209	0.608442
LOC_Os03g17150	LOC_Os05g02390	0.371022	0.614782	0.603502
LOC_Os10g41330	LOC_Os04g46240	0.340771	0.564833	0.603312
LOC_Os01g45860	LOC_Os05g49930	0.359989	0.597128	0.602867
LOC_Os08g37290	LOC_Os09g28900	0.257103	0.426761	0.602451
LOC_Os11g02520	LOC_Os12g02440	0.126894	0.210733	0.602156
LOC_Os03g60120	LOC_Os07g12510	0.447557	0.75014	0.596631
LOC_Os02g43970	LOC_Os04g46410	0.352988	0.592296	0.595966
LOC_Os02g48060	LOC_Os06g30090	0.458345	0.771306	0.594246
LOC_Os10g25170	LOC_Os03g08470	0.377745	0.636954	0.593049
LOC_Os02g15760	LOC_Os06g33450	0.306138	0.516651	0.592543
LOC_Os05g49280	LOC_Os05g50270	0.472041	0.799633	0.590323
LOC_Os03g16850	LOC_Os05g02150	0.432626	0.735066	0.588554
LOC_Os10g38000	LOC_Os02g45420	0.426926	0.726378	0.587746
LOC_Os03g04310	LOC_Os06g50900	0.461514	0.785253	0.587727
LOC_Os01g69850	LOC_Os09g32948	0.566384	0.9708	0.58342
LOC_Os01g62130	LOC_Os03g17150	0.330504	0.568341	0.581524
LOC_Os01g47560	LOC_Os05g49100	0.297626	0.51277	0.580429
LOC_Os11g02540	LOC_Os12g02470	0.0587495	0.101239	0.580304
LOC_Os11g04570	LOC_Os12g04370	0.057432	0.0991474	0.579259
LOC_Os11g03310	LOC_Os03g21030	0.671337	1.16326	0.577117
LOC_Os02g54050	LOC_Os06g09760	0.316907	0.556051	0.569925
LOC_Os01g66270	LOC_Os05g34730	0.315282	0.554137	0.568961
LOC_Os02g43940	LOC_Os04g46400	0.338061	0.595541	0.567654
LOC_Os02g07170	LOC_Os06g45890	0.56538	0.997661	0.566705
LOC_Os02g08070	LOC_Os06g44860	0.313722	0.555111	0.565153
LOC_Os10g39750	LOC_Os03g04310	0.342273	0.616778	0.554937
LOC_Os11g01480	LOC_Os12g01490	0.061397	0.111501	0.55064
LOC_Os01g64790	LOC_Os05g36100	0.336437	0.613544	0.548349
LOC_Os03g21060	LOC_Os07g48450	0.244713	0.446457	0.548123
LOC_Os08g33590	LOC_Os09g24490	0.199285	0.364579	0.546618
LOC_Os10g33810	LOC_Os02g41510	0.316484	0.579892	0.545763
LOC_Os12g02870	LOC_Os05g40710	0.582272	1.06743	0.545491
LOC_Os08g31080	LOC_Os09g19950	0.491569	0.90191	0.545032
LOC_Os08g39980	LOC_Os09g31454	0.306498	0.562809	0.544586
LOC_Os02g52950	LOC_Os06g10710	0.321816	0.591229	0.544318
LOC_Os12g43620	LOC_Os03g46860	0.402055	0.738811	0.544192
LOC_Os01g64590	LOC_Os05g36900	0.27383	0.505177	0.542047
LOC_Os03g03100	LOC_Os04g49150	0.508467	0.938419	0.541833
LOC_Os12g03040	LOC_Os03g21060	0.523576	0.966398	0.541781
LOC_Os11g07460	LOC_Os12g07480	0.24872	0.461954	0.538408
LOC_Os01g47710	LOC_Os05g48990	0.410236	0.762132	0.538274
LOC_Os02g52670	LOC_Os09g28440	0.436699	0.813511	0.536807
LOC_Os01g69830	LOC_Os09g32944	0.460108	0.857947	0.53629
LOC_Os01g65370	LOC_Os05g35500	0.177175	0.331983	0.533686
LOC_Os01g53650	LOC_Os05g45020	0.346067	0.652183	0.530629
LOC_Os02g54520	LOC_Os09g26170	0.438584	0.829256	0.528889
LOC_Os01g45730	LOC_Os05g50080	0.232039	0.439192	0.528332
LOC_Os08g43070	LOC_Os09g34330	0.306665	0.582025	0.526893
LOC_Os10g37240	LOC_Os03g02240	0.305761	0.581421	0.525886
LOC_Os03g08960	LOC_Os09g29460	0.398174	0.757758	0.525464
LOC_Os10g33810	LOC_Os04g43680	0.353432	0.673979	0.524395
LOC_Os10g41460	LOC_Os04g45940	0.504991	0.964516	0.523569
LOC_Os03g29970	LOC_Os07g41580	0.155034	0.298325	0.519682
LOC_Os01g47360	LOC_Os05g49280	0.212944	0.411099	0.517987
LOC_Os04g52810	LOC_Os08g10080	0.310385	0.600646	0.516752
LOC_Os11g04470	LOC_Os12g04230	0.0281213	0.0545886	0.51515
LOC_Os01g57580	LOC_Os05g42180	0.418089	0.812595	0.51451
LOC_Os02g13310	LOC_Os06g36680	0.339944	0.667014	0.509651
LOC_Os02g06330	LOC_Os06g47590	0.253061	0.497276	0.508894
LOC_Os01g47370	LOC_Os05g49240	0.304413	0.602102	0.505584
LOC_Os12g41650	LOC_Os03g43810	0.300347	0.59512	0.504683
LOC_Os01g46800	LOC_Os05g49620	0.366095	0.725421	0.504666
LOC_Os08g31580	LOC_Os09g20350	0.282778	0.564281	0.50113
LOC_Os01g44430	LOC_Os05g50310	0.322402	0.644306	0.500386
LOC_Os02g49880	LOC_Os06g15330	0.23685	0.47348	0.500232
LOC_Os03g31240	LOC_Os07g40780	0.450083	0.902588	0.498658
LOC_Os11g03300	LOC_Os03g21060	0.536956	1.07789	0.498155
LOC_Os02g36880	LOC_Os04g38720	0.233499	0.470099	0.496702
LOC_Os11g05614	LOC_Os12g05990	0.183268	0.369653	0.495783
LOC_Os01g18584	LOC_Os05g04640	0.306803	0.622105	0.49317
LOC_Os01g43650	LOC_Os05g50610	0.351748	0.713789	0.49279
LOC_Os01g69850	LOC_Os08g41960	0.555693	1.1278	0.492724
LOC_Os01g51690	LOC_Os05g46020	0.346906	0.704373	0.492503
LOC_Os01g70110	LOC_Os09g33490	0.433752	0.885951	0.489589
LOC_Os02g43330	LOC_Os04g45810	0.276985	0.565801	0.489546
LOC_Os03g21710	LOC_Os07g48260	0.466455	0.953331	0.48929
LOC_Os08g38020	LOC_Os09g29820	0.298105	0.610211	0.488528
LOC_Os03g08460	LOC_Os07g42510	0.584465	1.19952	0.487248
LOC_Os03g25430	LOC_Os07g44200	0.238789	0.490517	0.486811
LOC_Os08g43410	LOC_Os09g36160	0.182543	0.375723	0.485844
LOC_Os03g02900	LOC_Os04g49230	0.349545	0.720346	0.485245
LOC_Os03g20650	LOC_Os07g48660	0.260776	0.541892	0.481232
LOC_Os02g05640	LOC_Os06g48290	0.434718	0.906085	0.479776
LOC_Os02g46560	LOC_Os04g50090	0.225786	0.475934	0.474407
LOC_Os01g06640	LOC_Os05g07120	0.30849	0.651115	0.473787
LOC_Os03g57190	LOC_Os07g05720	0.271663	0.57479	0.47263
LOC_Os02g12820	LOC_Os06g37410	0.319713	0.67783	0.471672
LOC_Os02g39710	LOC_Os04g42020	0.154341	0.328374	0.470016
LOC_Os03g25120	LOC_Os07g44690	0.181621	0.386769	0.469586
LOC_Os05g40060	LOC_Os07g48260	0.660437	1.40932	0.46862
LOC_Os02g13800	LOC_Os06g35960	0.219657	0.474082	0.463332
LOC_Os10g39190	LOC_Os03g02900	0.250457	0.544505	0.459972
LOC_Os01g19330	LOC_Os05g04210	0.369196	0.805114	0.458564
LOC_Os10g39030	LOC_Os03g03260	0.228744	0.499516	0.457931
LOC_Os02g10360	LOC_Os06g40780	0.200389	0.439615	0.45583
LOC_Os03g20090	LOC_Os07g48870	0.3237	0.712536	0.454293
LOC_Os08g36390	LOC_Os09g27650	0.207641	0.458738	0.452635
LOC_Os10g26500	LOC_Os03g07450	0.234194	0.518211	0.451928
LOC_Os08g44050	LOC_Os09g38340	0.209136	0.46299	0.451708
LOC_Os02g43170	LOC_Os04g45690	0.20844	0.461935	0.451231
LOC_Os03g25550	LOC_Os07g44090	0.256084	0.567576	0.45119
LOC_Os01g66490	LOC_Os05g34600	0.262677	0.583278	0.450345
LOC_Os03g08930	LOC_Os09g29360	0.320196	0.713152	0.448987
LOC_Os08g37580	LOC_Os09g29460	0.153485	0.343479	0.446854
LOC_Os10g39190	LOC_Os02g45850	0.332962	0.747573	0.44539
LOC_Os08g33150	LOC_Os09g23620	0.265821	0.597949	0.444555
LOC_Os02g43790	LOC_Os04g46220	0.207774	0.469165	0.442858
LOC_Os04g53990	LOC_Os08g08160	0.288623	0.652642	0.442237
LOC_Os08g36920	LOC_Os09g28440	0.292413	0.661415	0.442102
LOC_Os08g36220	LOC_Os09g27450	0.166219	0.377759	0.440014
LOC_Os02g07840	LOC_Os06g45140	0.475996	1.08331	0.43939
LOC_Os01g66120	LOC_Os05g34830	0.0871722	0.198727	0.438654
LOC_Os01g10580	LOC_Os05g11510	0.23598	0.541684	0.435642
LOC_Os02g36890	LOC_Os04g38740	0.185681	0.428669	0.433157
LOC_Os03g60080	LOC_Os07g12340	0.21738	0.50233	0.432742
LOC_Os08g43334	LOC_Os09g35790	0.280789	0.649271	0.432468
LOC_Os12g03050	LOC_Os03g21030	0.49071	1.13871	0.430935
LOC_Os08g36700	LOC_Os09g28200	0.233654	0.549305	0.425363
LOC_Os10g39550	LOC_Os03g03760	0.330335	0.780559	0.423203
LOC_Os02g45080	LOC_Os04g47890	0.28452	0.672409	0.423135
LOC_Os04g59470	LOC_Os08g01330	0.386486	0.914387	0.422672
LOC_Os01g64310	LOC_Os05g37080	0.24181	0.576512	0.419437
LOC_Os10g39190	LOC_Os04g49230	0.378152	0.90298	0.418783
LOC_Os02g12790	LOC_Os06g37450	0.364223	0.871155	0.418092
LOC_Os08g36450	LOC_Os09g27850	0.303697	0.727761	0.417303
LOC_Os01g63980	LOC_Os05g37190	0.248106	0.601028	0.412803
LOC_Os02g46780	LOC_Os04g50770	0.220982	0.536966	0.411537
LOC_Os03g58250	LOC_Os07g08420	0.329913	0.802554	0.411079
LOC_Os03g04070	LOC_Os06g51070	0.311846	0.759009	0.410859
LOC_Os02g10860	LOC_Os06g39960	0.27314	0.666626	0.409735
LOC_Os08g43160	LOC_Os09g34950	0.263975	0.649172	0.406633
LOC_Os02g44130	LOC_Os04g46680	0.221982	0.548248	0.404893
LOC_Os08g39390	LOC_Os09g31140	0.133512	0.33066	0.403774
LOC_Os03g26130	LOC_Os07g43580	0.304899	0.757149	0.402693
LOC_Os02g07430	LOC_Os06g45650	0.396826	0.985433	0.402692
LOC_Os08g34010	LOC_Os09g24820	0.200035	0.497162	0.402353
LOC_Os01g69830	LOC_Os08g41940	0.385783	0.96535	0.39963
LOC_Os02g43560	LOC_Os04g46060	0.324202	0.811764	0.39938
LOC_Os02g39140	LOC_Os04g41229	0.274777	0.688715	0.398971
LOC_Os01g19970	LOC_Os03g19120	0.330978	0.831035	0.398272
LOC_Os01g09550	LOC_Os05g10620	0.334456	0.842422	0.397017
LOC_Os03g55590	LOC_Os07g02800	0.313176	0.797357	0.392768
LOC_Os01g49160	LOC_Os05g48010	0.149702	0.382689	0.391186
LOC_Os10g38834	LOC_Os03g03540	0.175826	0.455601	0.385921
LOC_Os01g55750	LOC_Os05g43760	0.248695	0.644786	0.385701
LOC_Os11g03310	LOC_Os12g03050	0.0848452	0.220645	0.384533
LOC_Os01g62410	LOC_Os05g38460	0.29412	0.76968	0.382133
LOC_Os02g40070	LOC_Os04g42570	0.173482	0.455213	0.3811
LOC_Os02g08150	LOC_Os06g44450	0.164928	0.433966	0.380047
LOC_Os01g48130	LOC_Os05g48850	0.163991	0.433534	0.378266
LOC_Os08g33940	LOC_Os09g24800	0.137542	0.364675	0.377163
LOC_Os03g55080	LOC_Os07g02060	0.289281	0.772667	0.374392
LOC_Os01g48060	LOC_Os01g54990	0.413635	1.10606	0.373973
LOC_Os03g20780	LOC_Os07g48630	0.195211	0.523955	0.372572
LOC_Os04g54474	LOC_Os08g07970	0.32484	0.873847	0.371736
LOC_Os02g08500	LOC_Os06g43910	0.441799	1.1885	0.37173
LOC_Os02g57650	LOC_Os08g44820	0.483189	1.30102	0.371392
LOC_Os02g41800	LOC_Os04g43910	0.1956	0.527098	0.371089
LOC_Os10g36420	LOC_Os04g45330	0.308135	0.830464	0.37104
LOC_Os11g04400	LOC_Os12g04200	0.0190969	0.051569	0.370317
LOC_Os01g59660	LOC_Os05g41166	0.423899	1.14664	0.369687
LOC_Os03g43810	LOC_Os03g56950	0.505879	1.37687	0.367412
LOC_Os08g42440	LOC_Os09g33550	0.285982	0.779363	0.366943
LOC_Os02g49986	LOC_Os06g14670	0.239487	0.655517	0.36534
LOC_Os02g15340	LOC_Os06g33940	0.199218	0.547469	0.36389
LOC_Os02g35690	LOC_Os04g36790	0.261269	0.719614	0.363069
LOC_Os08g33050	LOC_Os09g23200	0.253862	0.699802	0.362762
LOC_Os10g39130	LOC_Os02g45770	0.514611	1.42492	0.36115
LOC_Os02g45200	LOC_Os04g47990	0.180938	0.501564	0.360747
LOC_Os11g02470	LOC_Os05g40070	0.679852	1.89936	0.357937
LOC_Os01g54990	LOC_Os05g43920	0.285769	0.800152	0.357144
LOC_Os02g55380	LOC_Os06g08340	0.13812	0.38776	0.356201
LOC_Os01g58420	LOC_Os05g41760	0.451763	1.27114	0.355399
LOC_Os02g08540	LOC_Os06g43870	0.237983	0.670572	0.354895
LOC_Os02g44120	LOC_Os04g46670	0.383936	1.08447	0.354032
LOC_Os02g13710	LOC_Os06g36000	0.222399	0.62909	0.353525
LOC_Os02g08440	LOC_Os06g44010	0.220223	0.624315	0.352743
LOC_Os02g54160	LOC_Os09g26420	0.473705	1.34564	0.35203
LOC_Os08g44960	LOC_Os09g39810	0.312979	0.894958	0.349713
LOC_Os01g50720	LOC_Os05g46610	0.143094	0.411146	0.348037
LOC_Os02g10140	LOC_Os06g41100	0.27993	0.804744	0.34785
LOC_Os11g47870	LOC_Os12g38490	0.319576	0.919434	0.347579
LOC_Os08g39890	LOC_Os09g31438	0.222848	0.644094	0.345987
LOC_Os02g07780	LOC_Os06g45310	0.316341	0.915003	0.345727
LOC_Os02g42585	LOC_Os04g44670	0.261542	0.761576	0.343421
LOC_Os02g51670	LOC_Os06g11860	0.205318	0.5982	0.343227
LOC_Os11g02530	LOC_Os12g02450	0.0275071	0.0801429	0.343226
LOC_Os10g36420	LOC_Os02g42950	0.282561	0.825301	0.342373
LOC_Os01g61810	LOC_Os05g38820	0.16543	0.48497	0.341114
LOC_Os02g45054	LOC_Os04g47860	0.155496	0.456582	0.340566
LOC_Os01g49830	LOC_Os05g47650	0.144021	0.424424	0.339333
LOC_Os02g42870	LOC_Os04g45060	0.148754	0.43893	0.338902
LOC_Os08g38220	LOC_Os09g29960	0.255101	0.75428	0.338204
LOC_Os02g40530	LOC_Os04g42950	0.199316	0.590532	0.337519
LOC_Os02g06584	LOC_Os06g46890	0.306712	0.910527	0.336851
LOC_Os10g38820	LOC_Os03g03550	0.20395	0.605475	0.336843
LOC_Os02g42850	LOC_Os04g45020	0.276418	0.822686	0.335995
LOC_Os02g31160	LOC_Os04g32590	0.226771	0.675583	0.335668
LOC_Os11g03420	LOC_Os12g03110	0.0085471	0.0255344	0.334729
LOC_Os08g39630	LOC_Os09g31300	0.173106	0.517431	0.33455
LOC_Os01g09620	LOC_Os05g10670	0.15201	0.454917	0.334149
LOC_Os02g01355	LOC_Os06g01890	0.292752	0.876688	0.333929
LOC_Os10g30840	LOC_Os03g05590	0.186522	0.558668	0.33387
LOC_Os01g43550	LOC_Os05g50700	0.26257	0.792433	0.331346
LOC_Os11g06180	LOC_Os12g06540	0.364594	1.10354	0.330386
LOC_Os01g72490	LOC_Os05g32070	0.172228	0.522036	0.329916
LOC_Os02g41450	LOC_Os04g43560	0.236727	0.718328	0.329553
LOC_Os02g45760	LOC_Os04g49110	0.214498	0.660043	0.324975
LOC_Os03g60630	LOC_Os07g13260	0.231827	0.714904	0.324278
LOC_Os02g54160	LOC_Os06g09390	0.254165	0.78878	0.322225
LOC_Os02g41510	LOC_Os04g43680	0.23327	0.727708	0.320555
LOC_Os01g54210	LOC_Os05g44400	0.208539	0.655168	0.318299
LOC_Os12g02400	LOC_Os05g40070	0.703191	2.21569	0.317369
LOC_Os06g10880	LOC_Os09g28310	0.289233	0.91834	0.314952
LOC_Os12g40070	LOC_Os03g42370	0.713022	2.27043	0.314047
LOC_Os02g05510	LOC_Os06g48534	0.229507	0.731847	0.3136
LOC_Os01g06320	LOC_Os05g07010	0.418294	1.3346	0.313423
LOC_Os08g41940	LOC_Os09g32944	0.213502	0.683383	0.31242
LOC_Os11g02470	LOC_Os12g02400	0.0634351	0.203169	0.312229
LOC_Os01g11350	LOC_Os02g14910	0.344695	1.10623	0.311593
LOC_Os02g52780	LOC_Os06g10880	0.212024	0.681256	0.311225
LOC_Os02g09480	LOC_Os06g43090	0.151098	0.487121	0.310187
LOC_Os02g51090	LOC_Os06g12360	0.409593	1.32749	0.308546
LOC_Os08g42470	LOC_Os09g33580	0.1778	0.578834	0.307169
LOC_Os08g38080	LOC_Os09g29830	0.277884	0.911743	0.304784
LOC_Os10g41230	LOC_Os04g46350	0.246421	0.813327	0.302979
LOC_Os01g41900	LOC_Os05g51160	0.314621	1.03961	0.302632
LOC_Os08g38990	LOC_Os09g30400	0.299548	0.997243	0.300376
LOC_Os02g45850	LOC_Os04g49230	0.211298	0.703814	0.300219
LOC_Os11g05740	LOC_Os12g06080	0.123637	0.413815	0.298774
LOC_Os08g37730	LOC_Os09g29360	0.226824	0.761423	0.297895
LOC_Os02g04680	LOC_Os06g49010	0.266676	0.897638	0.297086
LOC_Os02g45450	LOC_Os04g48350	0.174173	0.589967	0.295224
LOC_Os02g47060	LOC_Os04g50920	0.215097	0.730176	0.294582
LOC_Os01g48320	LOC_Os05g48690	0.243331	0.832262	0.292373
LOC_Os04g51560	LOC_Os08g13840	0.205874	0.711681	0.289279
LOC_Os02g47280	LOC_Os04g51190	0.192105	0.669162	0.287082
LOC_Os02g45570	LOC_Os04g48510	0.125774	0.440238	0.285695
LOC_Os10g33760	LOC_Os02g41450	0.457111	1.61221	0.28353
LOC_Os03g56050	LOC_Os07g03250	0.169012	0.598029	0.282615
LOC_Os01g68700	LOC_Os09g32510	0.435489	1.54449	0.281962
LOC_Os01g64020	LOC_Os12g05680	0.354581	1.27075	0.279032
LOC_Os10g26620	LOC_Os03g07360	0.303661	1.09719	0.276763
LOC_Os02g52780	LOC_Os09g28310	0.273291	0.991183	0.275722
LOC_Os03g29760	LOC_Os07g41720	0.271663	0.999783	0.271722
LOC_Os03g59460	LOC_Os07g10890	0.280781	1.0385	0.270371
LOC_Os02g46030	LOC_Os04g49450	0.364077	1.36169	0.267372
LOC_Os12g39850	LOC_Os03g42100	0.247519	0.929173	0.266386
LOC_Os01g11350	LOC_Os01g55150	0.316112	1.19714	0.264056
LOC_Os01g48060	LOC_Os05g48870	0.176568	0.669507	0.263728
LOC_Os11g06170	LOC_Os12g06520	0.144849	0.550793	0.262983
LOC_Os02g55250	LOC_Os06g08500	0.213905	0.821382	0.260421
LOC_Os10g33760	LOC_Os03g01870	0.377922	1.4524	0.260205
LOC_Os10g33760	LOC_Os04g43560	0.286218	1.10448	0.259142
LOC_Os08g41320	LOC_Os09g32510	0.246101	0.949696	0.259137
LOC_Os02g51280	LOC_Os06g12230	0.167574	0.652923	0.256652
LOC_Os02g43150	LOC_Os04g45650	0.186263	0.726364	0.256432
LOC_Os02g09830	LOC_Os06g42690	0.541349	2.11416	0.256058
LOC_Os11g47460	LOC_Os12g37970	0.172595	0.675459	0.255522
LOC_Os01g68700	LOC_Os08g41320	0.333858	1.30842	0.25516
LOC_Os03g20910	LOC_Os07g48560	0.170124	0.679304	0.250439
LOC_Os03g06630	LOC_Os03g53340	0.355859	1.42621	0.249514
LOC_Os11g05640	LOC_Os12g06010	0.25799	1.04471	0.246949
LOC_Os10g33940	LOC_Os04g43910	0.336482	1.36663	0.246213
LOC_Os02g33430	LOC_Os04g33950	0.165501	0.672425	0.246125
LOC_Os01g59760	LOC_Os03g20650	0.337829	1.37956	0.244882
LOC_Os08g39830	LOC_Os09g31400	0.268866	1.10277	0.24381
LOC_Os01g64730	LOC_Os05g36160	0.238453	0.978409	0.243715
LOC_Os02g36924	LOC_Os04g38770	0.107621	0.443009	0.242932
LOC_Os04g52410	LOC_Os06g45650	0.469432	1.93958	0.242028
LOC_Os10g33940	LOC_Os02g41800	0.285607	1.18759	0.240492
LOC_Os01g59760	LOC_Os05g41070	0.218229	0.919461	0.237345
LOC_Os08g38210	LOC_Os09g29930	0.21827	0.943107	0.231437
LOC_Os01g54930	LOC_Os05g43950	0.176486	0.769307	0.229409
LOC_Os11g06410	LOC_Os12g06640	0.195279	0.855626	0.228229
LOC_Os10g42850	LOC_Os02g47060	0.481258	2.1245	0.226528
LOC_Os12g06200	LOC_Os04g33950	0.278447	1.23252	0.225916
LOC_Os12g06200	LOC_Os02g33430	0.296031	1.3122	0.2256
LOC_Os08g37400	LOC_Os09g29130	0.0969088	0.431068	0.224811
LOC_Os02g52780	LOC_Os08g36790	0.28595	1.27649	0.224012
LOC_Os01g10504	LOC_Os05g11380	0.224592	1.00311	0.223896
LOC_Os12g41210	LOC_Os03g43730	0.775273	3.50742	0.221038
LOC_Os10g28340	LOC_Os03g06630	0.216314	0.979081	0.220936
LOC_Os03g58160	LOC_Os07g08140	0.21326	0.967763	0.220363
LOC_Os02g44360	LOC_Os04g46860	0.169325	0.773084	0.219025
LOC_Os02g55320	LOC_Os06g08440	0.242857	1.11148	0.218499
LOC_Os12g41700	LOC_Os03g43840	0.140794	0.646922	0.217636
LOC_Os08g38780	LOC_Os09g30310	0.0741955	0.340999	0.217583
LOC_Os08g36790	LOC_Os09g28310	0.198255	0.923273	0.214731
LOC_Os10g25850	LOC_Os03g07880	0.488464	2.28562	0.213712
LOC_Os01g69910	LOC_Os04g31900	0.455094	2.14753	0.211915
LOC_Os04g48070	LOC_Os09g35760	0.292016	1.38799	0.210388
LOC_Os03g26210	LOC_Os07g43530	0.311161	1.49807	0.207709
LOC_Os02g06950	LOC_Os06g46270	0.250795	1.22666	0.204454
LOC_Os03g21800	LOC_Os07g48180	0.163009	0.805005	0.202494
LOC_Os01g59350	LOC_Os05g41280	0.186531	0.925159	0.20162
LOC_Os03g58830	LOC_Os07g09590	0.143718	0.716257	0.200651
LOC_Os01g46970	LOC_Os05g49420	0.255644	1.27754	0.200106
LOC_Os02g51320	LOC_Os06g12210	0.0549985	0.274912	0.200058
LOC_Os08g43550	LOC_Os09g36730	0.13557	0.679804	0.199425
LOC_Os02g51799	LOC_Os06g11780	0.305106	1.53909	0.198238
LOC_Os02g50630	LOC_Os06g13670	0.193542	0.978103	0.197875
LOC_Os02g49480	LOC_Os09g29930	0.543385	2.77384	0.195897
LOC_Os12g42400	LOC_Os03g44540	0.255597	1.30578	0.195742
LOC_Os03g60430	LOC_Os07g13170	0.176385	0.902619	0.195415
LOC_Os03g53340	LOC_Os03g58160	0.396545	2.1018	0.188669
LOC_Os02g42950	LOC_Os04g45330	0.143099	0.767864	0.18636
LOC_Os03g53050	LOC_Os03g58420	0.547557	2.94575	0.18588
LOC_Os12g40090	LOC_Os03g42420	0.606465	3.31704	0.182833
LOC_Os11g03300	LOC_Os12g03040	0.0169883	0.0956975	0.177521
LOC_Os12g42610	LOC_Os03g44710	0.202723	1.14236	0.17746
LOC_Os01g10610	LOC_Os06g35900	0.206036	1.174	0.175499
LOC_Os02g45250	LOC_Os04g48070	0.151716	0.873751	0.173638
LOC_Os01g09640	LOC_Os05g10690	0.206412	1.19521	0.172699
LOC_Os11g05480	LOC_Os12g05680	0.0949727	0.554415	0.171303
LOC_Os01g62920	LOC_Os05g38120	0.161452	0.954092	0.169221
LOC_Os01g58760	LOC_Os05g41540	0.227005	1.36556	0.166236
LOC_Os02g07770	LOC_Os06g45410	0.190306	1.14857	0.165689
LOC_Os01g19694	LOC_Os05g03884	0.0898389	0.543832	0.165196
LOC_Os01g64020	LOC_Os05g37170	0.129281	0.791315	0.163375
LOC_Os01g18240	LOC_Os05g04820	0.135463	0.848068	0.159731
LOC_Os11g03540	LOC_Os12g03290	0.00487252	0.0306687	0.158876
LOC_Os01g48170	LOC_Os05g48820	0.205815	1.31526	0.156482
LOC_Os01g66030	LOC_Os05g34940	0.102163	0.678314	0.150613
LOC_Os02g04640	LOC_Os06g49040	0.232638	1.54828	0.150256
LOC_Os11g03440	LOC_Os12g03150	0.00859608	0.0577208	0.148925
LOC_Os01g10610	LOC_Os02g13900	0.267725	1.8094	0.147963
LOC_Os02g04810	LOC_Os06g48950	0.14055	0.953579	0.147392
LOC_Os02g34970	LOC_Os04g35660	0.139398	0.951489	0.146506
LOC_Os02g35140	LOC_Os04g36054	0.125909	0.885706	0.142156
LOC_Os02g10080	LOC_Os06g41384	0.120468	0.895353	0.134548
LOC_Os08g41950	LOC_Os09g32948	0.116777	0.879861	0.132722
LOC_Os02g45770	LOC_Os04g49150	0.153036	1.17191	0.130586
LOC_Os03g20900	LOC_Os07g48596	0.251935	1.93241	0.130374
LOC_Os02g10760	LOC_Os06g40150	0.125453	0.971857	0.129086
LOC_Os02g52340	LOC_Os06g11330	0.103883	0.816533	0.127224
LOC_Os03g54160	LOC_Os07g01820	0.109864	0.86986	0.126301
LOC_Os02g07450	LOC_Os06g45640	0.112553	0.926849	0.121436
LOC_Os12g41860	LOC_Os03g43930	0.0754137	0.622842	0.12108
LOC_Os03g20310	LOC_Os05g41280	0.268009	2.47247	0.108397
LOC_Os02g13900	LOC_Os06g35900	0.16454	1.63221	0.100809
LOC_Os03g20900	LOC_Os05g40960	0.377522	3.98596	0.094713
LOC_Os02g06910	LOC_Os06g46410	0.0860205	0.926534	0.0928412
LOC_Os05g40960	LOC_Os07g48596	0.437429	5.30486	0.0824582
LOC_Os11g03110	LOC_Os12g02870	0.0070049	0.0867392	0.0807582
LOC_Os02g08544	LOC_Os06g43860	0.0642843	0.92182	0.0697364
LOC_Os10g33960	LOC_Os03g01890	0.0598177	0.960225	0.0622955
LOC_Os03g20310	LOC_Os07g48820	0.0512742	1.1361	0.0451319
LOC_Os01g59350	LOC_Os03g20310	0.151591	3.57055	0.0424558

## Sheet: Table S5
Table S5. Ka, Ks and Ka/Ks ratio between arabidopsis and sorghum TFs in pairs.
TF_1	TF_2	Ka	Ks	Ka_Ks
AT5G01900	Sobic.009G174300	0.934191	1.92057	0.486414
AT3G56400	Sobic.009G174300	0.849969	2.24753	0.378179
AT5G05550	Sobic.001G405150	0.718415	2.01097	0.357249
AT2G37590	Sobic.001G420300	0.703623	2.08985	0.336686
AT5G11590	Sobic.003G028000	0.57239	2.09532	0.273176
AT2G40740	Sobic.001G381300	0.768239	2.83959	0.270546
AT4G17490	Sobic.006G167900	0.57456	2.17193	0.264538
AT4G01060	Sobic.003G223400	0.389179	1.49892	0.25964
AT3G04850	Sobic.001G159500	0.725807	2.89027	0.25112
AT1G63030	Sobic.004G283201	0.523457	2.17498	0.240672
AT3G04450	Sobic.004G342200	0.693246	2.94663	0.235267
AT2G16910	Sobic.001G513700	0.90214	3.89412	0.231667
AT2G44840	Sobic.004G297100	0.558167	2.44836	0.227975
AT1G30500	Sobic.008G168300	0.436654	1.98071	0.220453
AT2G40740	Sobic.009G174300	0.845127	3.85704	0.219113
AT5G47140	Sobic.006G166100	0.507146	2.34307	0.216445
AT3G57920	Sobic.002G247800	0.606817	2.94111	0.206323
AT1G72360	Sobic.002G212000	0.569798	2.77296	0.205483
AT1G78080	Sobic.004G233200	0.420681	2.11061	0.199317
AT1G78080	Sobic.007G124100	0.471186	2.36908	0.19889
AT2G45650	Sobic.010G029200	0.685791	3.47782	0.19719
AT1G63030	Sobic.006G184800	0.411823	2.1469	0.191822
AT2G35940	Sobic.005G045200	0.494023	2.64344	0.186887
AT5G02320	Sobic.003G352200	0.446529	2.39139	0.186724
AT2G37590	Sobic.001G034300	0.477784	2.69243	0.177454
AT4G26440	Sobic.007G217700	0.470982	2.86541	0.164368
AT3G55730	Sobic.003G357300	0.563728	3.49679	0.161213
AT3G22760	Sobic.008G160500	0.637172	4.01247	0.158798
AT2G22300	Sobic.001G474600	0.405346	2.55799	0.158463
AT2G44840	Sobic.006G167800	0.511229	3.35785	0.152249
AT4G30980	Sobic.004G329800	0.416617	2.74708	0.151658
AT5G50915	Sobic.007G189400	0.411651	2.75729	0.149296
AT3G22760	Sobic.002G050700	0.542519	3.65993	0.148232
AT1G07640	Sobic.001G420300	0.646013	4.68138	0.137996
AT2G42200	Sobic.007G210200	0.6305	4.73923	0.133039
AT1G78080	Sobic.010G089700	0.431994	3.31666	0.13025
AT2G30340	Sobic.003G340100	0.438621	3.46764	0.12649
AT4G31920	Sobic.004G330900	0.520107	4.1875	0.124205
AT2G47070	Sobic.003G139900	0.48059	3.94182	0.121921
AT5G60910	Sobic.002G368700	0.394547	3.26449	0.12086
AT2G22300	Sobic.002G380200	0.421373	3.65853	0.115176
AT3G09370	Sobic.003G352200	0.443674	4.0857	0.108592
AT1G22490	Sobic.001G476500	0.452686	4.21718	0.107343
AT1G13960	Sobic.001G332500	0.409992	3.84612	0.106599
AT5G58900	Sobic.003G359800	0.363807	3.49885	0.103979
AT2G36080	Sobic.008G041100	0.376448	3.655	0.102995
AT5G01200	Sobic.003G359800	0.406638	4.20435	0.0967183
AT5G01200	Sobic.009G157500	0.433512	4.49874	0.0963631
AT1G15360	Sobic.004G084600	0.257929	3.04362	0.0847444

## Sheet: Table S6
Table S6. Ka, Ks and Ka/Ks ratio between rice and sorghum TFs in pairs.
TF_1	TF_2	Ka	Ks	Ka_Ks
Sobic.002G280800	LOC_Os09g36910	0.318738	0.269665	1.18198
Sobic.007G176700	LOC_Os09g36910	0.525463	0.447645	1.17384
Sobic.003G253200	LOC_Os01g55340	0.572495	0.493187	1.16081
Sobic.006G118200	LOC_Os04g39960	0.561914	0.550029	1.02161
Sobic.007G156700	LOC_Os02g52670	0.538795	0.533568	1.0098
Sobic.008G073400	LOC_Os12g10660	0.283066	0.281351	1.0061
Sobic.010G148100	LOC_Os06g30810	0.400817	0.424327	0.944593
Sobic.005G029600	LOC_Os12g04370	0.522475	0.55745	0.937259
Sobic.006G184800	LOC_Os09g35030	0.543541	0.583249	0.931919
Sobic.005G029600	LOC_Os11g04570	0.526302	0.56971	0.923807
Sobic.001G405200	LOC_Os03g18330	0.292326	0.32466	0.900405
Sobic.002G269032	LOC_Os04g48350	0.522046	0.587399	0.888742
Sobic.010G199000	LOC_Os06g42690	0.4588	0.518618	0.884659
Sobic.003G349700	LOC_Os05g38600	0.495142	0.565717	0.875248
Sobic.001G503000	LOC_Os03g05500	0.384778	0.447545	0.859751
Sobic.010G262200	LOC_Os06g49880	0.282184	0.328262	0.85963
Sobic.009G025900	LOC_Os05g03160	0.212603	0.248729	0.854754
Sobic.010G080400	LOC_Os06g10780	0.227209	0.26892	0.844894
Sobic.004G295500	LOC_Os04g46400	0.444081	0.525996	0.844268
Sobic.004G254400	LOC_Os02g49370	0.607947	0.723939	0.839776
Sobic.009G052800	LOC_Os05g06520	0.343837	0.412953	0.832629
Sobic.001G296300	LOC_Os02g43820	0.502791	0.609004	0.825595
Sobic.004G100700	LOC_Os01g10370	0.454053	0.553107	0.820915
Sobic.005G028500	LOC_Os12g04230	0.606294	0.740761	0.818476
Sobic.003G156600	LOC_Os01g23750	0.46681	0.577298	0.808613
Sobic.003G231700	LOC_Os01g44370	0.250425	0.310843	0.805633
Sobic.010G008300	LOC_Os06g02230	0.366103	0.459907	0.796037
Sobic.001G443700	LOC_Os03g13310	0.447552	0.565605	0.791279
Sobic.003G333300	LOC_Os03g21060	0.659976	0.835587	0.789834
Sobic.002G415600	LOC_Os03g22170	0.347621	0.441796	0.786836
Sobic.003G049000	LOC_Os01g07930	0.514924	0.65869	0.781739
Sobic.007G077001	LOC_Os04g52090	0.461436	0.590956	0.780831
Sobic.001G075900	LOC_Os03g56010	0.287172	0.371415	0.773183
Sobic.003G231700	LOC_Os05g50340	0.440302	0.57279	0.768697
Sobic.006G197400	LOC_Os02g46560	0.374524	0.488871	0.766099
Sobic.001G229200	LOC_Os03g05160	0.431244	0.566162	0.761696
Sobic.009G238200	LOC_Os01g46800	0.442123	0.587451	0.752612
Sobic.004G051500	LOC_Os02g06860	0.411236	0.54676	0.752132
Sobic.004G102500	LOC_Os02g13900	0.50848	0.67803	0.749938
Sobic.003G183000	LOC_Os01g36220	0.317927	0.424278	0.749337
Sobic.006G080500	LOC_Os02g34320	0.544912	0.730523	0.74592
Sobic.003G337900	LOC_Os05g40060	0.507415	0.686154	0.739506
Sobic.003G254850	LOC_Os01g48446	0.64978	0.882331	0.736436
Sobic.001G035000	LOC_Os03g17150	0.504658	0.689806	0.731595
Sobic.002G423300	LOC_Os03g20090	0.307143	0.421598	0.728521
Sobic.001G416200	LOC_Os01g62130	0.457477	0.629433	0.726807
Sobic.003G399166	LOC_Os01g68560	0.474787	0.655317	0.724515
Sobic.007G122600	LOC_Os09g19950	0.486376	0.672771	0.722945
Sobic.001G296300	LOC_Os04g46240	0.492844	0.681822	0.722834
Sobic.006G115400	LOC_Os04g39520	0.516637	0.715117	0.722451
Sobic.001G249800	LOC_Os10g27360	0.669148	0.929501	0.7199
Sobic.007G146500	LOC_Os08g34960	0.246246	0.34246	0.719051
Sobic.002G225700	LOC_Os02g52670	0.471021	0.65719	0.716719
Sobic.003G031100	LOC_Os05g11070	0.572806	0.800244	0.715789
Sobic.007G135700	LOC_Os09g24480	0.419747	0.587249	0.714769
Sobic.003G242800	LOC_Os05g49620	0.428715	0.600655	0.713747
Sobic.010G148600	LOC_Os06g30860	0.601407	0.844794	0.711898
Sobic.003G353000	LOC_Os01g62514	0.293793	0.412763	0.71177
Sobic.009G244300	LOC_Os01g44370	0.29878	0.42005	0.711296
Sobic.001G459400	LOC_Os03g11370	0.350441	0.500631	0.699998
Sobic.002G080100	LOC_Os07g12340	0.188195	0.270031	0.696938
Sobic.003G341100	LOC_Os05g39720	0.285887	0.410552	0.696348
Sobic.001G166200	LOC_Os12g39990	0.438527	0.62984	0.696251
Sobic.009G164600	LOC_Os01g62130	0.385406	0.554664	0.694845
Sobic.009G238200	LOC_Os05g49620	0.308748	0.44507	0.693708
Sobic.002G078850	LOC_Os07g12210	0.552804	0.798356	0.692427
Sobic.003G365500	LOC_Os11g05614	0.45503	0.65986	0.689585
Sobic.003G150400	LOC_Os01g21590	0.260471	0.378326	0.688483
Sobic.007G226600	LOC_Os02g49700	0.393496	0.57272	0.687065
Sobic.004G066700	LOC_Os02g08510	0.471393	0.68638	0.686781
Sobic.003G423100	LOC_Os01g71790	0.250735	0.365343	0.686301
Sobic.009G170800	LOC_Os05g39590	0.399028	0.584499	0.682684
Sobic.006G154000	LOC_Os02g42380	0.256481	0.37611	0.681932
Sobic.003G033500	LOC_Os01g09720	0.296519	0.43502	0.681622
Sobic.003G102200	LOC_Os01g01840	0.472375	0.693729	0.680922
Sobic.003G406800	LOC_Os08g41960	0.550367	0.809828	0.679609
Sobic.005G028500	LOC_Os11g04470	0.608306	0.897343	0.677897
Sobic.002G198400	LOC_Os08g33530	0.47004	0.695184	0.676138
Sobic.006G197400	LOC_Os04g50090	0.249123	0.371192	0.671142
Sobic.002G233800	LOC_Os02g49700	0.446807	0.666785	0.670091
Sobic.007G181500	LOC_Os09g35020	0.341009	0.510558	0.667915
Sobic.009G205100	LOC_Os01g53650	0.372932	0.558447	0.667803
Sobic.009G243600	LOC_Os05g50270	0.319618	0.478715	0.667658
Sobic.007G205100	LOC_Os08g41030	0.479025	0.72241	0.663093
Sobic.001G148000	LOC_Os03g45450	0.259475	0.392317	0.66139
Sobic.002G269032	LOC_Os08g43200	0.392211	0.593745	0.660571
Sobic.010G079800	LOC_Os06g10710	0.316269	0.478936	0.660357
Sobic.006G163900	LOC_Os02g43330	0.312116	0.473473	0.659204
Sobic.002G230000	LOC_Os08g37290	0.232967	0.355056	0.656141
Sobic.001G296300	LOC_Os10g41330	0.217225	0.332728	0.65286
Sobic.007G159300	LOC_Os08g37290	0.21092	0.323142	0.652717
Sobic.004G041600	LOC_Os02g05640	0.315554	0.484899	0.650762
Sobic.002G420700	LOC_Os03g21060	0.325738	0.501101	0.650046
Sobic.004G138400	LOC_Os02g26430	0.332675	0.512309	0.649364
Sobic.009G241600	LOC_Os01g45730	0.285384	0.439581	0.649219
Sobic.010G230200	LOC_Os06g46560	0.206224	0.318087	0.648326
Sobic.003G353700	LOC_Os01g62660	0.277646	0.428613	0.647778
Sobic.004G191700	LOC_Os04g38720	0.268121	0.413996	0.647642
Sobic.010G016500	LOC_Os06g03670	0.213065	0.329104	0.647407
Sobic.003G242800	LOC_Os01g46800	0.268917	0.41542	0.647336
Sobic.007G176700	LOC_Os08g43600	0.410176	0.635207	0.645736
Sobic.001G396400	LOC_Os03g19370	0.25335	0.395968	0.639824
Sobic.003G105800	LOC_Os01g01430	0.369782	0.579092	0.638556
Sobic.005G178400	LOC_Os11g39000	0.447442	0.704995	0.634674
Sobic.004G189100	LOC_Os04g38400	0.267821	0.423531	0.632354
Sobic.010G079800	LOC_Os09g27850	0.760256	1.20472	0.631062
Sobic.005G231700	LOC_Os11g48000	0.410014	0.649941	0.630848
Sobic.003G297600	LOC_Os01g54890	0.249733	0.397341	0.62851
Sobic.010G164800	LOC_Os06g36000	0.292333	0.465287	0.628284
Sobic.007G061100	LOC_Os08g07970	0.285405	0.456613	0.625047
Sobic.007G155300	LOC_Os09g28210	0.32143	0.514601	0.624619
Sobic.001G481300	LOC_Os03g08490	0.346379	0.554669	0.624478
Sobic.004G171300	LOC_Os02g34270	0.423257	0.678982	0.62337
Sobic.004G225400	LOC_Os04g44440	0.202457	0.325179	0.622601
Sobic.003G191800	LOC_Os01g51140	0.575096	0.924556	0.622024
Sobic.004G348800	LOC_Os03g05500	0.381369	0.613282	0.621849
Sobic.004G300300	LOC_Os04g45810	0.306667	0.493644	0.621231
Sobic.010G077200	LOC_Os02g53690	0.325635	0.524658	0.620661
Sobic.007G182900	LOC_Os08g43070	0.297746	0.47974	0.620642
Sobic.002G418500	LOC_Os03g21710	0.462402	0.748689	0.617616
Sobic.005G226100	LOC_Os11g47630	0.381166	0.618522	0.616252
Sobic.003G313100	LOC_Os01g56690	0.327749	0.532538	0.615447
Sobic.006G050900	LOC_Os04g31730	0.323333	0.526401	0.614233
Sobic.002G415600	LOC_Os07g47790	0.201997	0.32964	0.612782
Sobic.003G250100	LOC_Os05g48990	0.423183	0.691428	0.612042
Sobic.003G034500	LOC_Os01g09590	0.202102	0.333028	0.606863
Sobic.004G317000	LOC_Os06g10310	0.304048	0.501506	0.606269
Sobic.003G248400	LOC_Os01g47560	0.231226	0.381896	0.605468
Sobic.010G221500	LOC_Os02g07430	0.42123	0.696434	0.604838
Sobic.007G162700	LOC_Os08g45110	0.300486	0.49738	0.604138
Sobic.008G051400	LOC_Os12g07120	0.373618	0.619762	0.602841
Sobic.007G223200	LOC_Os02g49440	0.493719	0.819931	0.602147
Sobic.009G243600	LOC_Os05g49280	0.516778	0.859977	0.600921
Sobic.009G035700	LOC_Os01g18420	0.75523	1.25827	0.600214
Sobic.002G230000	LOC_Os09g28900	0.21761	0.36257	0.600189
Sobic.003G236701	LOC_Os05g50080	0.259459	0.433003	0.59921
Sobic.007G118301	LOC_Os08g29660	0.279198	0.467391	0.597354
Sobic.004G204000	LOC_Os02g38470	0.476023	0.799791	0.595184
Sobic.002G184400	LOC_Os08g31580	0.25618	0.430727	0.594763
Sobic.004G097700	LOC_Os06g36680	0.418969	0.70451	0.594695
Sobic.003G380900	LOC_Os05g34730	0.289851	0.487426	0.594656
Sobic.001G254100	LOC_Os10g26410	0.307962	0.518605	0.593827
Sobic.001G137200	LOC_Os03g47730	0.301539	0.508538	0.592953
Sobic.004G308900	LOC_Os09g28440	0.473686	0.799403	0.59255
Sobic.001G388300	LOC_Os07g48660	0.263864	0.445928	0.591719
Sobic.001G420300	LOC_Os05g02150	0.472258	0.801092	0.589518
Sobic.006G080200	LOC_Os04g34970	0.24114	0.409124	0.589406
Sobic.010G079800	LOC_Os02g52950	0.315267	0.534957	0.58933
Sobic.009G057000	LOC_Os05g07120	0.313665	0.532249	0.58932
Sobic.006G182800	LOC_Os09g35790	0.397757	0.675506	0.588828
Sobic.001G385800	LOC_Os07g48450	0.281752	0.478622	0.588674
Sobic.010G119200	LOC_Os06g17480	0.368153	0.625407	0.588662
Sobic.006G141900	LOC_Os04g42940	0.321207	0.547937	0.586212
Sobic.002G275000	LOC_Os08g43410	0.477939	0.818331	0.584041
Sobic.009G244300	LOC_Os05g50340	0.133092	0.227969	0.583815
Sobic.009G234100	LOC_Os01g47560	0.284354	0.487663	0.583095
Sobic.004G200700	LOC_Os02g38090	0.302652	0.519321	0.582785
Sobic.001G476300	LOC_Os09g29460	0.390147	0.670339	0.582014
Sobic.005G041000	LOC_Os11g05614	0.270811	0.465307	0.582004
Sobic.002G199200	LOC_Os09g24560	0.367039	0.631916	0.580835
Sobic.008G186100	LOC_Os12g43620	0.290391	0.50008	0.58069
Sobic.004G077500	LOC_Os06g41770	0.333577	0.574805	0.580331
Sobic.002G257900	LOC_Os01g69830	0.437507	0.755807	0.57886
Sobic.007G135700	LOC_Os08g33530	0.247288	0.427379	0.578615
Sobic.010G186100	LOC_Os06g40330	0.518377	0.899207	0.576483
Sobic.009G233000	LOC_Os01g47710	0.413413	0.71729	0.576354
Sobic.001G183100	LOC_Os03g38210	0.211813	0.368104	0.575416
Sobic.003G365600	LOC_Os01g64360	0.186263	0.324476	0.574043
Sobic.007G209500	LOC_Os09g31454	0.338067	0.58956	0.573422
Sobic.001G229200	LOC_Os10g32070	0.417467	0.728298	0.573209
Sobic.004G158300	LOC_Os01g70230	0.478052	0.835257	0.572342
Sobic.003G017601	LOC_Os01g11910	0.265174	0.46337	0.572272
Sobic.004G349237	LOC_Os02g57550	0.442273	0.773574	0.571727
Sobic.003G359800	LOC_Os05g37730	0.209303	0.366418	0.571214
Sobic.004G267000	LOC_Os02g47744	0.267221	0.469161	0.569573
Sobic.001G409200	LOC_Os03g17810	0.188909	0.331965	0.569064
Sobic.009G171600	LOC_Os05g39720	0.230677	0.405381	0.569038
Sobic.001G481400	LOC_Os03g08470	0.280212	0.492527	0.568927
Sobic.010G198200	LOC_Os06g42630	0.320835	0.56405	0.568806
Sobic.007G124100	LOC_Os08g31580	0.218398	0.38525	0.566899
Sobic.006G148000	LOC_Os10g33810	0.370147	0.653655	0.566273
Sobic.007G188701	LOC_Os08g42550	0.414479	0.731996	0.566231
Sobic.002G360100	LOC_Os07g40080	0.36626	0.648265	0.564985
Sobic.007G190333	LOC_Os08g42400	0.231256	0.409454	0.564791
Sobic.001G194600	LOC_Os03g02240	0.272886	0.483412	0.5645
Sobic.004G311200	LOC_Os02g52950	0.445544	0.790264	0.563791
Sobic.004G078800	LOC_Os06g41100	0.331051	0.587338	0.563646
Sobic.003G324400	LOC_Os05g41760	0.493864	0.878318	0.562284
Sobic.010G077200	LOC_Os06g10310	0.197078	0.350796	0.561803
Sobic.007G181500	LOC_Os08g43200	0.230432	0.410313	0.561601
Sobic.003G337900	LOC_Os01g60640	0.285731	0.509069	0.561283
Sobic.007G135900	LOC_Os08g33590	0.229743	0.409967	0.560393
Sobic.003G199400	LOC_Os01g40260	0.288363	0.514658	0.5603
Sobic.009G103900	LOC_Os05g28320	0.30555	0.545582	0.560044
Sobic.007G190333	LOC_Os09g33490	0.359723	0.642511	0.559871
Sobic.001G278300	LOC_Os03g12760	0.647431	1.15823	0.558982
Sobic.005G019800	LOC_Os12g03110	0.200233	0.358611	0.558357
Sobic.006G233500	LOC_Os08g07970	0.337301	0.604539	0.557947
Sobic.001G496200	LOC_Os03g53340	0.303887	0.544762	0.557835
Sobic.001G397900	LOC_Os01g19970	0.438472	0.786334	0.557616
Sobic.007G209200	LOC_Os08g40030	0.184509	0.330903	0.557593
Sobic.001G506066	LOC_Os03g05160	0.187953	0.33775	0.556486
Sobic.007G153700	LOC_Os02g53150	0.724541	1.30553	0.554978
Sobic.001G356000	LOC_Os03g26130	0.238864	0.430631	0.554683
Sobic.004G159500	LOC_Os04g32790	0.329193	0.594439	0.553788
Sobic.001G219200	LOC_Os02g41510	0.353363	0.640194	0.551962
Sobic.004G275500	LOC_Os04g50090	0.274765	0.498561	0.551117
Sobic.003G380900	LOC_Os01g66270	0.17741	0.322045	0.550886
Sobic.002G182701	LOC_Os08g31080	0.666949	1.21073	0.550863
Sobic.003G305000	LOC_Os05g43760	0.33618	0.611521	0.549744
Sobic.006G247000	LOC_Os04g56150	0.190745	0.348017	0.548091
Sobic.001G356000	LOC_Os07g43580	0.312055	0.570361	0.547118
Sobic.010G215700	LOC_Os02g08070	0.276765	0.505966	0.547004
Sobic.002G081300	LOC_Os03g60120	0.468462	0.857994	0.545997
Sobic.004G123200	LOC_Os02g17190	0.577655	1.05839	0.545787
Sobic.001G381300	LOC_Os05g40060	0.73011	1.34089	0.544497
Sobic.002G021300	LOC_Os07g03220	0.311195	0.572817	0.543272
Sobic.009G075600	LOC_Os01g10580	0.299186	0.551174	0.542815
Sobic.003G232800	LOC_Os01g45090	0.306194	0.564132	0.54277
Sobic.008G153700	LOC_Os12g40590	0.378974	0.698248	0.54275
Sobic.007G058300	LOC_Os08g07700	0.242665	0.447403	0.542386
Sobic.001G503200	LOC_Os03g05480	0.333791	0.616402	0.541515
Sobic.004G312700	LOC_Os09g27850	0.746652	1.38425	0.53939
Sobic.009G141500	LOC_Os01g66270	0.270013	0.500997	0.538951
Sobic.002G420700	LOC_Os12g03040	0.444955	0.826093	0.538626
Sobic.001G428700	LOC_Os03g15660	0.216169	0.402044	0.537674
Sobic.007G139200	LOC_Os09g24820	0.263273	0.491362	0.535803
Sobic.009G235500	LOC_Os01g47370	0.326241	0.609596	0.535176
Sobic.006G163600	LOC_Os02g43300	0.327446	0.613101	0.534081
Sobic.001G385800	LOC_Os11g03300	0.469651	0.879756	0.533842
Sobic.001G159500	LOC_Os03g43730	0.416395	0.7804	0.533566
Sobic.001G219200	LOC_Os10g33810	0.225478	0.422824	0.533268
Sobic.007G155300	LOC_Os08g36740	0.230595	0.433029	0.532517
Sobic.010G119200	LOC_Os02g49370	0.465669	0.874788	0.532323
Sobic.003G253200	LOC_Os01g48290	0.235328	0.442355	0.531989
Sobic.002G035500	LOC_Os12g42190	0.377365	0.709973	0.53152
Sobic.009G171600	LOC_Os01g61080	0.267569	0.503418	0.531504
Sobic.006G266400	LOC_Os04g58000	0.535038	1.00689	0.531377
Sobic.005G018500	LOC_Os07g48450	0.445706	0.838926	0.531282
Sobic.003G140100	LOC_Os01g18870	0.161104	0.303755	0.530375
Sobic.004G062100	LOC_Os06g44860	0.345103	0.650947	0.530154
Sobic.004G319700	LOC_Os02g54050	0.191743	0.361772	0.530011
Sobic.001G399600	LOC_Os03g18950	0.231029	0.435913	0.529988
Sobic.002G312200	LOC_Os07g32170	0.269675	0.509139	0.529669
Sobic.001G169400	LOC_Os12g39330	0.379585	0.717661	0.528919
Sobic.010G169200	LOC_Os02g13310	0.39326	0.743991	0.528581
Sobic.006G104000	LOC_Os02g36510	0.270455	0.51207	0.528161
Sobic.004G124300	LOC_Os02g17460	0.302805	0.573858	0.527666
Sobic.003G195600	LOC_Os01g39330	0.272055	0.515731	0.527512
Sobic.006G163100	LOC_Os04g45690	0.153298	0.290732	0.527283
Sobic.009G247300	LOC_Os01g43650	0.360153	0.683056	0.527267
Sobic.003G267400	LOC_Os01g50110	0.232056	0.440309	0.52703
Sobic.003G369100	LOC_Os05g36100	0.369553	0.701874	0.526524
Sobic.002G259600	LOC_Os09g33490	0.284842	0.541457	0.526066
Sobic.009G154300	LOC_Os01g64310	0.263099	0.500277	0.525906
Sobic.007G139000	LOC_Os09g24810	0.293593	0.559343	0.524889
Sobic.003G337700	LOC_Os01g60600	0.577372	1.10284	0.52353
Sobic.007G159300	LOC_Os09g28900	0.26343	0.503309	0.523396
Sobic.004G219800	LOC_Os10g33810	0.349173	0.667853	0.522829
Sobic.001G441500	LOC_Os03g13600	0.222451	0.426072	0.522097
Sobic.001G020200	LOC_Os03g62230	0.205523	0.393867	0.521806
Sobic.003G250100	LOC_Os01g47710	0.257402	0.494876	0.520135
Sobic.002G189000	LOC_Os09g21180	0.265941	0.511983	0.519433
Sobic.010G215700	LOC_Os06g44860	0.178881	0.344884	0.518669
Sobic.001G158900	LOC_Os12g41650	0.315336	0.608198	0.518477
Sobic.010G189500	LOC_Os02g10360	0.254531	0.492033	0.517306
Sobic.001G035000	LOC_Os03g60560	0.371263	0.718246	0.516903
Sobic.009G253300	LOC_Os01g41900	0.367269	0.710829	0.516677
Sobic.002G421400	LOC_Os03g21030	0.303649	0.587897	0.5165
Sobic.006G199800	LOC_Os04g50770	0.229383	0.444441	0.516114
Sobic.001G143400	LOC_Os03g46350	0.199153	0.385893	0.516085
Sobic.003G142300	LOC_Os05g04210	0.431784	0.837206	0.515744
Sobic.002G182701	LOC_Os09g19950	0.520029	1.00954	0.515113
Sobic.004G171500	LOC_Os02g34320	0.512339	0.995867	0.514465
Sobic.001G359800	LOC_Os07g44200	0.266313	0.51769	0.514426
Sobic.009G153400	LOC_Os05g36900	0.227593	0.44254	0.514289
Sobic.010G045700	LOC_Os06g06360	0.253862	0.494569	0.5133
Sobic.001G139200	LOC_Os03g47200	0.300199	0.584957	0.513198
Sobic.002G139300	LOC_Os09g39810	0.313187	0.610549	0.512959
Sobic.007G192900	LOC_Os09g32948	0.685533	1.33665	0.512875
Sobic.010G169200	LOC_Os06g36680	0.356462	0.696243	0.511979
Sobic.002G224500	LOC_Os08g36740	0.276103	0.539567	0.511713
Sobic.009G236000	LOC_Os01g47360	0.217118	0.425045	0.510812
Sobic.004G097700	LOC_Os02g13310	0.239531	0.468969	0.51076
Sobic.001G391500	LOC_Os03g20090	0.154972	0.30437	0.509157
Sobic.007G224400	LOC_Os08g38020	0.232568	0.457052	0.508843
Sobic.001G381300	LOC_Os07g48260	0.4978	0.978332	0.508825
Sobic.009G073500	LOC_Os01g09900	0.530859	1.04365	0.508658
Sobic.006G149600	LOC_Os02g41800	0.271106	0.533805	0.507874
Sobic.002G421400	LOC_Os07g48550	0.240156	0.473225	0.507489
Sobic.009G122600	LOC_Os05g32070	0.218517	0.430631	0.507433
Sobic.006G167900	LOC_Os02g43820	0.309706	0.610374	0.507403
Sobic.004G189100	LOC_Os02g36510	0.218707	0.431114	0.507307
Sobic.004G264200	LOC_Os06g30090	0.465015	0.917654	0.506743
Sobic.001G009200	LOC_Os03g63530	0.290964	0.574592	0.506383
Sobic.002G267000	LOC_Os08g43070	0.328865	0.649498	0.506337
Sobic.003G194500	LOC_Os01g39100	0.366767	0.725466	0.50556
Sobic.005G019800	LOC_Os11g03420	0.185797	0.367708	0.505284
Sobic.005G041000	LOC_Os12g05990	0.25414	0.50315	0.505099
Sobic.004G171500	LOC_Os04g35010	0.609316	1.20708	0.504785
Sobic.004G319700	LOC_Os06g09717	0.403274	0.79904	0.504698
Sobic.007G166000	LOC_Os08g44830	0.239789	0.475437	0.504356
Sobic.001G481400	LOC_Os07g42510	0.552122	1.09514	0.504157
Sobic.009G196100	LOC_Os01g55340	0.307971	0.611156	0.503916
Sobic.001G066100	LOC_Os07g05720	0.30696	0.609686	0.503472
Sobic.008G148101	LOC_Os12g39990	0.297583	0.591385	0.503197
Sobic.006G083201	LOC_Os04g35250	0.212182	0.421731	0.503121
Sobic.002G420700	LOC_Os07g48450	0.166262	0.331223	0.501964
Sobic.002G224200	LOC_Os08g36700	0.297351	0.592888	0.50153
Sobic.009G247300	LOC_Os05g50610	0.31439	0.626998	0.501422
Sobic.003G200700	LOC_Os01g40430	0.400521	0.79961	0.500895
Sobic.002G422300	LOC_Os07g48630	0.206893	0.413092	0.50084
Sobic.003G078100	LOC_Os01g04750	0.232583	0.465805	0.499315
Sobic.009G214700	LOC_Os05g46370	0.30227	0.605775	0.498981
Sobic.009G241600	LOC_Os05g50080	0.208224	0.417358	0.498909
Sobic.005G018700	LOC_Os03g21030	0.485977	0.974328	0.498782
Sobic.001G381300	LOC_Os03g21710	0.336764	0.675481	0.498555
Sobic.001G481600	LOC_Os03g08460	0.434378	0.87246	0.497877
Sobic.002G174200	LOC_Os09g16510	0.2665	0.535837	0.497353
Sobic.010G164400	LOC_Os02g13800	0.222455	0.447542	0.497059
Sobic.007G136300	LOC_Os09g24560	0.427865	0.860864	0.497018
Sobic.004G094600	LOC_Os02g12820	0.277584	0.559048	0.49653
Sobic.009G164600	LOC_Os05g38620	0.298175	0.600969	0.496158
Sobic.004G285300	LOC_Os02g45080	0.317745	0.640619	0.495996
Sobic.008G186100	LOC_Os03g46790	0.368658	0.743358	0.495936
Sobic.009G233000	LOC_Os05g48990	0.232616	0.469778	0.495162
Sobic.003G379700	LOC_Os05g34830	0.113596	0.229568	0.494828
Sobic.002G128400	LOC_Os07g27670	0.524329	1.06075	0.494302
Sobic.009G153400	LOC_Os01g64590	0.312756	0.632844	0.494208
Sobic.001G358900	LOC_Os07g44090	0.255164	0.51631	0.494207
Sobic.004G184400	LOC_Os04g36790	0.330696	0.669444	0.493986
Sobic.008G163700	LOC_Os03g43810	0.31481	0.638199	0.493278
Sobic.006G179600	LOC_Os04g47640	0.247916	0.502717	0.493152
Sobic.009G234900	LOC_Os05g49210	0.226199	0.45873	0.493098
Sobic.006G254900	LOC_Os04g56780	0.276336	0.560678	0.492861
Sobic.003G359800	LOC_Os01g63460	0.188317	0.382167	0.492762
Sobic.010G008000	LOC_Os06g02250	0.271044	0.550337	0.492505
Sobic.009G184300	LOC_Os05g41760	0.230642	0.46834	0.492467
Sobic.009G151600	LOC_Os01g64790	0.294752	0.598755	0.492274
Sobic.001G206300	LOC_Os10g35300	0.241868	0.491492	0.49211
Sobic.006G198700	LOC_Os04g50680	0.275214	0.559262	0.492102
Sobic.009G034800	LOC_Os01g18584	0.359528	0.730628	0.492081
Sobic.002G248600	LOC_Os08g39980	0.299949	0.609582	0.492058
Sobic.001G333700	LOC_Os07g40780	0.472401	0.960792	0.491678
Sobic.002G418500	LOC_Os07g48260	0.324499	0.660353	0.491403
Sobic.007G124100	LOC_Os09g20350	0.288086	0.586696	0.491031
Sobic.009G212800	LOC_Os01g51690	0.35996	0.733212	0.490935
Sobic.010G047500	LOC_Os06g06540	0.38835	0.79188	0.490415
Sobic.004G062100	LOC_Os02g08070	0.273101	0.557534	0.489837
Sobic.007G135900	LOC_Os09g24490	0.20406	0.417028	0.48932
Sobic.006G107400	LOC_Os04g38720	0.186831	0.381891	0.489226
Sobic.005G018500	LOC_Os03g21060	0.422211	0.86347	0.48897
Sobic.010G221500	LOC_Os06g45650	0.44618	0.912793	0.488807
Sobic.009G174300	LOC_Os05g40070	0.35472	0.726157	0.488489
Sobic.006G149600	LOC_Os04g43910	0.240093	0.492175	0.487822
Sobic.006G278400	LOC_Os04g59380	0.252388	0.517583	0.487629
Sobic.001G476300	LOC_Os03g08960	0.172418	0.35472	0.486067
Sobic.003G237201	LOC_Os05g49930	0.297626	0.612389	0.486009
Sobic.002G425600	LOC_Os07g48660	0.281151	0.57855	0.485958
Sobic.002G259600	LOC_Os08g42400	0.357455	0.73614	0.48558
Sobic.010G273700	LOC_Os03g04070	0.334527	0.688981	0.485539
Sobic.006G170100	LOC_Os04g46410	0.320936	0.662524	0.484415
Sobic.010G003700	LOC_Os06g01620	0.239531	0.494828	0.48407
Sobic.007G092000	LOC_Os08g15050	0.219881	0.454304	0.483995
Sobic.002G189000	LOC_Os08g32080	0.312247	0.645301	0.483878
Sobic.003G367100	LOC_Os05g36900	0.273669	0.566032	0.483487
Sobic.001G140800	LOC_Os03g46860	0.308463	0.638082	0.483422
Sobic.002G269100	LOC_Os09g35020	0.233245	0.482578	0.483331
Sobic.003G299700	LOC_Os01g11550	0.44103	0.912845	0.483138
Sobic.009G214700	LOC_Os01g51140	0.397194	0.822597	0.482853
Sobic.004G300500	LOC_Os02g43300	0.238338	0.493646	0.482813
Sobic.009G206800	LOC_Os01g53260	0.340513	0.70617	0.482198
Sobic.006G148000	LOC_Os04g43680	0.184	0.381869	0.481839
Sobic.009G141500	LOC_Os05g34730	0.269942	0.560256	0.481819
Sobic.003G383700	LOC_Os05g34450	0.203142	0.422049	0.481323
Sobic.003G350900	LOC_Os01g62310	0.264364	0.550243	0.48045
Sobic.002G116600	LOC_Os07g23450	0.184125	0.383523	0.48009
Sobic.009G151600	LOC_Os05g36100	0.268499	0.559524	0.47987
Sobic.002G350500	LOC_Os07g38750	0.183324	0.382685	0.479047
Sobic.002G388700	LOC_Os07g44090	0.173104	0.36182	0.478425
Sobic.010G172800	LOC_Os02g12820	0.358642	0.75104	0.477528
Sobic.008G145000	LOC_Os12g39330	0.227299	0.476276	0.477242
Sobic.004G301000	LOC_Os04g45690	0.213449	0.448124	0.476318
Sobic.003G061400	LOC_Os05g07120	0.297202	0.624985	0.475535
Sobic.006G148000	LOC_Os02g41510	0.263343	0.554106	0.475258
Sobic.009G102400	LOC_Os05g27980	0.143016	0.301592	0.474203
Sobic.004G031100	LOC_Os02g03960	0.118879	0.251022	0.473582
Sobic.004G034100	LOC_Os02g04340	0.284453	0.60089	0.473386
Sobic.009G111200	LOC_Os05g29810	0.22598	0.47849	0.472278
Sobic.001G385800	LOC_Os12g03040	0.486692	1.03105	0.472035
Sobic.001G513700	LOC_Os10g39750	0.366141	0.776445	0.471561
Sobic.009G260200	LOC_Os05g51820	0.251787	0.534191	0.471344
Sobic.006G080200	LOC_Os02g34270	0.340242	0.721986	0.471258
Sobic.001G405150	LOC_Os03g18340	0.168291	0.357248	0.471076
Sobic.004G228400	LOC_Os02g52190	0.179151	0.380314	0.47106
Sobic.009G023900	LOC_Os05g02730	0.200921	0.426622	0.470957
Sobic.002G269032	LOC_Os09g35010	0.225837	0.479917	0.470576
Sobic.001G040200	LOC_Os07g12340	0.218067	0.463627	0.47035
Sobic.001G314900	LOC_Os03g03260	0.256989	0.546389	0.47034
Sobic.006G147400	LOC_Os02g41450	0.295619	0.628546	0.470321
Sobic.002G268600	LOC_Os09g34950	0.290104	0.616943	0.470228
Sobic.009G122600	LOC_Os01g72490	0.255022	0.542658	0.46995
Sobic.010G164800	LOC_Os02g13710	0.275401	0.586538	0.469537
Sobic.001G330100	LOC_Os07g40080	0.459107	0.978256	0.469312
Sobic.004G101400	LOC_Os06g35960	0.208008	0.44409	0.468391
Sobic.001G298100	LOC_Os04g46410	0.413419	0.886129	0.466544
Sobic.007G156700	LOC_Os09g28440	0.329643	0.707325	0.466042
Sobic.002G364700	LOC_Os03g31240	0.391642	0.840504	0.465961
Sobic.008G103500	LOC_Os12g31748	0.260998	0.560348	0.465778
Sobic.002G271100	LOC_Os04g48030	0.401901	0.862866	0.465774
Sobic.007G180300	LOC_Os09g35790	0.246949	0.530483	0.465517
Sobic.002G035500	LOC_Os03g57190	0.266968	0.573516	0.465493
Sobic.003G248400	LOC_Os05g49100	0.287179	0.617078	0.465386
Sobic.003G409800	LOC_Os01g70110	0.239766	0.515365	0.465236
Sobic.006G107500	LOC_Os02g36890	0.231497	0.497876	0.46497
Sobic.002G209300	LOC_Os09g26170	0.233027	0.501408	0.464745
Sobic.003G148600	LOC_Os05g29810	0.433616	0.933672	0.46442
Sobic.001G340900	LOC_Os03g29614	0.288759	0.622438	0.463916
Sobic.007G126400	LOC_Os09g21180	0.305542	0.659146	0.463543
Sobic.007G223200	LOC_Os09g29960	0.312662	0.675857	0.462615
Sobic.003G031100	LOC_Os01g09900	0.278953	0.603544	0.462192
Sobic.004G303400	LOC_Os04g45060	0.204783	0.443649	0.461589
Sobic.009G244200	LOC_Os01g44430	0.353254	0.765375	0.461544
Sobic.003G285500	LOC_Os01g53040	0.20706	0.448821	0.461342
Sobic.009G177100	LOC_Os12g02870	0.501147	1.08786	0.460671
Sobic.002G385450	LOC_Os03g26130	0.311781	0.677214	0.460387
Sobic.004G041600	LOC_Os06g48290	0.461765	1.00317	0.460308
Sobic.009G247700	LOC_Os01g43550	0.342229	0.744119	0.459912
Sobic.007G153300	LOC_Os09g27650	0.201397	0.437946	0.459868
Sobic.004G207200	LOC_Os04g41229	0.366499	0.797465	0.45958
Sobic.004G219500	LOC_Os02g41450	0.279853	0.608939	0.459574
Sobic.001G519100	LOC_Os10g39550	0.326778	0.711549	0.459249
Sobic.002G236600	LOC_Os08g38220	0.320302	0.698072	0.458839
Sobic.010G214000	LOC_Os02g08150	0.236204	0.514875	0.458759
Sobic.006G107400	LOC_Os02g36880	0.210443	0.460786	0.456705
Sobic.001G062800	LOC_Os03g57670	0.373189	0.81715	0.456696
Sobic.002G421400	LOC_Os12g03050	0.566551	1.24125	0.456434
Sobic.002G392500	LOC_Os03g25120	0.16996	0.372778	0.455927
Sobic.007G193500	LOC_Os01g69830	0.399994	0.878862	0.455127
Sobic.006G170000	LOC_Os02g43970	0.340968	0.749715	0.454797
Sobic.003G142300	LOC_Os01g19330	0.233057	0.512603	0.454654
Sobic.001G253900	LOC_Os03g07450	0.219051	0.482289	0.45419
Sobic.006G058732	LOC_Os04g32620	0.22385	0.493035	0.454025
Sobic.001G165401	LOC_Os03g42280	0.723688	1.59523	0.453659
Sobic.004G208400	LOC_Os04g41560	0.157696	0.347801	0.45341
Sobic.002G222300	LOC_Os09g27850	0.228323	0.503827	0.453178
Sobic.007G153700	LOC_Os08g36450	0.274795	0.60658	0.453024
Sobic.009G236000	LOC_Os05g49280	0.22111	0.489404	0.451795
Sobic.006G047200	LOC_Os04g31290	0.246759	0.546749	0.451321
Sobic.001G359800	LOC_Os03g25430	0.201764	0.447248	0.451123
Sobic.002G369800	LOC_Os03g29970	0.180176	0.399598	0.450894
Sobic.006G115700	LOC_Os04g39570	0.2908	0.645242	0.450683
Sobic.009G084600	LOC_Os05g14130	0.354561	0.787093	0.45047
Sobic.001G386000	LOC_Os03g21030	0.142089	0.315464	0.450414
Sobic.010G108500	LOC_Os02g49880	0.273027	0.606184	0.450403
Sobic.001G473900	LOC_Os03g09170	0.201533	0.447514	0.450339
Sobic.008G129300	LOC_Os12g37410	0.0936779	0.208224	0.44989
Sobic.006G199800	LOC_Os02g46780	0.245699	0.546835	0.449312
Sobic.003G218700	LOC_Os01g42710	0.541532	1.20525	0.449311
Sobic.004G279300	LOC_Os02g46030	0.228051	0.507607	0.449266
Sobic.003G037400	LOC_Os05g09020	0.352472	0.785466	0.448742
Sobic.002G235500	LOC_Os08g38020	0.361902	0.806665	0.448641
Sobic.003G236701	LOC_Os01g45730	0.162915	0.36316	0.448604
Sobic.003G028000	LOC_Os01g10370	0.224547	0.500599	0.448556
Sobic.007G047500	LOC_Os08g06120	0.227399	0.507208	0.448335
Sobic.009G233100	LOC_Os05g49010	0.313279	0.699129	0.448099
Sobic.008G028600	LOC_Os12g02470	0.560933	1.25421	0.447239
Sobic.003G046600	LOC_Os01g08180	0.173204	0.387405	0.447088
Sobic.008G004200	LOC_Os12g01490	0.309874	0.694042	0.446478
Sobic.006G059800	LOC_Os04g32790	0.208826	0.46969	0.444604
Sobic.008G073200	LOC_Os11g13930	0.343186	0.772532	0.444236
Sobic.002G224500	LOC_Os09g28210	0.18438	0.415257	0.444015
Sobic.001G328500	LOC_Os07g40000	0.201509	0.454041	0.443812
Sobic.004G158901	LOC_Os02g32140	0.280912	0.633985	0.443089
Sobic.003G382300	LOC_Os05g34600	0.287568	0.649779	0.442563
Sobic.002G198400	LOC_Os09g24480	0.208503	0.471178	0.442515
Sobic.001G179300	LOC_Os03g38870	0.225382	0.509992	0.441932
Sobic.003G186200	LOC_Os01g37100	0.356103	0.806913	0.441316
Sobic.003G128900	LOC_Os01g16810	0.179753	0.407315	0.441313
Sobic.003G119800	LOC_Os01g15640	0.298332	0.676251	0.441156
Sobic.003G033000	LOC_Os01g09760	0.289551	0.656427	0.441102
Sobic.001G002500	LOC_Os03g64260	0.349933	0.793986	0.44073
Sobic.010G108500	LOC_Os06g15330	0.1654	0.375609	0.44035
Sobic.006G278900	LOC_Os04g59430	0.327651	0.744568	0.440055
Sobic.006G159200	LOC_Os02g42870	0.215235	0.489198	0.439977
Sobic.009G195000	LOC_Os05g43760	0.190998	0.434306	0.439777
Sobic.002G422300	LOC_Os03g20780	0.256906	0.585408	0.438849
Sobic.003G005500	LOC_Os01g13300	0.373685	0.852146	0.438522
Sobic.010G172800	LOC_Os06g37410	0.242795	0.554386	0.437952
Sobic.004G280500	LOC_Os10g39190	0.41643	0.950925	0.437921
Sobic.006G190400	LOC_Os03g02900	0.271428	0.620092	0.437723
Sobic.001G140200	LOC_Os03g47016	0.162722	0.371915	0.437524
Sobic.004G100500	LOC_Os06g36000	0.31146	0.712009	0.437438
Sobic.001G068301	LOC_Os03g56950	0.45507	1.04127	0.437035
Sobic.010G209100	LOC_Os02g08440	0.290735	0.665623	0.436787
Sobic.001G084000	LOC_Os07g02060	0.324518	0.743095	0.436711
Sobic.010G273700	LOC_Os06g51070	0.182717	0.418469	0.436631
Sobic.009G025900	LOC_Os03g17810	0.257898	0.591886	0.435722
Sobic.004G248700	LOC_Os06g14670	0.218795	0.503044	0.434942
Sobic.002G425600	LOC_Os03g20650	0.274993	0.632554	0.434734
Sobic.009G154200	LOC_Os01g64360	0.175975	0.404961	0.434548
Sobic.001G079300	LOC_Os03g10770	0.448802	1.03283	0.434536
Sobic.002G421800	LOC_Os03g20910	0.293869	0.676488	0.434404
Sobic.003G021800	LOC_Os01g11350	0.190299	0.43842	0.434056
Sobic.001G488400	LOC_Os10g26410	0.116105	0.267645	0.433803
Sobic.004G303400	LOC_Os02g42870	0.127567	0.294076	0.43379
Sobic.004G221400	LOC_Os04g43910	0.211957	0.488699	0.433717
Sobic.001G079300	LOC_Os03g55550	0.302797	0.698343	0.433593
Sobic.007G166100	LOC_Os02g57650	0.508375	1.17263	0.433533
Sobic.009G103800	LOC_Os05g28350	0.22712	0.524198	0.433271
Sobic.005G018700	LOC_Os12g03050	0.343201	0.792286	0.433178
Sobic.004G159500	LOC_Os02g32040	0.178666	0.412551	0.433076
Sobic.003G226600	LOC_Os01g43550	0.234921	0.542611	0.432945
Sobic.001G167600	LOC_Os03g41600	0.216075	0.499709	0.432401
Sobic.006G094500	LOC_Os02g35690	0.262301	0.606849	0.432234
Sobic.003G260300	LOC_Os01g49160	0.179011	0.414728	0.431635
Sobic.004G078800	LOC_Os02g10140	0.202057	0.468462	0.431319
Sobic.009G073500	LOC_Os05g11070	0.408102	0.946224	0.431295
Sobic.006G169900	LOC_Os02g43940	0.290681	0.674591	0.430899
Sobic.005G004000	LOC_Os12g01490	0.311197	0.724132	0.429752
Sobic.004G233200	LOC_Os06g11860	0.26859	0.625667	0.429287
Sobic.001G397900	LOC_Os03g19120	0.23071	0.537723	0.42905
Sobic.008G004200	LOC_Os11g01480	0.285814	0.666253	0.428986
Sobic.008G163700	LOC_Os12g41650	0.207181	0.483052	0.428899
Sobic.004G275500	LOC_Os02g46560	0.197548	0.460705	0.428794
Sobic.003G272200	LOC_Os01g50940	0.14119	0.329478	0.428527
Sobic.001G534300	LOC_Os10g37240	0.319645	0.746223	0.428351
Sobic.007G072133	LOC_Os08g09800	0.392655	0.916784	0.428296
Sobic.003G220700	LOC_Os01g42970	0.219244	0.512722	0.427607
Sobic.002G225700	LOC_Os08g36920	0.329497	0.771754	0.426945
Sobic.004G094600	LOC_Os06g37410	0.333746	0.781951	0.426812
Sobic.003G087600	LOC_Os01g03720	0.210555	0.493409	0.426735
Sobic.001G519100	LOC_Os03g03760	0.267967	0.628267	0.426518
Sobic.009G155200	LOC_Os05g37190	0.219265	0.514262	0.426368
Sobic.001G433000	LOC_Os03g15040	0.213444	0.500758	0.426242
Sobic.003G273200	LOC_Os05g46370	0.405706	0.952235	0.426056
Sobic.001G165000	LOC_Os03g42370	0.447548	1.05059	0.425998
Sobic.004G227400	LOC_Os04g44670	0.298169	0.700195	0.425837
Sobic.010G208100	LOC_Os06g43910	0.533083	1.25265	0.425565
Sobic.002G246600	LOC_Os08g39630	0.229316	0.539586	0.424984
Sobic.009G231600	LOC_Os01g48130	0.18161	0.427586	0.424733
Sobic.004G312700	LOC_Os02g53150	0.332146	0.782189	0.424636
Sobic.006G159200	LOC_Os04g45060	0.203045	0.478505	0.424331
Sobic.010G192432	LOC_Os02g10140	0.291446	0.68696	0.424255
Sobic.007G224200	LOC_Os08g38080	0.386864	0.912097	0.424148
Sobic.010G063566	LOC_Os06g08290	0.194535	0.459177	0.42366
Sobic.002G001700	LOC_Os07g01180	0.416386	0.984276	0.423038
Sobic.002G372100	LOC_Os03g29480	0.256364	0.606115	0.422962
Sobic.001G235100	LOC_Os10g30690	0.49365	1.16892	0.422311
Sobic.006G163100	LOC_Os02g43170	0.211353	0.500591	0.422206
Sobic.003G260300	LOC_Os05g48010	0.221104	0.523716	0.422182
Sobic.004G191800	LOC_Os04g38740	0.202845	0.48052	0.422137
Sobic.004G249500	LOC_Os02g49880	0.184437	0.437116	0.42194
Sobic.007G209500	LOC_Os08g39980	0.198436	0.470485	0.42177
Sobic.003G321500	LOC_Os01g57890	0.375504	0.890469	0.421692
Sobic.009G154300	LOC_Os05g37080	0.191687	0.454675	0.421592
Sobic.004G308900	LOC_Os02g52670	0.178204	0.423067	0.42122
Sobic.006G167900	LOC_Os04g46240	0.254595	0.604607	0.421091
Sobic.007G179000	LOC_Os09g36160	0.166771	0.396151	0.420977
Sobic.002G248600	LOC_Os09g31454	0.210105	0.499271	0.420824
Sobic.002G202700	LOC_Os09g25060	0.208023	0.494878	0.420353
Sobic.002G279100	LOC_Os08g43550	0.146521	0.348584	0.420332
Sobic.007G224400	LOC_Os09g29820	0.340663	0.810819	0.420147
Sobic.002G137200	LOC_Os09g39660	0.24148	0.575167	0.419844
Sobic.007G182900	LOC_Os09g34330	0.280691	0.668857	0.419657
Sobic.002G233800	LOC_Os08g37580	0.177292	0.422748	0.419379
Sobic.007G156700	LOC_Os08g36920	0.18977	0.45391	0.418079
Sobic.004G211200	LOC_Os04g42020	0.165608	0.39628	0.417906
Sobic.002G222300	LOC_Os08g36450	0.312996	0.749815	0.417431
Sobic.010G202700	LOC_Os06g43220	0.199438	0.477816	0.417395
Sobic.009G148100	LOC_Os05g35500	0.140485	0.33691	0.416979
Sobic.010G106601	LOC_Os06g14670	0.161615	0.387957	0.416579
Sobic.003G406600	LOC_Os08g41940	0.464961	1.11674	0.416356
Sobic.004G191700	LOC_Os02g36880	0.142315	0.34188	0.416272
Sobic.001G391500	LOC_Os07g48870	0.284157	0.682956	0.416069
Sobic.001G528200	LOC_Os10g39190	0.247189	0.594175	0.41602
Sobic.003G026700	LOC_Os05g11510	0.221257	0.533285	0.414895
Sobic.001G313800	LOC_Os04g49230	0.374559	0.903067	0.414764
Sobic.009G031900	LOC_Os05g04210	0.260092	0.627317	0.41461
Sobic.008G046700	LOC_Os12g06540	0.254012	0.61314	0.41428
Sobic.009G174300	LOC_Os01g60540	0.692423	1.67277	0.413937
Sobic.006G008800	LOC_Os04g02140	0.243804	0.589328	0.413698
Sobic.001G476500	LOC_Os09g29360	0.356088	0.860809	0.413666
Sobic.009G142200	LOC_Os05g34830	0.117237	0.283501	0.413534
Sobic.010G194900	LOC_Os06g41770	0.161344	0.390635	0.413029
Sobic.001G361100	LOC_Os03g25120	0.167217	0.404909	0.412975
Sobic.003G357300	LOC_Os01g63160	0.196811	0.476619	0.412932
Sobic.006G154000	LOC_Os04g44440	0.158793	0.385119	0.412322
Sobic.001G298100	LOC_Os02g43940	0.388127	0.941365	0.412303
Sobic.004G264200	LOC_Os02g48060	0.162467	0.394084	0.412266
Sobic.009G224500	LOC_Os05g48010	0.154534	0.374967	0.412127
Sobic.004G295700	LOC_Os02g43940	0.209004	0.507463	0.41186
Sobic.008G148600	LOC_Os12g40070	0.369278	0.897529	0.411438
Sobic.001G385800	LOC_Os03g21060	0.178189	0.433452	0.411092
Sobic.003G226800	LOC_Os01g43590	0.170876	0.415896	0.410862
Sobic.001G330100	LOC_Os03g32220	0.31342	0.763362	0.410579
Sobic.002G388700	LOC_Os03g25550	0.271449	0.661299	0.410479
Sobic.010G170600	LOC_Os06g36930	0.217191	0.529466	0.410208
Sobic.004G049700	LOC_Os06g46890	0.324164	0.791345	0.409636
Sobic.002G423300	LOC_Os07g48870	0.237269	0.579553	0.4094
Sobic.004G310600	LOC_Os06g10780	0.193424	0.472791	0.409112
Sobic.001G314900	LOC_Os10g39030	0.21909	0.53571	0.408971
Sobic.001G313800	LOC_Os02g45850	0.346787	0.848258	0.408822
Sobic.001G488900	LOC_Os10g26500	0.21488	0.525766	0.408699
Sobic.005G013400	LOC_Os11g02470	0.437921	1.07198	0.408515
Sobic.007G132000	LOC_Os09g23200	0.330414	0.809957	0.40794
Sobic.004G225400	LOC_Os02g42380	0.143913	0.353068	0.407606
Sobic.001G261448	LOC_Os10g23050	0.274568	0.674762	0.406911
Sobic.K005500	LOC_Os10g23050	0.274568	0.674762	0.406911
Sobic.004G297100	LOC_Os02g43790	0.156641	0.385101	0.406754
Sobic.003G417500	LOC_Os01g70870	0.195429	0.480839	0.406433
Sobic.003G363200	LOC_Os01g63980	0.167425	0.412183	0.406191
Sobic.004G294100	LOC_Os04g46680	0.207536	0.51143	0.405796
Sobic.003G012800	LOC_Os01g12440	0.223105	0.550804	0.405053
Sobic.004G063200	LOC_Os06g44450	0.209209	0.516936	0.40471
Sobic.003G046800	LOC_Os01g08160	0.153319	0.379051	0.404481
Sobic.005G045200	LOC_Os11g06020	0.139286	0.344599	0.404196
Sobic.010G209100	LOC_Os06g44010	0.173306	0.428879	0.404091
Sobic.004G300300	LOC_Os02g43330	0.155981	0.386192	0.403896
Sobic.001G140800	LOC_Os12g43620	0.385438	0.9548	0.403685
Sobic.004G301000	LOC_Os02g43170	0.144038	0.357388	0.403029
Sobic.007G223200	LOC_Os08g38220	0.247968	0.616493	0.402224
Sobic.001G332500	LOC_Os07g40570	0.353782	0.881038	0.401551
Sobic.003G246800	LOC_Os05g49280	0.228419	0.569081	0.401381
Sobic.007G179000	LOC_Os08g43410	0.133408	0.332426	0.401317
Sobic.003G287200	LOC_Os01g53260	0.224789	0.560636	0.400954
Sobic.009G247700	LOC_Os05g50700	0.263127	0.656325	0.40091
Sobic.003G270300	LOC_Os01g50720	0.110175	0.274874	0.40082
Sobic.007G062200	LOC_Os04g53990	0.365422	0.91202	0.400673
Sobic.004G191800	LOC_Os02g36890	0.152621	0.380987	0.400594
Sobic.002G364700	LOC_Os07g40780	0.209572	0.523526	0.400308
Sobic.006G018600	LOC_Os04g08600	0.317424	0.793146	0.400209
Sobic.001G485200	LOC_Os03g07940	0.246578	0.616405	0.400026
Sobic.003G105200	LOC_Os01g01600	0.331285	0.828721	0.399755
Sobic.007G039100	LOC_Os08g05520	0.204842	0.512688	0.399546
Sobic.005G018700	LOC_Os07g48550	0.458852	1.14975	0.39909
Sobic.007G085300	LOC_Os08g13840	0.232199	0.581898	0.399036
Sobic.004G100500	LOC_Os02g13710	0.226117	0.567031	0.398773
Sobic.007G192900	LOC_Os01g69850	0.51986	1.30478	0.398428
Sobic.003G352200	LOC_Os05g38460	0.321329	0.806571	0.398389
Sobic.004G273800	LOC_Os04g50770	0.285104	0.715721	0.398346
Sobic.006G163900	LOC_Os04g45810	0.131999	0.331507	0.398178
Sobic.002G022600	LOC_Os03g56050	0.224735	0.564452	0.398147
Sobic.001G534300	LOC_Os03g02240	0.191964	0.482205	0.398097
Sobic.008G148101	LOC_Os03g42200	0.293839	0.738795	0.397728
Sobic.007G182101	LOC_Os09g34950	0.267336	0.672262	0.397667
Sobic.003G369100	LOC_Os01g64790	0.166405	0.418598	0.39753
Sobic.007G139200	LOC_Os08g34010	0.246115	0.619326	0.397392
Sobic.005G086700	LOC_Os11g13930	0.167713	0.422244	0.397194
Sobic.007G153700	LOC_Os09g27850	0.339723	0.855604	0.397057
Sobic.003G281100	LOC_Os01g52514	0.151878	0.38254	0.397025
Sobic.004G351700	LOC_Os02g57790	0.198359	0.499859	0.396831
Sobic.004G080300	LOC_Os06g40780	0.194977	0.491405	0.396775
Sobic.001G392700	LOC_Os03g19900	0.266998	0.672994	0.396731
Sobic.009G143700	LOC_Os05g35170	0.258225	0.651489	0.396361
Sobic.002G267700	LOC_Os08g43090	0.390931	0.986456	0.396298
Sobic.010G071600	LOC_Os06g09370	0.188305	0.475704	0.395846
Sobic.003G417800	LOC_Os01g70890	0.170411	0.430586	0.395765
Sobic.003G278300	LOC_Os01g52090	0.286168	0.724144	0.395181
Sobic.004G219800	LOC_Os02g41510	0.156056	0.395166	0.394913
Sobic.010G152700	LOC_Os02g15760	0.28093	0.711532	0.394824
Sobic.003G194400	LOC_Os01g39020	0.231039	0.585421	0.394655
Sobic.003G393600	LOC_Os01g67830	0.3255	0.825158	0.39447
Sobic.004G123200	LOC_Os01g12860	0.670216	1.69938	0.394388
Sobic.002G080100	LOC_Os03g60080	0.213374	0.541113	0.394325
Sobic.001G333700	LOC_Os03g31240	0.293039	0.743274	0.394255
Sobic.004G115000	LOC_Os06g33450	0.289094	0.734036	0.393841
Sobic.004G216900	LOC_Os04g42950	0.244508	0.621154	0.393635
Sobic.004G300500	LOC_Os04g45750	0.315741	0.802141	0.393623
Sobic.002G201400	LOC_Os08g34010	0.258546	0.657444	0.393259
Sobic.007G177100	LOC_Os08g43550	0.158776	0.403928	0.393081
Sobic.004G312200	LOC_Os02g53100	0.193103	0.492231	0.392302
Sobic.004G301100	LOC_Os02g43150	0.187952	0.479219	0.392204
Sobic.005G004000	LOC_Os11g01480	0.269507	0.687269	0.392142
Sobic.004G296900	LOC_Os04g46240	0.292436	0.746097	0.391954
Sobic.007G152300	LOC_Os09g27450	0.226972	0.579104	0.391937
Sobic.003G303500	LOC_Os01g55549	0.281695	0.719026	0.391773
Sobic.002G008600	LOC_Os07g02060	0.263384	0.672633	0.391571
Sobic.004G285300	LOC_Os04g47890	0.302969	0.773941	0.391463
Sobic.009G212800	LOC_Os05g46020	0.133747	0.341764	0.391344
Sobic.002G029400	LOC_Os03g56580	0.236049	0.60385	0.390906
Sobic.006G104000	LOC_Os04g38400	0.19665	0.503114	0.390865
Sobic.004G056000	LOC_Os06g45650	0.329671	0.843672	0.390758
Sobic.004G311200	LOC_Os06g10710	0.401257	1.02793	0.390355
Sobic.003G442100	LOC_Os01g73770	0.18765	0.481014	0.390113
Sobic.002G346800	LOC_Os07g38410	0.200052	0.513076	0.389908
Sobic.008G021800	LOC_Os11g03300	0.323455	0.830472	0.389483
Sobic.002G267000	LOC_Os09g34330	0.212847	0.546606	0.389397
Sobic.007G142700	LOC_Os08g34360	0.274865	0.706733	0.388924
Sobic.001G204400	LOC_Os10g35660	0.309416	0.795787	0.388818
Sobic.001G194600	LOC_Os10g37240	0.174741	0.449493	0.388752
Sobic.004G017500	LOC_Os02g02820	0.212266	0.546299	0.388552
Sobic.003G444000	LOC_Os01g74140	0.308548	0.79802	0.386642
Sobic.003G301700	LOC_Os01g55340	0.162404	0.420101	0.386583
Sobic.009G148100	LOC_Os01g65370	0.197047	0.51082	0.385747
Sobic.006G169900	LOC_Os04g46400	0.225384	0.584717	0.385458
Sobic.009G016600	LOC_Os01g74410	0.478954	1.24285	0.385366
Sobic.010G106601	LOC_Os02g49986	0.257369	0.668165	0.385188
Sobic.007G061100	LOC_Os04g54474	0.337475	0.876253	0.385135
Sobic.006G184800	LOC_Os04g48350	0.126339	0.328237	0.384902
Sobic.008G187500	LOC_Os12g43790	0.252239	0.655646	0.384718
Sobic.005G073500	LOC_Os11g09160	0.36635	0.952757	0.384516
Sobic.003G298600	LOC_Os05g43920	0.302411	0.786476	0.384513
Sobic.001G531100	LOC_Os10g38000	0.270165	0.702806	0.384409
Sobic.003G226600	LOC_Os05g50700	0.315996	0.825005	0.383023
Sobic.002G236600	LOC_Os09g29960	0.210356	0.549642	0.382714
Sobic.004G102500	LOC_Os01g10610	0.575809	1.50546	0.382481
Sobic.003G064200	LOC_Os05g07010	0.426096	1.11538	0.382018
Sobic.003G265200	LOC_Os05g47650	0.1843	0.483411	0.381249
Sobic.001G525900	LOC_Os03g03260	0.182277	0.478371	0.381037
Sobic.006G171600	LOC_Os04g46680	0.152855	0.401277	0.380922
Sobic.001G447400	LOC_Os03g12860	0.133983	0.351822	0.380827
Sobic.007G107400	LOC_Os08g27220	0.37767	0.991812	0.380788
Sobic.007G071000	LOC_Os08g10080	0.211398	0.555206	0.380756
Sobic.010G173400	LOC_Os06g37450	0.221088	0.581114	0.380456
Sobic.002G115400	LOC_Os07g22730	0.228961	0.60237	0.3801
Sobic.009G142200	LOC_Os01g66120	0.131568	0.346598	0.379599
Sobic.001G297200	LOC_Os04g46350	0.271833	0.716333	0.379479
Sobic.002G225700	LOC_Os09g28440	0.231102	0.609064	0.379437
Sobic.007G212900	LOC_Os09g31140	0.131397	0.346373	0.379352
Sobic.001G522500	LOC_Os10g38820	0.198171	0.522969	0.378934
Sobic.009G138500	LOC_Os05g34450	0.203239	0.5369	0.378542
Sobic.006G169700	LOC_Os04g46384	0.224114	0.592585	0.378197
Sobic.001G282400	LOC_Os10g42850	0.380368	1.00702	0.377718
Sobic.003G191800	LOC_Os01g38610	0.186001	0.493207	0.377126
Sobic.003G411500	LOC_Os01g70230	0.151821	0.402813	0.376903
Sobic.003G406600	LOC_Os01g69830	0.208014	0.552114	0.376758
Sobic.010G006000	LOC_Os06g01860	0.239919	0.63695	0.376668
Sobic.006G171600	LOC_Os02g44130	0.233401	0.619648	0.376668
Sobic.002G196000	LOC_Os08g33150	0.310816	0.826674	0.375984
Sobic.003G131100	LOC_Os01g17000	0.27436	0.730492	0.375582
Sobic.009G034800	LOC_Os05g04640	0.268164	0.714617	0.375256
Sobic.001G297200	LOC_Os10g41230	0.204345	0.54511	0.374869
Sobic.001G159500	LOC_Os12g41230	0.437074	1.16599	0.374851
Sobic.004G298400	LOC_Os04g46060	0.268432	0.716842	0.374464
Sobic.001G361100	LOC_Os07g44690	0.195264	0.52166	0.374313
Sobic.002G389600	LOC_Os03g25430	0.285398	0.762485	0.374299
Sobic.001G075700	LOC_Os03g56050	0.186855	0.499254	0.374268
Sobic.005G087600	LOC_Os11g13840	0.176737	0.47256	0.373998
Sobic.010G006300	LOC_Os06g01934	0.249899	0.668755	0.373678
Sobic.002G357400	LOC_Os07g39800	0.250285	0.670774	0.373129
Sobic.006G190400	LOC_Os10g39190	0.323993	0.869595	0.372579
Sobic.004G102500	LOC_Os06g35900	0.478438	1.2848	0.372384
Sobic.002G031000	LOC_Os03g56950	0.338477	0.909445	0.37218
Sobic.002G293000	LOC_Os09g38340	0.171992	0.46214	0.372164
Sobic.001G147000	LOC_Os03g45750	0.126194	0.339142	0.372097
Sobic.002G271100	LOC_Os08g43334	0.214364	0.576475	0.371853
Sobic.009G028300	LOC_Os05g03740	0.192675	0.518152	0.37185
Sobic.002G198500	LOC_Os08g33590	0.210775	0.566835	0.371845
Sobic.003G027000	LOC_Os05g11380	0.24394	0.656079	0.371815
Sobic.004G359200	LOC_Os02g58670	0.193208	0.520074	0.371502
Sobic.001G119700	LOC_Os03g50110	0.176508	0.47538	0.371298
Sobic.006G171000	LOC_Os04g46580	0.247494	0.667106	0.370996
Sobic.010G208100	LOC_Os02g08500	0.546747	1.47562	0.370519
Sobic.009G057000	LOC_Os01g06640	0.302498	0.816566	0.370452
Sobic.004G294100	LOC_Os02g44130	0.177459	0.479053	0.370438
Sobic.002G212000	LOC_Os09g26420	0.193337	0.522095	0.37031
Sobic.001G384300	LOC_Os03g21240	0.228534	0.617232	0.370256
Sobic.002G375400	LOC_Os03g08470	0.532564	1.43927	0.370025
Sobic.003G276000	LOC_Os01g51690	0.289594	0.782717	0.369985
Sobic.004G273800	LOC_Os02g46780	0.185198	0.500807	0.369799
Sobic.006G190400	LOC_Os04g49230	0.205635	0.556159	0.36974
Sobic.007G211000	LOC_Os09g31300	0.208261	0.563615	0.369509
Sobic.009G253300	LOC_Os05g51160	0.233058	0.630749	0.369495
Sobic.007G132000	LOC_Os08g33050	0.224615	0.608375	0.369205
Sobic.009G140500	LOC_Os05g34600	0.24558	0.665813	0.368842
Sobic.002G337800	LOC_Os07g37210	0.130423	0.353773	0.368663
Sobic.002G008600	LOC_Os03g55080	0.344894	0.935949	0.368497
Sobic.010G000100	LOC_Os06g01230	0.335579	0.911767	0.368054
Sobic.001G295600	LOC_Os10g41260	0.193661	0.526491	0.367833
Sobic.004G184400	LOC_Os02g35690	0.198373	0.540605	0.366946
Sobic.002G245500	LOC_Os08g39390	0.21214	0.579073	0.366344
Sobic.009G224500	LOC_Os01g49160	0.197861	0.540538	0.366044
Sobic.009G050600	LOC_Os05g06340	0.28679	0.783522	0.366027
Sobic.001G166200	LOC_Os03g42200	0.28823	0.788058	0.365747
Sobic.008G021800	LOC_Os12g03040	0.32379	0.885353	0.365718
Sobic.007G173200	LOC_Os09g38340	0.227688	0.622622	0.365693
Sobic.007G192900	LOC_Os08g41960	0.223441	0.611228	0.365562
Sobic.002G408500	LOC_Os07g47140	0.273238	0.747795	0.365391
Sobic.004G085600	LOC_Os06g39960	0.210617	0.576922	0.36507
Sobic.009G234100	LOC_Os05g49100	0.210077	0.575483	0.365044
Sobic.010G110100	LOC_Os06g15480	0.177338	0.485858	0.364999
Sobic.008G072800	LOC_Os12g10520	0.24208	0.663429	0.364892
Sobic.002G247800	LOC_Os09g31438	0.173091	0.474591	0.364717
Sobic.002G232900	LOC_Os09g29360	0.180004	0.494469	0.364035
Sobic.003G251700	LOC_Os01g48060	0.152221	0.418407	0.363811
Sobic.004G065900	LOC_Os06g44010	0.246546	0.678219	0.36352
Sobic.003G157300	LOC_Os05g06340	0.288341	0.794252	0.363034
Sobic.007G132600	LOC_Os08g33150	0.199335	0.549202	0.362954
Sobic.002G220300	LOC_Os08g36220	0.171326	0.472073	0.362923
Sobic.005G020200	LOC_Os12g03150	0.209089	0.576135	0.362917
Sobic.003G194600	LOC_Os01g39110	0.133507	0.36799	0.362799
Sobic.009G155200	LOC_Os01g63980	0.223698	0.617217	0.362429
Sobic.009G216900	LOC_Os01g50720	0.165188	0.456466	0.361885
Sobic.007G003000	LOC_Os08g01330	0.269582	0.745368	0.361677
Sobic.001G338700	LOC_Os07g41580	0.123237	0.340839	0.361568
Sobic.001G515800	LOC_Os03g04070	0.136251	0.377444	0.360983
Sobic.009G244200	LOC_Os05g50310	0.167959	0.465576	0.360756
Sobic.003G349700	LOC_Os01g62190	0.137564	0.381334	0.360745
Sobic.005G018500	LOC_Os11g03300	0.273939	0.759759	0.360561
Sobic.007G224800	LOC_Os08g37970	0.209573	0.581571	0.360357
Sobic.004G184200	LOC_Os02g35660	0.311022	0.863639	0.360129
Sobic.006G192100	LOC_Os04g49450	0.247176	0.686885	0.35985
Sobic.002G268600	LOC_Os08g43160	0.337243	0.937403	0.359763
Sobic.001G075101	LOC_Os03g56110	0.217124	0.603535	0.359753
Sobic.006G142000	LOC_Os04g42950	0.203641	0.566168	0.359682
Sobic.010G152700	LOC_Os06g33450	0.200576	0.557725	0.359633
Sobic.002G194400	LOC_Os08g33050	0.253831	0.706269	0.359397
Sobic.006G210300	LOC_Os04g52090	0.165532	0.460789	0.359235
Sobic.004G058900	LOC_Os06g45310	0.279512	0.778316	0.359124
Sobic.006G197200	LOC_Os04g50070	0.178576	0.497471	0.358967
Sobic.005G018700	LOC_Os11g03370	0.284255	0.792358	0.358745
Sobic.002G359700	LOC_Os07g40000	0.131442	0.366832	0.358318
Sobic.004G066600	LOC_Os06g43910	0.400236	1.11703	0.358304
Sobic.006G228300	LOC_Os08g08160	0.281301	0.785565	0.358087
Sobic.007G087600	LOC_Os08g14400	0.183862	0.513544	0.358026
Sobic.005G013800	LOC_Os11g02520	0.297183	0.830145	0.357989
Sobic.004G281200	LOC_Os04g49110	0.234666	0.65555	0.357968
Sobic.006G135100	LOC_Os02g39710	0.160561	0.448641	0.357883
Sobic.001G093200	LOC_Os03g53340	0.141702	0.395964	0.357867
Sobic.004G266800	LOC_Os02g47770	0.203437	0.56867	0.357742
Sobic.010G063900	LOC_Os06g08340	0.149456	0.417806	0.357718
Sobic.006G162800	LOC_Os02g43150	0.2273	0.636082	0.357344
Sobic.001G476500	LOC_Os03g08930	0.1644	0.46028	0.357174
Sobic.004G267400	LOC_Os02g47660	0.171085	0.479338	0.35692
Sobic.009G138500	LOC_Os01g66590	0.219084	0.614388	0.356589
Sobic.002G029900	LOC_Os07g04700	0.232768	0.652765	0.356588
Sobic.009G075500	LOC_Os05g11380	0.235031	0.659131	0.356576
Sobic.001G298100	LOC_Os10g41130	0.18925	0.530792	0.356543
Sobic.006G156100	LOC_Os02g42585	0.279493	0.783985	0.356504
Sobic.009G152100	LOC_Os01g64730	0.292718	0.822602	0.355844
Sobic.004G280500	LOC_Os04g49230	0.274764	0.773691	0.355134
Sobic.008G055700	LOC_Os12g07640	0.190232	0.535799	0.355044
Sobic.001G174100	LOC_Os03g40080	0.304264	0.857351	0.354888
Sobic.009G195000	LOC_Os01g55750	0.295284	0.832967	0.354497
Sobic.010G224200	LOC_Os06g45890	0.19738	0.557867	0.353813
Sobic.001G486800	LOC_Os03g07830	0.124775	0.352994	0.353476
Sobic.010G089700	LOC_Os02g51670	0.208919	0.591472	0.353219
Sobic.001G199200	LOC_Os04g45330	0.327543	0.927425	0.353175
Sobic.003G319800	LOC_Os01g57580	0.190032	0.539179	0.352447
Sobic.001G055400	LOC_Os03g58420	0.223019	0.633608	0.351982
Sobic.004G080300	LOC_Os02g10360	0.141717	0.402696	0.35192
Sobic.004G253300	LOC_Os02g49480	0.221341	0.629117	0.351828
Sobic.004G158901	LOC_Os04g32620	0.402493	1.14454	0.351663
Sobic.002G031000	LOC_Os07g05010	0.277174	0.788605	0.351474
Sobic.005G225700	LOC_Os11g47620	0.381742	1.08667	0.351293
Sobic.005G018500	LOC_Os12g03040	0.277765	0.790777	0.351255
Sobic.010G247500	LOC_Os06g48290	0.224786	0.640083	0.351182
Sobic.005G052700	LOC_Os11g06840	0.201494	0.573787	0.351165
Sobic.008G164800	LOC_Os12g41680	0.138497	0.394646	0.35094
Sobic.006G074600	LOC_Os04g33950	0.206417	0.588514	0.350742
Sobic.004G321300	LOC_Os06g09390	0.279566	0.797244	0.350665
Sobic.008G012700	LOC_Os11g04570	0.339113	0.968856	0.350014
Sobic.006G256200	LOC_Os04g56990	0.186122	0.53197	0.349873
Sobic.010G017400	LOC_Os06g03710	0.101668	0.290615	0.349839
Sobic.003G365600	LOC_Os05g37050	0.277947	0.794569	0.349809
Sobic.007G018100	LOC_Os08g02300	0.11682	0.334053	0.349705
Sobic.007G153300	LOC_Os08g36390	0.14378	0.411153	0.3497
Sobic.007G224200	LOC_Os09g29830	0.341775	0.977449	0.34966
Sobic.009G187500	LOC_Os05g42130	0.130147	0.372268	0.349605
Sobic.010G065500	LOC_Os09g25040	0.311839	0.891995	0.349597
Sobic.003G365500	LOC_Os05g37080	0.246486	0.705157	0.349548
Sobic.001G034300	LOC_Os03g16850	0.389425	1.11495	0.349276
Sobic.001G525900	LOC_Os10g39030	0.215379	0.617037	0.349053
Sobic.002G139300	LOC_Os08g44960	0.227563	0.652159	0.348937
Sobic.010G147000	LOC_Os06g22670	0.203603	0.583503	0.348932
Sobic.007G085300	LOC_Os04g51560	0.271408	0.780982	0.347522
Sobic.001G316800	LOC_Os10g38834	0.139697	0.403011	0.346632
Sobic.005G104800	LOC_Os11g10130	0.268314	0.774242	0.34655
Sobic.007G189800	LOC_Os09g33550	0.278278	0.803145	0.346486
Sobic.004G350300	LOC_Os08g44820	0.480182	1.38608	0.346432
Sobic.002G201000	LOC_Os08g33940	0.135986	0.392625	0.34635
Sobic.003G113900	LOC_Os01g14870	0.160955	0.464862	0.346242
Sobic.008G082000	LOC_Os12g12970	0.439149	1.26856	0.346179
Sobic.007G000400	LOC_Os08g01090	0.243083	0.702356	0.346097
Sobic.009G196900	LOC_Os05g43920	0.227772	0.658339	0.34598
Sobic.003G035100	LOC_Os05g10620	0.35443	1.02481	0.34585
Sobic.004G003401	LOC_Os02g01355	0.22016	0.636769	0.345746
Sobic.001G044300	LOC_Os03g59460	0.303608	0.87959	0.34517
Sobic.004G219800	LOC_Os04g43680	0.22588	0.654866	0.344926
Sobic.001G164800	LOC_Os03g42420	0.269837	0.782626	0.344784
Sobic.008G147101	LOC_Os12g39640	0.244195	0.708411	0.344708
Sobic.001G079500	LOC_Os03g55540	0.152938	0.44436	0.344175
Sobic.002G104400	LOC_Os07g17230	0.307452	0.894068	0.34388
Sobic.004G074700	LOC_Os02g09830	0.265524	0.772428	0.343752
Sobic.001G084000	LOC_Os03g55080	0.240681	0.70042	0.343623
Sobic.003G053300	LOC_Os01g07430	0.291381	0.848418	0.343441
Sobic.001G388300	LOC_Os03g20650	0.163177	0.47525	0.343349
Sobic.009G140500	LOC_Os01g66490	0.299461	0.872239	0.343324
Sobic.003G319800	LOC_Os05g42180	0.331522	0.965666	0.34331
Sobic.009G221400	LOC_Os01g49830	0.189705	0.553427	0.342782
Sobic.008G020700	LOC_Os12g03110	0.144424	0.421589	0.34257
Sobic.001G427600	LOC_Os03g15790	0.138978	0.405734	0.342535
Sobic.004G058900	LOC_Os02g07780	0.224492	0.655517	0.342466
Sobic.007G047700	LOC_Os08g06140	0.227741	0.665222	0.342354
Sobic.008G020700	LOC_Os11g03420	0.130309	0.380636	0.342347
Sobic.006G184700	LOC_Os02g45420	0.226302	0.661577	0.342064
Sobic.003G040500	LOC_Os01g08790	0.229174	0.670597	0.341747
Sobic.004G219500	LOC_Os04g43560	0.212358	0.621575	0.341645
Sobic.007G152300	LOC_Os08g36220	0.144699	0.423551	0.341633
Sobic.005G064600	LOC_Os11g08210	0.136443	0.399699	0.341363
Sobic.001G314400	LOC_Os02g45770	0.517715	1.51789	0.341076
Sobic.003G270300	LOC_Os05g46610	0.173726	0.509532	0.340951
Sobic.003G138400	LOC_Os05g04640	0.281535	0.826826	0.3405
Sobic.001G404400	LOC_Os03g18480	0.133869	0.393316	0.340359
Sobic.001G121600	LOC_Os03g49880	0.229747	0.675265	0.340232
Sobic.003G280000	LOC_Os01g52410	0.228196	0.671157	0.340005
Sobic.004G296900	LOC_Os02g43820	0.215995	0.635473	0.339896
Sobic.010G214000	LOC_Os06g44450	0.121694	0.35813	0.339802
Sobic.003G037500	LOC_Os01g09080	0.200186	0.589558	0.339552
Sobic.003G331100	LOC_Os05g41166	0.380739	1.12178	0.339406
Sobic.007G165100	LOC_Os08g44940	0.154129	0.454247	0.339308
Sobic.001G039800	LOC_Os03g60120	0.221718	0.653602	0.339224
Sobic.004G297100	LOC_Os04g46220	0.190779	0.562498	0.339165
Sobic.003G445800	LOC_Os01g74540	0.228845	0.675701	0.338678
Sobic.005G020200	LOC_Os11g03440	0.197882	0.584533	0.338531
Sobic.006G147400	LOC_Os04g43560	0.120478	0.356108	0.338318
Sobic.001G163800	LOC_Os03g42630	0.216366	0.639682	0.338241
Sobic.009G083800	LOC_Os01g12860	0.319287	0.944023	0.338219
Sobic.003G251800	LOC_Os05g48850	0.167992	0.496818	0.338135
Sobic.002G251700	LOC_Os09g32040	0.219023	0.648335	0.337823
Sobic.009G068900	LOC_Os05g09020	0.213403	0.632053	0.337635
Sobic.001G313800	LOC_Os03g02900	0.254302	0.755839	0.336449
Sobic.005G150900	LOC_Os11g35030	0.198291	0.589684	0.336266
Sobic.006G009500	LOC_Os04g02510	0.160073	0.476546	0.335903
Sobic.001G522500	LOC_Os03g03550	0.128643	0.383168	0.335736
Sobic.003G251700	LOC_Os01g54990	0.43867	1.30737	0.335537
Sobic.006G159100	LOC_Os02g42850	0.264724	0.789	0.335518
Sobic.006G279400	LOC_Os08g01330	0.185274	0.552332	0.33544
Sobic.001G158900	LOC_Os03g43810	0.145644	0.434295	0.335358
Sobic.004G094100	LOC_Os02g12790	0.229676	0.685599	0.335001
Sobic.002G421800	LOC_Os07g48560	0.197192	0.589264	0.334642
Sobic.007G148500	LOC_Os08g35240	0.239841	0.717034	0.33449
Sobic.003G138400	LOC_Os01g18584	0.226066	0.676171	0.334332
Sobic.010G173400	LOC_Os02g12790	0.336008	1.00533	0.334227
Sobic.007G193500	LOC_Os09g32944	0.221824	0.664045	0.334049
Sobic.007G031600	LOC_Os08g04170	0.200186	0.599511	0.333915
Sobic.004G295500	LOC_Os02g43970	0.135661	0.406399	0.333811
Sobic.010G052600	LOC_Os06g07030	0.130551	0.391098	0.333805
Sobic.007G225600	LOC_Os08g37810	0.173721	0.520559	0.333721
Sobic.009G036400	LOC_Os05g04740	0.208778	0.625659	0.333692
Sobic.008G160600	LOC_Os12g41230	0.204771	0.613667	0.333684
Sobic.004G107900	LOC_Os01g11350	0.398854	1.19549	0.333633
Sobic.010G220000	LOC_Os06g45410	0.194819	0.583971	0.33361
Sobic.010G106601	LOC_Os08g33150	0.268497	0.804998	0.333537
Sobic.009G187900	LOC_Os01g57580	0.335536	1.00611	0.333499
Sobic.010G081800	LOC_Os09g28310	0.325556	0.976641	0.333342
Sobic.007G180300	LOC_Os08g43334	0.167801	0.50351	0.333262
Sobic.010G224200	LOC_Os02g07170	0.454878	1.36495	0.333257
Sobic.004G170700	LOC_Os02g33770	0.171118	0.513494	0.333242
Sobic.001G056700	LOC_Os07g08420	0.340391	1.02153	0.333215
Sobic.003G026700	LOC_Os01g10580	0.198771	0.596955	0.332975
Sobic.007G059500	LOC_Os08g07740	0.151031	0.453781	0.332829
Sobic.004G056000	LOC_Os02g07430	0.130042	0.390752	0.332799
Sobic.010G089700	LOC_Os06g11860	0.127685	0.383888	0.332611
Sobic.001G118100	LOC_Os03g50310	0.135314	0.40684	0.332598
Sobic.006G188900	LOC_Os02g45760	0.216794	0.652078	0.332467
Sobic.004G271800	LOC_Os04g50920	0.230428	0.693178	0.332423
Sobic.003G227300	LOC_Os05g50610	0.340575	1.02554	0.332095
Sobic.003G429800	LOC_Os05g32070	0.190291	0.573059	0.332062
Sobic.003G363200	LOC_Os05g37190	0.238558	0.719354	0.331628
Sobic.003G394900	LOC_Os01g67970	0.200636	0.605257	0.331489
Sobic.010G254200	LOC_Os02g04680	0.305459	0.921768	0.331384
Sobic.010G030100	LOC_Os06g04850	0.169025	0.510183	0.331303
Sobic.002G246600	LOC_Os09g31300	0.146469	0.442132	0.331278
Sobic.010G063900	LOC_Os02g55380	0.172031	0.51986	0.330917
Sobic.001G107400	LOC_Os03g51580	0.112015	0.33871	0.330712
Sobic.004G357200	LOC_Os02g58440	0.251467	0.760689	0.330578
Sobic.008G020300	LOC_Os12g03150	0.241494	0.731544	0.330115
Sobic.001G078900	LOC_Os03g55590	0.208291	0.630989	0.330102
Sobic.009G072100	LOC_Os01g09620	0.164583	0.498681	0.330037
Sobic.009G208000	LOC_Os05g45410	0.241156	0.733232	0.328895
Sobic.004G227400	LOC_Os02g42585	0.120704	0.367097	0.328807
Sobic.001G341400	LOC_Os03g29480	0.123441	0.375985	0.328313
Sobic.007G212900	LOC_Os08g39390	0.152307	0.464041	0.328219
Sobic.001G152901	LOC_Os12g42610	0.422393	1.28693	0.328218
Sobic.007G147300	LOC_Os09g26420	0.687593	2.09578	0.328084
Sobic.007G223300	LOC_Os08g38210	0.215427	0.657225	0.327782
Sobic.006G233500	LOC_Os04g54474	0.165758	0.505775	0.32773
Sobic.004G036500	LOC_Os02g04640	0.22688	0.692803	0.327482
Sobic.007G210200	LOC_Os09g31438	0.241297	0.737629	0.327125
Sobic.004G303600	LOC_Os02g42850	0.137266	0.420056	0.326781
Sobic.003G049400	LOC_Os02g10860	0.323652	0.993039	0.325921
Sobic.002G389600	LOC_Os07g44200	0.178306	0.547628	0.325597
Sobic.005G195400	LOC_Os11g41640	0.271108	0.832742	0.32556
Sobic.003G253500	LOC_Os05g48690	0.25577	0.786718	0.32511
Sobic.009G030100	LOC_Os05g03860	0.156244	0.481213	0.324688
Sobic.007G039200	LOC_Os08g05510	0.138171	0.426217	0.324181
Sobic.003G251700	LOC_Os05g48870	0.208032	0.641898	0.324089
Sobic.008G157100	LOC_Os12g40920	0.212603	0.656197	0.323993
Sobic.009G071500	LOC_Os05g10620	0.365207	1.12824	0.323698
Sobic.001G340200	LOC_Os03g29760	0.193334	0.597566	0.323536
Sobic.004G117600	LOC_Os02g16540	0.184364	0.569943	0.323478
Sobic.003G382300	LOC_Os01g66490	0.190716	0.590156	0.323162
Sobic.007G092300	LOC_Os08g15020	0.158868	0.491948	0.322936
Sobic.002G221400	LOC_Os08g36390	0.159467	0.49382	0.322926
Sobic.006G213900	LOC_Os06g45650	0.546091	1.69114	0.322913
Sobic.001G095700	LOC_Os03g53020	0.200758	0.621998	0.322763
Sobic.003G211200	LOC_Os05g51160	0.255498	0.791676	0.322731
Sobic.003G298600	LOC_Os01g54990	0.181299	0.56184	0.322688
Sobic.001G180400	LOC_Os03g38610	0.361458	1.12089	0.322474
Sobic.003G008700	LOC_Os01g12860	0.240551	0.746902	0.322065
Sobic.007G164900	LOC_Os09g39810	0.236995	0.736163	0.321933
Sobic.001G234500	LOC_Os03g05590	0.270579	0.84095	0.321754
Sobic.006G181600	LOC_Os02g45080	0.376416	1.17	0.321724
Sobic.007G189400	LOC_Os09g33580	0.205958	0.641723	0.320946
Sobic.003G340100	LOC_Os01g60960	0.128099	0.399255	0.320846
Sobic.008G149100	LOC_Os12g40090	0.290798	0.907102	0.320579
Sobic.002G038500	LOC_Os12g42400	0.649617	2.02779	0.320357
Sobic.006G167800	LOC_Os02g43790	0.154082	0.48141	0.320064
Sobic.004G216900	LOC_Os02g40530	0.163291	0.510194	0.320056
Sobic.005G224700	LOC_Os11g47460	0.275755	0.862528	0.319705
Sobic.010G160900	LOC_Os02g14490	0.334058	1.04621	0.319302
Sobic.001G290400	LOC_Os10g42130	0.179083	0.560938	0.319255
Sobic.005G117400	LOC_Os11g29870	0.243915	0.764611	0.319006
Sobic.009G250000	LOC_Os05g50900	0.164617	0.516177	0.318916
Sobic.001G199200	LOC_Os10g36420	0.145254	0.45549	0.318897
Sobic.004G201600	LOC_Os02g38130	0.169358	0.531211	0.318814
Sobic.005G014000	LOC_Os12g02450	0.329338	1.03378	0.318577
Sobic.009G068900	LOC_Os01g09100	0.302152	0.94925	0.318306
Sobic.006G261200	LOC_Os04g57530	0.118754	0.373193	0.318211
Sobic.005G021000	LOC_Os11g03540	0.250777	0.788116	0.318198
Sobic.008G112200	LOC_Os12g33070	0.226479	0.711905	0.31813
Sobic.009G157500	LOC_Os05g37730	0.127884	0.402071	0.318063
Sobic.006G182300	LOC_Os02g45200	0.214812	0.675529	0.31799
Sobic.002G235500	LOC_Os09g29820	0.223196	0.702173	0.317865
Sobic.009G014400	LOC_Os03g16850	0.387165	1.21859	0.317714
Sobic.001G071000	LOC_Os03g56580	0.163935	0.516204	0.317579
Sobic.002G139400	LOC_Os09g39850	0.25015	0.787757	0.317547
Sobic.004G281200	LOC_Os02g45760	0.168676	0.531272	0.317494
Sobic.007G138800	LOC_Os08g33940	0.151901	0.478891	0.317193
Sobic.003G099000	LOC_Os01g02110	0.246197	0.776408	0.317097
Sobic.003G305000	LOC_Os01g55750	0.186827	0.589838	0.316744
Sobic.001G252800	LOC_Os10g26620	0.231663	0.731934	0.316508
Sobic.010G051800	LOC_Os06g06900	0.146502	0.46294	0.31646
Sobic.008G029400	LOC_Os11g02470	0.657142	2.07697	0.316395
Sobic.009G231800	LOC_Os01g48060	0.203323	0.642904	0.316257
Sobic.006G142000	LOC_Os02g40530	0.238431	0.755667	0.315523
Sobic.003G337600	LOC_Os01g60520	0.247839	0.785927	0.315346
Sobic.010G220000	LOC_Os02g07770	0.248066	0.787745	0.314907
Sobic.009G196900	LOC_Os01g54990	0.272173	0.864994	0.314653
Sobic.004G251300	LOC_Os02g49700	0.110114	0.350003	0.314609
Sobic.004G350300	LOC_Os02g57650	0.165233	0.525333	0.31453
Sobic.006G259000	LOC_Os04g57340	0.14052	0.447424	0.314065
Sobic.010G201388	LOC_Os02g09480	0.167283	0.533411	0.313611
Sobic.004G115000	LOC_Os02g15760	0.18811	0.600132	0.313448
Sobic.010G035100	LOC_Os06g05340	0.180235	0.575474	0.313193
Sobic.002G353800	LOC_Os07g39320	0.108821	0.347552	0.313108
Sobic.003G286700	LOC_Os01g53220	0.0963129	0.307939	0.312766
Sobic.001G528200	LOC_Os03g02900	0.13282	0.4249	0.312591
Sobic.006G120301	LOC_Os02g38130	0.448599	1.43534	0.312539
Sobic.002G245500	LOC_Os09g31140	0.133966	0.428872	0.312368
Sobic.006G201000	LOC_Os02g47060	0.231022	0.739597	0.312362
Sobic.007G160400	LOC_Os09g29130	0.140389	0.44949	0.312329
Sobic.006G184800	LOC_Os02g45450	0.210742	0.67558	0.311943
Sobic.004G208400	LOC_Os02g39360	0.106949	0.343009	0.311797
Sobic.001G416200	LOC_Os03g17150	0.156432	0.501758	0.311768
Sobic.006G131800	LOC_Os04g41560	0.100251	0.321779	0.311554
Sobic.004G211200	LOC_Os02g39710	0.0985653	0.316567	0.311356
Sobic.002G029400	LOC_Os07g04560	0.200483	0.644137	0.311243
Sobic.004G303600	LOC_Os04g45020	0.226687	0.729487	0.310748
Sobic.004G101400	LOC_Os02g13800	0.129577	0.417216	0.310576
Sobic.010G035300	LOC_Os06g05380	0.178191	0.57381	0.31054
Sobic.002G153900	LOC_Os09g10980	0.248555	0.801451	0.310131
Sobic.001G078900	LOC_Os07g02800	0.322837	1.04182	0.309877
Sobic.006G183200	LOC_Os04g48070	0.177713	0.574384	0.309397
Sobic.009G075600	LOC_Os05g11510	0.158926	0.513775	0.309331
Sobic.001G078700	LOC_Os03g55610	0.136052	0.439974	0.309228
Sobic.001G154500	LOC_Os03g44540	0.206887	0.669468	0.309032
Sobic.007G173200	LOC_Os08g44050	0.129036	0.418236	0.308524
Sobic.002G384300	LOC_Os07g43420	0.180872	0.586656	0.308309
Sobic.002G260600	LOC_Os09g33580	0.146351	0.476037	0.307437
Sobic.004G271800	LOC_Os02g47060	0.184361	0.600355	0.307086
Sobic.003G076500	LOC_Os01g04930	0.141899	0.463079	0.306425
Sobic.001G034300	LOC_Os07g13260	0.273424	0.89289	0.306224
Sobic.004G271800	LOC_Os10g42850	0.486479	1.58948	0.306061
Sobic.010G081800	LOC_Os02g52780	0.216959	0.709052	0.305985
Sobic.006G192100	LOC_Os02g46030	0.372697	1.21837	0.305898
Sobic.007G210700	LOC_Os08g39830	0.243104	0.794762	0.305883
Sobic.010G078700	LOC_Os06g10600	0.0988258	0.323131	0.305839
Sobic.001G527500	LOC_Os03g03000	0.15701	0.513383	0.305834
Sobic.008G020300	LOC_Os11g03440	0.237095	0.775372	0.305782
Sobic.003G337500	LOC_Os01g60490	0.214608	0.701971	0.305722
Sobic.006G190400	LOC_Os02g45850	0.16691	0.546377	0.305485
Sobic.001G199200	LOC_Os02g42950	0.24831	0.813226	0.30534
Sobic.004G301100	LOC_Os04g45650	0.240935	0.789824	0.305049
Sobic.002G370800	LOC_Os03g29760	0.323458	1.06046	0.305017
Sobic.007G122600	LOC_Os08g31080	0.251583	0.824889	0.30499
Sobic.001G314400	LOC_Os10g39130	0.179898	0.590244	0.304785
Sobic.008G040600	LOC_Os12g06010	0.266347	0.874603	0.304534
Sobic.002G257900	LOC_Os08g41940	0.209042	0.686714	0.30441
Sobic.002G313800	LOC_Os07g32510	0.141169	0.463893	0.304313
Sobic.001G077800	LOC_Os03g55760	0.178408	0.58636	0.304264
Sobic.002G232900	LOC_Os08g37730	0.237169	0.780099	0.304024
Sobic.004G322800	LOC_Os02g54520	0.166115	0.546957	0.303707
Sobic.005G013400	LOC_Os12g02400	0.436631	1.43923	0.303378
Sobic.009G187900	LOC_Os05g42180	0.253426	0.835775	0.303223
Sobic.008G137500	LOC_Os12g38400	0.168771	0.557245	0.302867
Sobic.009G152100	LOC_Os05g36160	0.19743	0.652159	0.302732
Sobic.004G280500	LOC_Os02g45850	0.161818	0.534616	0.302681
Sobic.003G407200	LOC_Os01g69910	0.171435	0.567299	0.302195
Sobic.004G294200	LOC_Os02g44120	0.303047	1.003	0.30214
Sobic.004G094100	LOC_Os06g37450	0.371635	1.23066	0.30198
Sobic.007G137300	LOC_Os08g33750	0.173014	0.57309	0.301896
Sobic.009G202000	LOC_Os01g54210	0.196694	0.651699	0.301817
Sobic.010G168500	LOC_Os06g36480	0.210611	0.698234	0.301634
Sobic.002G035500	LOC_Os07g05720	0.157018	0.521357	0.301172
Sobic.007G062200	LOC_Os08g08160	0.22058	0.733803	0.300599
Sobic.001G526800	LOC_Os10g39130	0.24957	0.830432	0.30053
Sobic.004G321300	LOC_Os02g54160	0.138806	0.462083	0.300393
Sobic.001G304500	LOC_Os10g40390	0.112957	0.376253	0.300215
Sobic.005G021000	LOC_Os12g03290	0.244031	0.812884	0.300204
Sobic.006G109850	LOC_Os04g39050	0.129635	0.432038	0.300056
Sobic.002G201400	LOC_Os09g24820	0.122233	0.408478	0.299241
Sobic.010G071700	LOC_Os06g09390	0.17675	0.590705	0.299219
Sobic.007G047400	LOC_Os08g06110	0.136338	0.455944	0.299023
Sobic.005G177800	LOC_Os11g38870	0.182081	0.609021	0.298972
Sobic.004G003700	LOC_Os02g01380	0.133201	0.44556	0.298953
Sobic.003G034400	LOC_Os05g10670	0.161761	0.541474	0.298741
Sobic.004G036900	LOC_Os02g04680	0.208176	0.697001	0.298674
Sobic.003G368300	LOC_Os05g36160	0.270266	0.904983	0.298642
Sobic.003G064200	LOC_Os01g06320	0.254653	0.853231	0.298457
Sobic.006G156100	LOC_Os04g44670	0.179981	0.603448	0.298254
Sobic.002G370800	LOC_Os07g41720	0.232819	0.782147	0.297667
Sobic.008G172200	LOC_Os12g42190	0.1172	0.394925	0.296765
Sobic.004G036900	LOC_Os06g49010	0.287416	0.968904	0.29664
Sobic.009G100500	LOC_Os05g27730	0.132649	0.447922	0.296143
Sobic.003G086600	LOC_Os01g03890	0.181171	0.612242	0.295914
Sobic.002G220300	LOC_Os09g27450	0.121844	0.411816	0.295871
Sobic.002G231100	LOC_Os08g37400	0.156615	0.529372	0.29585
Sobic.006G074600	LOC_Os02g33430	0.302122	1.02138	0.295798
Sobic.008G073200	LOC_Os12g10630	0.203838	0.689175	0.295771
Sobic.003G112700	LOC_Os01g14720	0.17334	0.586469	0.295565
Sobic.004G070900	LOC_Os06g43090	0.16784	0.568116	0.295432
Sobic.006G149600	LOC_Os10g33940	0.370395	1.25492	0.295155
Sobic.006G159100	LOC_Os04g45020	0.12939	0.438545	0.295045
Sobic.003G373000	LOC_Os05g35500	0.158241	0.536477	0.294964
Sobic.005G004700	LOC_Os12g01550	0.200224	0.678827	0.294956
Sobic.005G004700	LOC_Os11g01550	0.200224	0.678827	0.294956
Sobic.006G166300	LOC_Os04g46060	0.143349	0.486126	0.294879
Sobic.003G365500	LOC_Os01g64310	0.150059	0.508958	0.294835
Sobic.001G453000	LOC_Os03g12120	0.28337	0.962208	0.2945
Sobic.007G049900	LOC_Os08g06240	0.160514	0.545129	0.294452
Sobic.010G065500	LOC_Os06g08500	0.160473	0.545117	0.294382
Sobic.003G276000	LOC_Os05g46020	0.279459	0.950347	0.29406
Sobic.003G275400	LOC_Os01g51610	0.190982	0.650231	0.293715
Sobic.003G227300	LOC_Os01g43650	0.139082	0.47374	0.293583
Sobic.003G406800	LOC_Os01g69850	0.17965	0.612138	0.29348
Sobic.007G210200	LOC_Os08g39890	0.181207	0.618435	0.293008
Sobic.007G184800	LOC_Os09g34060	0.237601	0.812086	0.292582
Sobic.003G139900	LOC_Os01g18850	0.193639	0.662254	0.292394
Sobic.003G211200	LOC_Os01g41900	0.1637	0.560628	0.291993
Sobic.001G253900	LOC_Os10g26500	0.140985	0.482887	0.291963
Sobic.006G215050	LOC_Os04g52560	0.157474	0.53987	0.291688
Sobic.001G468400	LOC_Os03g10210	0.109311	0.374767	0.291679
Sobic.007G223300	LOC_Os02g49480	0.550077	1.88622	0.29163
Sobic.009G237600	LOC_Os01g46970	0.280305	0.962496	0.291228
Sobic.002G306000	LOC_Os07g30774	0.144771	0.497354	0.291082
Sobic.005G013800	LOC_Os12g02440	0.371182	1.2771	0.290644
Sobic.008G029400	LOC_Os12g02400	0.683838	2.35285	0.290642
Sobic.002G184400	LOC_Os09g20350	0.0961106	0.330708	0.29062
Sobic.007G217700	LOC_Os09g30400	0.315101	1.08457	0.29053
Sobic.009G238500	LOC_Os05g49700	0.116023	0.399458	0.290451
Sobic.003G273300	LOC_Os01g51154	0.184557	0.635756	0.290295
Sobic.006G160800	LOC_Os02g42950	0.21911	0.75537	0.29007
Sobic.003G273200	LOC_Os01g51140	0.193095	0.666211	0.289841
Sobic.002G332750	LOC_Os07g36460	0.162957	0.56227	0.289819
Sobic.006G241000	LOC_Os04g55590	0.188726	0.651393	0.289726
Sobic.003G244100	LOC_Os05g49420	0.336075	1.16068	0.289551
Sobic.006G181600	LOC_Os04g47890	0.185418	0.640369	0.289549
Sobic.002G164700	LOC_Os09g13680	0.140851	0.486481	0.28953
Sobic.006G228300	LOC_Os04g53990	0.135477	0.467921	0.28953
Sobic.008G040600	LOC_Os11g05640	0.185461	0.641035	0.289315
Sobic.007G211000	LOC_Os08g39630	0.1485	0.513378	0.289261
Sobic.006G162800	LOC_Os04g45650	0.156355	0.541461	0.288766
Sobic.002G071600	LOC_Os07g10410	0.228673	0.79201	0.288725
Sobic.001G036800	LOC_Os03g60430	0.146062	0.506228	0.28853
Sobic.010G183600	LOC_Os01g07880	0.318208	1.10392	0.288254
Sobic.003G060400	LOC_Os01g14720	0.178033	0.617688	0.288225
Sobic.010G254200	LOC_Os06g49010	0.230711	0.800929	0.288054
Sobic.004G331300	LOC_Os06g08340	0.115723	0.401763	0.288038
Sobic.003G018700	LOC_Os01g11550	0.107911	0.37471	0.287986
Sobic.007G193500	LOC_Os08g41940	0.175627	0.610328	0.287759
Sobic.003G381100	LOC_Os01g66290	0.134958	0.469221	0.287621
Sobic.002G369800	LOC_Os07g41580	0.14351	0.499003	0.287593
Sobic.004G040000	LOC_Os02g05450	0.235857	0.820895	0.287317
Sobic.010G207600	LOC_Os02g08540	0.296223	1.03285	0.286802
Sobic.001G075700	LOC_Os07g03250	0.175953	0.613959	0.286588
Sobic.010G240900	LOC_Os02g06330	0.180256	0.629173	0.286497
Sobic.002G022600	LOC_Os07g03250	0.149843	0.523018	0.286497
Sobic.004G179900	LOC_Os02g35240	0.14248	0.497582	0.286345
Sobic.001G450700	LOC_Os03g12370	0.172981	0.604145	0.286323
Sobic.003G183800	LOC_Os01g36460	0.135758	0.474754	0.285954
Sobic.002G236200	LOC_Os08g38210	0.2269	0.794599	0.285553
Sobic.007G217700	LOC_Os08g38990	0.222597	0.77994	0.285402
Sobic.004G106300	LOC_Os02g14490	0.223842	0.785337	0.285027
Sobic.002G272900	LOC_Os09g35910	0.119643	0.420431	0.284572
Sobic.002G198500	LOC_Os09g24490	0.144888	0.509907	0.284146
Sobic.003G244100	LOC_Os01g46970	0.22511	0.792826	0.283933
Sobic.003G352200	LOC_Os01g62410	0.173672	0.61265	0.283476
Sobic.005G229400	LOC_Os12g38490	0.322389	1.13766	0.283378
Sobic.001G340200	LOC_Os07g41720	0.272305	0.961555	0.283192
Sobic.009G202000	LOC_Os05g44400	0.143469	0.507734	0.282567
Sobic.003G148600	LOC_Os01g21120	0.10922	0.387279	0.282019
Sobic.009G216900	LOC_Os05g46610	0.100022	0.35492	0.281816
Sobic.001G479600	LOC_Os03g08620	0.167348	0.593939	0.28176
Sobic.001G494000	LOC_Os03g06930	0.103584	0.368166	0.281351
Sobic.008G012700	LOC_Os12g04370	0.238378	0.847399	0.281306
Sobic.002G308400	LOC_Os07g31470	0.131402	0.467711	0.280947
Sobic.004G338800	LOC_Os02g56600	0.173868	0.61903	0.280871
Sobic.005G131900	LOC_Os11g32100	0.156535	0.557338	0.280862
Sobic.001G112500	LOC_Os03g50920	0.131519	0.46851	0.280717
Sobic.009G231800	LOC_Os05g48870	0.126681	0.451374	0.280656
Sobic.004G313900	LOC_Os06g10600	0.123672	0.441653	0.280021
Sobic.004G233200	LOC_Os02g51670	0.120196	0.429528	0.279832
Sobic.008G174650	LOC_Os03g44540	0.300186	1.07376	0.279566
Sobic.005G224700	LOC_Os12g37970	0.34217	1.22463	0.279405
Sobic.005G120600	LOC_Os11g30370	0.218708	0.783156	0.279265
Sobic.009G230700	LOC_Os01g48320	0.246238	0.882202	0.279117
Sobic.006G182800	LOC_Os04g48030	0.111263	0.398679	0.27908
Sobic.010G160900	LOC_Os06g35140	0.200445	0.718376	0.279025
Sobic.003G398200	LOC_Os01g68370	0.168892	0.605313	0.279016
Sobic.003G373000	LOC_Os01g65370	0.0950499	0.340715	0.278972
Sobic.001G489900	LOC_Os10g26620	0.320681	1.1511	0.278588
Sobic.008G149100	LOC_Os03g42420	0.613845	2.20588	0.278277
Sobic.001G066100	LOC_Os03g57190	0.188135	0.676076	0.278274
Sobic.004G337500	LOC_Os02g56250	0.125981	0.452762	0.27825
Sobic.004G302700	LOC_Os10g36420	0.283702	1.01996	0.27815
Sobic.003G002600	LOC_Os01g13740	0.15748	0.566542	0.277968
Sobic.009G198100	LOC_Os01g54930	0.204578	0.736072	0.277932
Sobic.002G257900	LOC_Os09g32944	0.112732	0.40563	0.277918
Sobic.003G145100	LOC_Os01g19970	0.210345	0.757621	0.277639
Sobic.007G132600	LOC_Os09g23620	0.215043	0.775362	0.277345
Sobic.006G107500	LOC_Os04g38740	0.103204	0.372594	0.276989
Sobic.003G293100	LOC_Os05g44400	0.204559	0.738695	0.276919
Sobic.001G154500	LOC_Os12g42400	0.269558	0.973451	0.27691
Sobic.010G071700	LOC_Os02g54160	0.236532	0.854332	0.276862
Sobic.009G027300	LOC_Os05g03550	0.22302	0.805597	0.276838
Sobic.009G154200	LOC_Os05g37050	0.196358	0.710536	0.276352
Sobic.003G031800	LOC_Os01g09850	0.124311	0.450212	0.276117
Sobic.002G385300	LOC_Os03g26210	0.281104	1.0181	0.276107
Sobic.001G006600	LOC_Os03g63810	0.277507	1.0052	0.276072
Sobic.004G254000	LOC_Os02g49440	0.144209	0.52253	0.275983
Sobic.001G338700	LOC_Os03g29970	0.0744248	0.270138	0.275507
Sobic.006G182300	LOC_Os04g47990	0.120992	0.439919	0.275031
Sobic.004G317000	LOC_Os02g53690	0.115326	0.419367	0.275
Sobic.009G239600	LOC_Os05g49780	0.135686	0.493846	0.274753
Sobic.007G138800	LOC_Os09g24800	0.166996	0.607836	0.274739
Sobic.007G028700	LOC_Os08g03610	0.168634	0.613833	0.274724
Sobic.004G065900	LOC_Os02g08440	0.15683	0.570897	0.274708
Sobic.001G278800	LOC_Os03g12860	0.232658	0.848244	0.274282
Sobic.002G225300	LOC_Os09g28354	0.11698	0.426622	0.2742
Sobic.001G158900	LOC_Os03g56950	0.488861	1.78301	0.274177
Sobic.002G247500	LOC_Os08g39830	0.294502	1.0743	0.274135
Sobic.006G272400	LOC_Os04g58680	0.0838018	0.305871	0.273977
Sobic.009G181900	LOC_Os05g41450	0.174015	0.637303	0.273049
Sobic.004G219500	LOC_Os10g33760	0.348294	1.27562	0.273039
Sobic.006G166300	LOC_Os02g43560	0.253702	0.929876	0.272834
Sobic.001G082600	LOC_Os03g55220	0.152145	0.557709	0.272804
Sobic.003G274000	LOC_Os01g51260	0.136251	0.499506	0.272773
Sobic.002G196000	LOC_Os09g23620	0.143131	0.525163	0.272547
Sobic.006G094500	LOC_Os04g36790	0.158398	0.582394	0.271978
Sobic.007G197700	LOC_Os01g68700	0.377613	1.38844	0.27197
Sobic.006G203400	LOC_Os02g47280	0.226313	0.832482	0.271853
Sobic.003G053200	LOC_Os01g07450	0.253881	0.934199	0.271763
Sobic.002G255200	LOC_Os08g41320	0.217139	0.799375	0.271636
Sobic.009G174300	LOC_Os11g02480	0.718974	2.64941	0.271371
Sobic.001G242900	LOC_Os10g28330	0.169173	0.623449	0.27135
Sobic.003G300100	LOC_Os01g11350	0.341079	1.25961	0.270782
Sobic.002G165600	LOC_Os09g13940	0.370315	1.3692	0.270461
Sobic.004G207200	LOC_Os02g39140	0.166744	0.616593	0.270428
Sobic.003G052900	LOC_Os01g07480	0.0926328	0.343005	0.270063
Sobic.008G174650	LOC_Os12g42400	0.193761	0.719077	0.269458
Sobic.004G285400	LOC_Os04g47860	0.175725	0.653396	0.268942
Sobic.010G041700	LOC_Os06g05890	0.143739	0.534615	0.268865
Sobic.008G179800	LOC_Os12g42970	0.210825	0.784284	0.268812
Sobic.002G023900	LOC_Os03g56110	0.245442	0.91323	0.268762
Sobic.002G271100	LOC_Os09g35790	0.1265	0.470765	0.268712
Sobic.002G242500	LOC_Os08g38990	0.281829	1.04999	0.26841
Sobic.004G238400	LOC_Os06g12360	0.379364	1.41344	0.268398
Sobic.006G090700	LOC_Os04g36590	0.174038	0.64936	0.268014
Sobic.003G117700	LOC_Os01g15350	0.168383	0.628426	0.267943
Sobic.003G341100	LOC_Os01g61080	0.101479	0.379007	0.26775
Sobic.004G214300	LOC_Os04g42570	0.157255	0.588037	0.267424
Sobic.006G167800	LOC_Os04g46220	0.128015	0.478746	0.267397
Sobic.008G028800	LOC_Os12g02440	0.453234	1.69689	0.267097
Sobic.001G428600	LOC_Os03g15680	0.0932932	0.349572	0.266878
Sobic.001G358900	LOC_Os03g25550	0.178611	0.670023	0.266575
Sobic.010G064700	LOC_Os02g55320	0.233159	0.874724	0.266551
Sobic.003G391100	LOC_Os01g67480	0.137446	0.516886	0.265912
Sobic.006G188900	LOC_Os04g49110	0.129184	0.485892	0.265871
Sobic.010G090200	LOC_Os06g11970	0.220851	0.830859	0.265811
Sobic.007G155900	LOC_Os02g52780	0.301222	1.13337	0.265776
Sobic.002G385450	LOC_Os07g43580	0.119273	0.449087	0.265589
Sobic.004G231700	LOC_Os02g51799	0.204538	0.77029	0.265534
Sobic.006G203400	LOC_Os04g51190	0.128522	0.484393	0.265325
Sobic.008G094700	LOC_Os12g29330	0.146046	0.551029	0.265042
Sobic.003G293100	LOC_Os01g54210	0.143949	0.543394	0.264907
Sobic.003G246800	LOC_Os01g47360	0.10611	0.400562	0.264904
Sobic.001G502300	LOC_Os03g05590	0.165046	0.624359	0.264345
Sobic.006G058400	LOC_Os04g32590	0.142035	0.537959	0.264026
Sobic.008G041100	LOC_Os11g05740	0.144869	0.548721	0.264012
Sobic.001G446500	LOC_Os03g12760	0.228966	0.867622	0.2639
Sobic.010G189500	LOC_Os06g40780	0.125635	0.476071	0.263899
Sobic.003G334600	LOC_Os01g60020	0.117273	0.444526	0.263815
Sobic.006G240500	LOC_Os04g55520	0.122461	0.464416	0.263689
Sobic.001G166700	LOC_Os12g39850	0.287449	1.09028	0.263648
Sobic.003G040800	LOC_Os01g08710	0.142518	0.540647	0.263607
Sobic.005G155900	LOC_Os11g35390	0.141247	0.535951	0.263544
Sobic.010G155000	LOC_Os02g15340	0.300069	1.13929	0.263383
Sobic.004G063200	LOC_Os02g08150	0.140289	0.533068	0.263172
Sobic.007G037100	LOC_Os08g04840	0.177042	0.67362	0.262822
Sobic.004G273000	LOC_Os02g46940	0.156112	0.594081	0.262778
Sobic.009G072200	LOC_Os05g10690	0.154249	0.587518	0.262544
Sobic.010G115800	LOC_Os06g16370	0.154883	0.59019	0.262429
Sobic.003G363600	LOC_Os12g05680	0.381748	1.45552	0.262276
Sobic.009G075500	LOC_Os01g10504	0.208727	0.795848	0.26227
Sobic.006G051800	LOC_Os04g31900	0.135622	0.517629	0.262007
Sobic.005G217200	LOC_Os12g37690	0.299768	1.1448	0.261851
Sobic.007G219500	LOC_Os09g30310	0.095119	0.363807	0.261454
Sobic.010G190400	LOC_Os06g40960	0.132061	0.505606	0.261193
Sobic.006G135100	LOC_Os04g42020	0.0949816	0.363647	0.261192
Sobic.010G183600	LOC_Os06g39960	0.119113	0.456458	0.26095
Sobic.006G267900	LOC_Os04g58190	0.13805	0.529208	0.260861
Sobic.009G101400	LOC_Os05g27930	0.282309	1.08236	0.260827
Sobic.009G221400	LOC_Os05g47650	0.0996544	0.382734	0.260376
Sobic.005G046100	LOC_Os11g06170	0.121662	0.467391	0.2603
Sobic.001G430000	LOC_Os03g15440	0.079747	0.306408	0.260264
Sobic.001G316800	LOC_Os03g03540	0.191532	0.736471	0.260067
Sobic.003G202600	LOC_Os01g40670	0.166728	0.641259	0.260002
Sobic.010G065500	LOC_Os02g55250	0.226883	0.872798	0.259949
Sobic.010G218500	LOC_Os06g45140	0.221085	0.851154	0.259747
Sobic.008G138600	LOC_Os12g38490	0.15992	0.615751	0.259716
Sobic.006G206000	LOC_Os08g13840	0.207669	0.801197	0.259199
Sobic.002G135100	LOC_Os09g39490	0.190966	0.737243	0.259027
Sobic.005G041100	LOC_Os12g06010	0.306774	1.18515	0.258848
Sobic.007G137101	LOC_Os08g33800	0.152872	0.590918	0.258703
Sobic.008G148600	LOC_Os03g42230	0.686266	2.65413	0.258566
Sobic.003G243500	LOC_Os01g46870	0.132783	0.513541	0.258563
Sobic.004G290800	LOC_Os02g44360	0.141318	0.547126	0.258292
Sobic.003G036600	LOC_Os01g09280	0.120044	0.464963	0.258179
Sobic.001G355600	LOC_Os03g26210	0.178745	0.692389	0.258157
Sobic.003G390600	LOC_Os01g67410	0.137893	0.534806	0.257837
Sobic.007G226600	LOC_Os08g37580	0.115085	0.446424	0.257793
Sobic.007G189800	LOC_Os08g42440	0.144006	0.558881	0.257668
Sobic.008G096000	LOC_Os12g29520	0.151578	0.588326	0.257643
Sobic.003G392800	LOC_Os01g67650	0.0947544	0.367857	0.257585
Sobic.006G160800	LOC_Os04g45330	0.124587	0.483868	0.257481
Sobic.001G420300	LOC_Os03g16850	0.132076	0.513385	0.257265
Sobic.004G284400	LOC_Os04g47990	0.168642	0.657017	0.256679
Sobic.001G261700	LOC_Os10g07510	0.244959	0.954441	0.256652
Sobic.010G081800	LOC_Os06g10880	0.135658	0.528701	0.256588
Sobic.003G001300	LOC_Os01g14010	0.146904	0.572669	0.256524
Sobic.002G255200	LOC_Os01g68700	0.380886	1.48849	0.255887
Sobic.001G169200	LOC_Os03g41330	0.0889034	0.347455	0.25587
Sobic.010G101100	LOC_Os06g13670	0.140667	0.550376	0.255583
Sobic.003G379700	LOC_Os01g66120	0.0517098	0.202398	0.255486
Sobic.004G243900	LOC_Os06g13670	0.234633	0.91848	0.255458
Sobic.002G027401	LOC_Os07g04170	0.614536	2.40696	0.255316
Sobic.001G261700	LOC_Os03g14270	0.221645	0.869186	0.255003
Sobic.008G005000	LOC_Os12g01550	0.136558	0.535558	0.254982
Sobic.008G005000	LOC_Os11g01550	0.136558	0.535558	0.254982
Sobic.001G234700	LOC_Os10g30840	0.240741	0.944216	0.254964
Sobic.001G217300	LOC_Os04g43910	0.351853	1.38328	0.254361
Sobic.008G147800	LOC_Os03g42100	0.291808	1.14737	0.254328
Sobic.001G044300	LOC_Os07g10890	0.306281	1.20668	0.25382
Sobic.005G041100	LOC_Os11g05640	0.150902	0.594809	0.253698
Sobic.001G041500	LOC_Os03g59670	0.0906887	0.357912	0.253383
Sobic.010G275700	LOC_Os06g51260	0.228891	0.903539	0.253328
Sobic.001G300201	LOC_Os10g40740	0.129943	0.514314	0.252652
Sobic.010G164400	LOC_Os06g35960	0.104044	0.411871	0.252614
Sobic.004G269900	LOC_Os04g51190	0.199317	0.789824	0.252356
Sobic.004G309600	LOC_Os09g28310	0.320824	1.2749	0.251646
Sobic.003G412200	LOC_Os01g70310	0.14666	0.583353	0.251409
Sobic.008G131400	LOC_Os12g37690	0.221287	0.880372	0.251356
Sobic.009G006900	LOC_Os05g01550	0.14474	0.577228	0.250749
Sobic.004G073100	LOC_Os02g09650	0.12722	0.507639	0.250611
Sobic.004G283300	LOC_Os02g45420	0.181888	0.726246	0.25045
Sobic.002G247800	LOC_Os08g39890	0.22678	0.906233	0.250245
Sobic.006G240700	LOC_Os04g55560	0.126301	0.506	0.249607
Sobic.001G139800	LOC_Os03g47140	0.182405	0.730927	0.249553
Sobic.003G085600	LOC_Os01g04020	0.187534	0.752054	0.249362
Sobic.006G010400	LOC_Os04g02730	0.13311	0.53383	0.24935
Sobic.004G279300	LOC_Os04g49450	0.353321	1.41697	0.249349
Sobic.003G237201	LOC_Os01g45860	0.132989	0.533552	0.249253
Sobic.007G155900	LOC_Os09g28310	0.197212	0.791468	0.249172
Sobic.003G136900	LOC_Os05g04740	0.417722	1.67799	0.248942
Sobic.004G238400	LOC_Os02g51090	0.340275	1.36954	0.24846
Sobic.001G102300	LOC_Os03g52239	0.093741	0.37732	0.248439
Sobic.004G059100	LOC_Os02g07800	0.201867	0.812736	0.248379
Sobic.008G149400	LOC_Os03g42430	0.588675	2.37141	0.248239
Sobic.008G183900	LOC_Os12g43530	0.21799	0.879699	0.2478
Sobic.003G416700	LOC_Os01g70810	0.178935	0.722148	0.247782
Sobic.004G058700	LOC_Os06g45410	0.229511	0.926611	0.247688
Sobic.001G034300	LOC_Os03g60630	0.140857	0.569081	0.247517
Sobic.001G522700	LOC_Os10g38834	0.166978	0.674798	0.247449
Sobic.010G183400	LOC_Os06g39906	0.135107	0.546023	0.247438
Sobic.004G168300	LOC_Os04g33950	0.207739	0.840277	0.247227
Sobic.008G044000	LOC_Os11g06010	0.212633	0.861027	0.246953
Sobic.004G309600	LOC_Os06g10880	0.231123	0.937076	0.246643
Sobic.007G109900	LOC_Os08g26880	0.24086	0.977721	0.246348
Sobic.008G136100	LOC_Os12g38200	0.0930972	0.37798	0.246302
Sobic.002G260600	LOC_Os08g42470	0.192732	0.782709	0.246237
Sobic.003G298100	LOC_Os05g43950	0.210621	0.855961	0.246064
Sobic.008G046700	LOC_Os11g06180	0.397209	1.61746	0.245576
Sobic.003G296300	LOC_Os01g54600	0.13185	0.537279	0.245402
Sobic.007G210700	LOC_Os09g31400	0.296511	1.20896	0.245262
Sobic.006G180900	LOC_Os02g45054	0.15198	0.620505	0.24493
Sobic.006G245500	LOC_Os04g55970	0.141752	0.580186	0.244322
Sobic.004G294200	LOC_Os04g46670	0.400905	1.64135	0.244254
Sobic.006G175200	LOC_Os04g47040	0.291231	1.19245	0.244228
Sobic.008G028600	LOC_Os11g02520	0.757224	3.10055	0.244222
Sobic.001G166700	LOC_Os03g42100	0.170146	0.69769	0.243871
Sobic.004G185200	LOC_Os02g35770	0.250883	1.02891	0.243832
Sobic.002G076100	LOC_Os03g59460	0.318988	1.31161	0.243204
Sobic.001G469100	LOC_Os03g10140	0.132647	0.545982	0.242952
Sobic.002G422000	LOC_Os07g48596	0.227748	0.938337	0.242715
Sobic.004G000800	LOC_Os02g01090	0.403424	1.66261	0.242645
Sobic.004G221400	LOC_Os02g41800	0.0767212	0.316199	0.242636
Sobic.006G261800	LOC_Os04g57600	0.168273	0.693879	0.242511
Sobic.007G015500	LOC_Os08g02160	0.269083	1.11057	0.242292
Sobic.002G153100	LOC_Os09g10840	0.17892	0.738986	0.242116
Sobic.003G368300	LOC_Os01g64730	0.16247	0.671832	0.241832
Sobic.002G255200	LOC_Os09g32510	0.15833	0.655114	0.241683
Sobic.002G121600	LOC_Os07g25710	0.135102	0.559332	0.241542
Sobic.001G349700	LOC_Os03g27390	0.173291	0.717531	0.24151
Sobic.002G342800	LOC_Os07g38030	0.0893308	0.370048	0.241404
Sobic.001G387600	LOC_Os07g48630	0.205225	0.850563	0.241282
Sobic.004G188300	LOC_Os02g36360	0.11579	0.48005	0.241204
Sobic.004G059900	LOC_Os02g07840	0.136276	0.564984	0.241203
Sobic.004G283201	LOC_Os04g48350	0.182722	0.758063	0.241039
Sobic.008G160500	LOC_Os12g41210	0.17164	0.71211	0.241031
Sobic.002G339800	LOC_Os07g37610	0.155656	0.645826	0.241019
Sobic.003G367100	LOC_Os01g64590	0.0909753	0.377491	0.241
Sobic.009G260600	LOC_Os05g51830	0.183256	0.760771	0.240882
Sobic.008G147800	LOC_Os12g39850	0.207564	0.862103	0.240765
Sobic.004G285400	LOC_Os02g45054	0.116436	0.483798	0.240671
Sobic.003G000600	LOC_Os01g14440	0.165419	0.688023	0.240426
Sobic.008G046600	LOC_Os11g06170	0.139682	0.581367	0.240265
Sobic.009G137100	LOC_Os05g34050	0.123653	0.514946	0.240128
Sobic.004G283201	LOC_Os02g45450	0.140378	0.584745	0.240066
Sobic.002G016300	LOC_Os07g02800	0.168741	0.703206	0.23996
Sobic.001G327900	LOC_Os03g31880	0.114971	0.479485	0.23978
Sobic.001G386600	LOC_Os07g48560	0.194084	0.809572	0.239737
Sobic.004G316500	LOC_Os02g53620	0.176406	0.736205	0.239615
Sobic.009G135000	LOC_Os05g33810	0.145633	0.608092	0.239491
Sobic.010G185300	LOC_Os06g40150	0.106184	0.444378	0.23895
Sobic.010G269000	LOC_Os06g50830	0.0848747	0.355271	0.238901
Sobic.009G178800	LOC_Os01g59760	0.250641	1.05061	0.238568
Sobic.002G418100	LOC_Os03g21800	0.176048	0.738122	0.238508
Sobic.009G175800	LOC_Os05g40280	0.12709	0.533039	0.238426
Sobic.002G375400	LOC_Os07g42510	0.300195	1.25966	0.238314
Sobic.010G199000	LOC_Os02g09830	0.560628	2.35734	0.237822
Sobic.004G330900	LOC_Os02g55320	0.159861	0.673062	0.237513
Sobic.001G316900	LOC_Os03g03550	0.141362	0.595616	0.237338
Sobic.001G517800	LOC_Os03g03900	0.125935	0.531205	0.237074
Sobic.006G115200	LOC_Os04g39470	0.0723531	0.30585	0.236564
Sobic.004G252600	LOC_Os02g49560	0.105148	0.445655	0.23594
Sobic.002G385300	LOC_Os07g43530	0.228317	0.968891	0.235648
Sobic.001G278300	LOC_Os10g01530	0.337447	1.43248	0.235568
Sobic.001G313800	LOC_Os10g39190	0.136909	0.582002	0.235238
Sobic.003G034300	LOC_Os01g09640	0.208762	0.888479	0.234965
Sobic.003G256300	LOC_Os01g48700	0.150708	0.642084	0.234717
Sobic.010G207600	LOC_Os06g43870	0.199726	0.85128	0.234619
Sobic.002G274500	LOC_Os09g36160	0.0871472	0.371608	0.234513
Sobic.004G256200	LOC_Os02g49230	0.125287	0.534408	0.23444
Sobic.001G380700	LOC_Os07g48180	0.189712	0.809449	0.234372
Sobic.001G447800	LOC_Os03g12940	0.167235	0.713713	0.234317
Sobic.002G236200	LOC_Os02g49480	0.54623	2.33238	0.234195
Sobic.006G201600	LOC_Os04g51000	0.0770525	0.329645	0.233744
Sobic.008G037900	LOC_Os12g05680	0.132952	0.569295	0.233538
Sobic.001G488400	LOC_Os03g07540	0.078877	0.337879	0.233447
Sobic.004G168300	LOC_Os02g33430	0.154604	0.663007	0.233185
Sobic.002G141300	LOC_Os09g01960	0.165471	0.709883	0.233096
Sobic.007G050500	LOC_Os08g06370	0.121686	0.52206	0.233088
Sobic.002G194400	LOC_Os09g23200	0.131031	0.562206	0.233066
Sobic.002G083600	LOC_Os03g60430	0.209242	0.898455	0.232891
Sobic.004G298400	LOC_Os02g43560	0.191854	0.825954	0.232281
Sobic.002G411000	LOC_Os07g47330	0.11316	0.487406	0.232168
Sobic.001G304500	LOC_Os02g44360	0.377816	1.63255	0.231427
Sobic.009G072100	LOC_Os05g10670	0.0890231	0.385045	0.231202
Sobic.008G072900	LOC_Os12g10540	0.144548	0.628526	0.229979
Sobic.001G464300	LOC_Os03g10770	0.134776	0.586103	0.229954
Sobic.001G149000	LOC_Os03g45300	0.147071	0.639756	0.229885
Sobic.009G058600	LOC_Os05g07270	0.0993689	0.434474	0.228711
Sobic.002G342100	LOC_Os07g37920	0.164069	0.718139	0.228464
Sobic.006G147400	LOC_Os10g33760	0.361224	1.58207	0.228324
Sobic.003G235900	LOC_Os01g45570	0.0852509	0.373474	0.228265
Sobic.003G408400	LOC_Os01g69980	0.118289	0.518395	0.228183
Sobic.006G002800	LOC_Os04g01480	0.139734	0.613968	0.227591
Sobic.002G235700	LOC_Os08g38080	0.279169	1.22706	0.227511
Sobic.004G330900	LOC_Os06g08440	0.248667	1.093	0.227509
Sobic.004G049700	LOC_Os02g06584	0.108703	0.477849	0.227485
Sobic.004G058700	LOC_Os02g07770	0.0962904	0.423514	0.227361
Sobic.008G044100	LOC_Os12g06380	0.141575	0.622969	0.227259
Sobic.004G112200	LOC_Os06g33940	0.188104	0.828394	0.227071
Sobic.001G093200	LOC_Os03g06630	0.391525	1.72509	0.226959
Sobic.001G278800	LOC_Os10g01470	0.173189	0.7639	0.226718
Sobic.010G201388	LOC_Os06g43090	0.105821	0.466869	0.226662
Sobic.004G250000	LOC_Os02g49840	0.116439	0.514459	0.226333
Sobic.004G158300	LOC_Os04g32590	0.200346	0.886839	0.22591
Sobic.006G171500	LOC_Os02g44120	0.420037	1.85954	0.225882
Sobic.009G198100	LOC_Os05g43950	0.12377	0.548117	0.225809
Sobic.002G201000	LOC_Os09g24800	0.0980361	0.434317	0.225725
Sobic.004G012100	LOC_Os02g02480	0.102006	0.452357	0.225498
Sobic.004G059900	LOC_Os06g45140	0.296362	1.31587	0.225222
Sobic.003G282400	LOC_Os01g52680	0.0999223	0.443686	0.22521
Sobic.006G236600	LOC_Os04g54900	0.0626877	0.278739	0.224898
Sobic.001G440800	LOC_Os03g13790	0.130171	0.579239	0.224727
Sobic.004G237000	LOC_Os06g12210	0.07723	0.344075	0.224457
Sobic.003G300100	LOC_Os01g55150	0.108192	0.483035	0.223984
Sobic.009G072200	LOC_Os01g09640	0.272636	1.21804	0.223833
Sobic.004G026700	LOC_Os02g03580	0.121199	0.541501	0.223821
Sobic.009G237600	LOC_Os05g49420	0.138418	0.619785	0.223332
Sobic.006G133900	LOC_Os04g41850	0.170388	0.763316	0.223221
Sobic.004G248700	LOC_Os02g49986	0.129094	0.578583	0.22312
Sobic.002G421900	LOC_Os07g48570	0.131742	0.590988	0.222918
Sobic.002G225100	LOC_Os06g10880	0.296942	1.33297	0.222768
Sobic.003G320300	LOC_Os01g57650	0.0919227	0.412836	0.222662
Sobic.002G275500	LOC_Os09g36250	0.104962	0.472863	0.221971
Sobic.006G086000	LOC_Os04g35660	0.169425	0.763667	0.221858
Sobic.001G287600	LOC_Os10g42430	0.088533	0.399309	0.221716
Sobic.003G003800	LOC_Os01g13520	0.124027	0.559719	0.221587
Sobic.008G107500	LOC_Os12g32250	0.0943265	0.425707	0.221576
Sobic.005G047200	LOC_Os11g06410	0.162452	0.733892	0.221356
Sobic.001G127800	LOC_Os03g48970	0.13338	0.602887	0.221236
Sobic.006G169200	LOC_Os04g46350	0.0819164	0.370637	0.221015
Sobic.007G189400	LOC_Os08g42470	0.0980415	0.443842	0.220893
Sobic.005G229400	LOC_Os11g47870	0.211392	0.959636	0.220284
Sobic.008G037900	LOC_Os11g05480	0.113738	0.516554	0.220186
Sobic.006G165100	LOC_Os04g45940	0.124617	0.565979	0.220179
Sobic.010G155000	LOC_Os06g33940	0.21206	0.963521	0.220088
Sobic.001G386600	LOC_Os03g20910	0.113127	0.514457	0.219896
Sobic.004G221400	LOC_Os10g33940	0.297327	1.3523	0.219868
Sobic.001G100100	LOC_Os03g52450	0.135072	0.614523	0.2198
Sobic.002G233800	LOC_Os09g29460	0.0952401	0.433922	0.219486
Sobic.006G166100	LOC_Os04g46020	0.159313	0.727328	0.219039
Sobic.003G253500	LOC_Os01g48320	0.122191	0.558074	0.21895
Sobic.003G303800	LOC_Os01g55580	0.123653	0.565551	0.218641
Sobic.003G105600	LOC_Os01g01470	0.373843	1.7117	0.218404
Sobic.010G240900	LOC_Os06g47590	0.0997262	0.457308	0.218073
Sobic.003G265200	LOC_Os01g49830	0.0933501	0.42821	0.218001
Sobic.009G180700	LOC_Os05g41280	0.184338	0.846544	0.217753
Sobic.005G038700	LOC_Os12g05680	0.140411	0.645919	0.217382
Sobic.007G219500	LOC_Os08g38780	0.07883	0.362885	0.217232
Sobic.001G026500	LOC_Os03g61760	0.125895	0.579734	0.21716
Sobic.002G359200	LOC_Os07g39940	0.13867	0.640817	0.216396
Sobic.002G242500	LOC_Os09g30400	0.161709	0.747434	0.216352
Sobic.010G052500	LOC_Os06g07020	0.106244	0.491742	0.216056
Sobic.001G443000	LOC_Os03g13400	0.113745	0.529251	0.214916
Sobic.002G270900	LOC_Os04g48070	0.307393	1.43073	0.21485
Sobic.004G329800	LOC_Os06g08500	0.199834	0.932211	0.214366
Sobic.010G064700	LOC_Os06g08440	0.151942	0.709829	0.214055
Sobic.007G166100	LOC_Os08g44820	0.110316	0.517391	0.213217
Sobic.010G249200	LOC_Os02g05510	0.212561	0.998866	0.212802
Sobic.001G217300	LOC_Os02g41800	0.289809	1.36265	0.21268
Sobic.006G163600	LOC_Os04g45750	0.0883042	0.41531	0.212623
Sobic.009G182800	LOC_Os05g41540	0.138674	0.656084	0.211366
Sobic.005G038700	LOC_Os11g05480	0.121014	0.574584	0.210612
Sobic.006G172900	LOC_Os02g44360	0.169355	0.804117	0.21061
Sobic.001G508400	LOC_Os03g04900	0.0949433	0.45095	0.210541
Sobic.001G036800	LOC_Os07g13170	0.191075	0.908058	0.210421
Sobic.001G351700	LOC_Os07g43030	0.194689	0.925434	0.210376
Sobic.002G297800	LOC_Os07g28430	0.130705	0.621352	0.210356
Sobic.001G158500	LOC_Os12g41700	0.161044	0.773941	0.208083
Sobic.007G223300	LOC_Os09g29930	0.240045	1.15635	0.207589
Sobic.004G168300	LOC_Os12g06200	0.293988	1.41889	0.207195
Sobic.006G074600	LOC_Os12g06200	0.398529	1.92624	0.206894
Sobic.007G197700	LOC_Os09g32510	0.22791	1.10198	0.206818
Sobic.002G050700	LOC_Os07g07974	0.145492	0.703876	0.206702
Sobic.003G336600	LOC_Os01g60270	0.118549	0.575357	0.206044
Sobic.009G014400	LOC_Os05g02150	0.138018	0.669952	0.206012
Sobic.008G047300	LOC_Os11g06410	0.199481	0.970924	0.205455
Sobic.002G231100	LOC_Os09g29130	0.0695849	0.338798	0.205387
Sobic.004G253300	LOC_Os09g29930	0.510768	2.48931	0.205184
Sobic.001G051300	LOC_Os07g09590	0.186545	0.910506	0.20488
Sobic.001G299600	LOC_Os10g40810	0.0828583	0.405077	0.204549
Sobic.004G329800	LOC_Os02g55250	0.114627	0.560686	0.204441
Sobic.004G231700	LOC_Os06g11780	0.225476	1.10373	0.204285
Sobic.001G513700	LOC_Os03g04310	0.125114	0.614346	0.203654
Sobic.006G172900	LOC_Os04g46860	0.0986101	0.484417	0.203564
Sobic.004G237300	LOC_Os06g12230	0.136571	0.671381	0.203418
Sobic.001G217300	LOC_Os10g33940	0.0980821	0.482288	0.203368
Sobic.006G202300	LOC_Os02g47190	0.232653	1.14403	0.203363
Sobic.004G066600	LOC_Os02g08500	0.127497	0.627616	0.203146
Sobic.001G474600	LOC_Os03g09100	0.114683	0.564887	0.203019
Sobic.003G332200	LOC_Os01g59760	0.142887	0.704219	0.202902
Sobic.009G166200	LOC_Os01g61810	0.154728	0.76295	0.202802
Sobic.009G155050	LOC_Os05g37170	0.124445	0.615928	0.202045
Sobic.003G049400	LOC_Os01g07880	0.0781782	0.387119	0.201949
Sobic.001G488900	LOC_Os03g07450	0.0852547	0.425374	0.200423
Sobic.006G133700	LOC_Os04g41820	0.117093	0.585098	0.200125
Sobic.001G057700	LOC_Os03g58160	0.112462	0.562562	0.199911
Sobic.009G231600	LOC_Os05g48850	0.0913763	0.457197	0.199862
Sobic.010G091700	LOC_Os06g12210	0.0529788	0.266079	0.199109
Sobic.003G393300	LOC_Os01g67770	0.111943	0.562905	0.198866
Sobic.002G051900	LOC_Os03g58160	0.191299	0.963759	0.198493
Sobic.009G230700	LOC_Os05g48690	0.114115	0.575318	0.198352
Sobic.002G225100	LOC_Os09g28310	0.118669	0.598522	0.198271
Sobic.008G165000	LOC_Os03g43840	0.154291	0.78122	0.1975
Sobic.002G241500	LOC_Os08g38780	0.0799465	0.405586	0.197113
Sobic.004G070900	LOC_Os02g09480	0.0997306	0.506743	0.196807
Sobic.002G368700	LOC_Os07g41370	0.127989	0.650614	0.196721
Sobic.004G302400	LOC_Os02g42970	0.115769	0.589434	0.196407
Sobic.008G041100	LOC_Os12g06080	0.0910435	0.463559	0.196401
Sobic.008G168300	LOC_Os12g41880	0.122966	0.626965	0.196128
Sobic.009G088100	LOC_Os01g13460	0.237372	1.21242	0.195784
Sobic.001G056700	LOC_Os03g58250	0.128365	0.655688	0.195771
Sobic.006G201000	LOC_Os04g50920	0.119147	0.609563	0.195463
Sobic.007G226600	LOC_Os09g29460	0.132758	0.679584	0.195352
Sobic.004G209600	LOC_Os02g39520	0.122876	0.629137	0.195309
Sobic.002G380200	LOC_Os07g43030	0.123184	0.630974	0.195228
Sobic.004G266200	LOC_Os02g47810	0.0927053	0.474963	0.195184
Sobic.005G121100	LOC_Os11g30484	0.140593	0.72129	0.19492
Sobic.001G437300	LOC_Os03g14270	0.0778531	0.400042	0.194612
Sobic.002G355000	LOC_Os07g39480	0.104407	0.539986	0.193351
Sobic.002G247300	LOC_Os09g31390	0.0808096	0.418138	0.193261
Sobic.004G284400	LOC_Os02g45200	0.0951965	0.492713	0.193209
Sobic.004G112200	LOC_Os02g15340	0.150305	0.777959	0.193204
Sobic.010G223700	LOC_Os06g45840	0.115126	0.596117	0.193126
Sobic.006G126600	LOC_Os04g40930	0.101819	0.527279	0.193103
Sobic.004G078100	LOC_Os06g41384	0.146623	0.760541	0.192788
Sobic.002G247500	LOC_Os09g31400	0.120004	0.624038	0.192303
Sobic.010G085400	LOC_Os02g52340	0.158853	0.82649	0.192202
Sobic.001G016600	LOC_Os03g62660	0.128863	0.670778	0.19211
Sobic.001G051300	LOC_Os03g58830	0.133193	0.693632	0.192022
Sobic.001G105000	LOC_Os03g51910	0.12559	0.654903	0.191769
Sobic.009G142500	LOC_Os05g34940	0.0984844	0.514654	0.191361
Sobic.001G070600	LOC_Os03g56630	0.119136	0.623754	0.190999
Sobic.009G071500	LOC_Os01g09550	0.269092	1.41049	0.190779
Sobic.001G243000	LOC_Os10g28340	0.108003	0.566468	0.19066
Sobic.006G183200	LOC_Os02g45250	0.195729	1.02691	0.190599
Sobic.003G252100	LOC_Os05g48820	0.192353	1.01163	0.190141
Sobic.003G423900	LOC_Os01g71970	0.0692523	0.364775	0.189849
Sobic.003G121400	LOC_Os01g15900	0.161157	0.851075	0.189357
Sobic.003G144200	LOC_Os01g19694	0.0596861	0.315297	0.189301
Sobic.009G184400	LOC_Os05g41780	0.0927721	0.490231	0.189242
Sobic.001G135400	LOC_Os03g47970	0.112478	0.594685	0.189138
Sobic.002G340000	LOC_Os07g37630	0.122735	0.651124	0.188498
Sobic.004G269900	LOC_Os02g47280	0.137453	0.72939	0.18845
Sobic.009G028500	LOC_Os05g03760	0.0890868	0.473115	0.188298
Sobic.003G034300	LOC_Os05g10690	0.22965	1.22169	0.187977
Sobic.004G309600	LOC_Os02g52780	0.103209	0.550251	0.187568
Sobic.001G486000	LOC_Os03g07880	0.126251	0.673588	0.187431
Sobic.004G158300	LOC_Os02g31160	0.130925	0.699351	0.187209
Sobic.003G251800	LOC_Os01g48130	0.0637381	0.341242	0.186783
Sobic.003G352600	LOC_Os01g62460	0.118546	0.636022	0.186387
Sobic.010G254300	LOC_Os06g49040	0.136265	0.732961	0.18591
Sobic.003G246900	LOC_Os01g47370	0.170816	0.919289	0.185813
Sobic.010G254300	LOC_Os02g04640	0.258091	1.39231	0.18537
Sobic.001G355600	LOC_Os07g43530	0.330885	1.7865	0.185214
Sobic.010G085400	LOC_Os06g11330	0.10864	0.589195	0.184387
Sobic.002G235500	LOC_Os02g49560	0.424344	2.3021	0.184329
Sobic.008G153600	LOC_Os12g40570	0.141811	0.769678	0.184247
Sobic.003G026300	LOC_Os02g13900	0.267913	1.45466	0.184176
Sobic.008G165000	LOC_Os12g41700	0.0922758	0.501413	0.184032
Sobic.009G235500	LOC_Os05g49240	0.102171	0.555228	0.184016
Sobic.002G201100	LOC_Os09g24810	0.170923	0.931285	0.183535
Sobic.007G178300	LOC_Os09g36250	0.186603	1.01711	0.183463
Sobic.006G206000	LOC_Os04g51560	0.0689562	0.376214	0.18329
Sobic.005G132000	LOC_Os11g32110	0.110801	0.605145	0.183098
Sobic.007G203500	LOC_Os08g40900	0.100217	0.547522	0.183037
Sobic.008G133700	LOC_Os12g37970	0.10067	0.550425	0.182895
Sobic.003G363600	LOC_Os01g64020	0.0712675	0.39	0.182737
Sobic.006G189500	LOC_Os02g45770	0.174513	0.956709	0.18241
Sobic.001G243000	LOC_Os03g06630	0.206967	1.14139	0.181329
Sobic.009G178000	LOC_Os05g40960	0.0997534	0.550242	0.18129
Sobic.010G092801	LOC_Os06g12360	0.141446	0.780792	0.181157
Sobic.002G162800	LOC_Os09g13570	0.118556	0.654519	0.181135
Sobic.010G131900	LOC_Os06g21390	0.0901103	0.498182	0.180878
Sobic.002G083600	LOC_Os07g13170	0.116765	0.646017	0.180747
Sobic.006G183200	LOC_Os09g35760	0.32202	1.78538	0.180365
Sobic.004G085600	LOC_Os02g10860	0.094323	0.523283	0.180252
Sobic.001G489900	LOC_Os03g07360	0.12342	0.685102	0.180149
Sobic.010G092100	LOC_Os02g51280	0.130367	0.72373	0.180132
Sobic.001G104500	LOC_Os03g51970	0.0982979	0.546096	0.180001
Sobic.007G177100	LOC_Os09g36730	0.150529	0.838819	0.179454
Sobic.001G075300	LOC_Os03g56090	0.135914	0.759391	0.178977
Sobic.001G109100	LOC_Os03g51330	0.102977	0.576154	0.178731
Sobic.002G353700	LOC_Os07g39310	0.125144	0.70086	0.178558
Sobic.010G249200	LOC_Os06g48534	0.132801	0.745406	0.178159
Sobic.009G155050	LOC_Os01g64020	0.174722	0.982197	0.177889
Sobic.006G171500	LOC_Os04g46670	0.258403	1.45427	0.177686
Sobic.004G047500	LOC_Os02g06370	0.103506	0.582733	0.177622
Sobic.003G246900	LOC_Os05g49240	0.177994	1.00315	0.177436
Sobic.002G202600	LOC_Os09g25040	0.101767	0.573889	0.177329
Sobic.010G254900	LOC_Os06g49080	0.135769	0.765946	0.177256
Sobic.009G024400	LOC_Os05g03020	0.141691	0.7994	0.177247
Sobic.004G302700	LOC_Os02g42950	0.0674303	0.380569	0.177183
Sobic.006G189500	LOC_Os04g49150	0.11993	0.677582	0.176998
Sobic.002G236200	LOC_Os09g29930	0.132492	0.751734	0.176248
Sobic.001G252800	LOC_Os03g07360	0.294897	1.67664	0.175886
Sobic.009G178800	LOC_Os05g41070	0.139546	0.794554	0.175628
Sobic.002G039400	LOC_Os12g42610	0.348042	1.98233	0.175572
Sobic.001G294700	LOC_Os10g41460	0.102738	0.585355	0.175513
Sobic.004G168800	LOC_Os02g33560	0.113889	0.649694	0.175296
Sobic.008G169400	LOC_Os12g41950	0.107561	0.614192	0.175126
Sobic.010G035200	LOC_Os06g05350	0.109476	0.625771	0.174947
Sobic.008G176300	LOC_Os12g42610	0.127218	0.727718	0.174818
Sobic.003G356200	LOC_Os05g38120	0.176821	1.01174	0.174769
Sobic.002G294700	LOC_Os09g38570	0.111594	0.639009	0.174637
Sobic.004G163200	LOC_Os02g32590	0.115737	0.66433	0.174217
Sobic.001G472600	LOC_Os03g09280	0.112381	0.645451	0.174113
Sobic.003G327000	LOC_Os01g58760	0.167883	0.964451	0.174071
Sobic.010G181200	LOC_Os06g39680	0.138649	0.796624	0.174046
Sobic.001G156900	LOC_Os12g41920	0.198531	1.14333	0.173642
Sobic.004G302700	LOC_Os04g45330	0.114385	0.659336	0.173486
Sobic.003G000800	LOC_Os01g14420	0.148263	0.855029	0.173401
Sobic.007G135301	LOC_Os08g33488	0.100622	0.582397	0.172773
Sobic.003G331100	LOC_Os01g59660	0.0824163	0.477436	0.172623
Sobic.003G061400	LOC_Os01g06640	0.100857	0.584591	0.172526
Sobic.001G227900	LOC_Os10g32600	0.26148	1.52048	0.171972
Sobic.001G496200	LOC_Os10g28340	0.287654	1.675	0.171734
Sobic.004G270900	LOC_Os04g51070	0.196896	1.14709	0.171648
Sobic.005G204600	LOC_Os11g43740	0.120409	0.701529	0.171638
Sobic.005G217200	LOC_Os11g45740	0.267253	1.55753	0.171588
Sobic.001G120900	LOC_Os03g49990	0.0684551	0.399163	0.171497
Sobic.004G243900	LOC_Os02g50630	0.127763	0.748731	0.17064
Sobic.003G252100	LOC_Os01g48170	0.145396	0.854657	0.170122
Sobic.002G418200	LOC_Os07g48200	0.0880414	0.518647	0.169752
Sobic.007G197700	LOC_Os08g41320	0.108444	0.638894	0.169737
Sobic.001G522700	LOC_Os03g03540	0.0996524	0.587128	0.169729
Sobic.007G136500	LOC_Os08g33660	0.130913	0.771494	0.169688
Sobic.004G150400	LOC_Os02g29340	0.145318	0.856538	0.169658
Sobic.003G370700	LOC_Os01g65080	0.120849	0.712313	0.169657
Sobic.003G329500	LOC_Os01g59350	0.0852767	0.503409	0.169399
Sobic.006G089500	LOC_Os04g36054	0.0982521	0.582673	0.168623
Sobic.003G400600	LOC_Os01g68700	0.0841967	0.499498	0.168562
Sobic.003G332200	LOC_Os05g41070	0.156633	0.930291	0.16837
Sobic.004G281000	LOC_Os04g49150	0.15352	0.915004	0.167781
Sobic.009G030200	LOC_Os01g19694	0.0847001	0.505734	0.16748
Sobic.010G227300	LOC_Os02g06950	0.265402	1.58612	0.167328
Sobic.010G101100	LOC_Os02g50630	0.206187	1.2328	0.167252
Sobic.009G160000	LOC_Os05g38140	0.0728492	0.436252	0.166989
Sobic.002G370800	LOC_Os03g07880	0.447725	2.68187	0.166946
Sobic.002G287400	LOC_Os09g37710	0.112138	0.672391	0.166776
Sobic.008G046600	LOC_Os12g06520	0.0836182	0.502477	0.166412
Sobic.007G160400	LOC_Os08g37400	0.0812052	0.491429	0.165243
Sobic.002G395600	LOC_Os07g44950	0.1254	0.759154	0.165183
Sobic.010G163900	LOC_Os01g10610	0.217257	1.31794	0.164846
Sobic.006G247700	LOC_Os04g56170	0.0943131	0.572669	0.164691
Sobic.003G327000	LOC_Os05g41540	0.23192	1.41011	0.16447
Sobic.001G040200	LOC_Os03g60080	0.0617832	0.37571	0.164444
Sobic.007G008500	LOC_Os08g01700	0.112651	0.685534	0.164326
Sobic.001G261501	LOC_Os10g22950	0.0984615	0.599655	0.164197
Sobic.K006800	LOC_Os10g22950	0.0984615	0.599655	0.164197
Sobic.005G041400	LOC_Os12g06080	0.12748	0.778253	0.163803
Sobic.010G091700	LOC_Os02g51320	0.061313	0.375183	0.163422
Sobic.006G049900	LOC_Os04g30890	0.143992	0.882015	0.163253
Sobic.002G279100	LOC_Os09g36730	0.087935	0.540423	0.162715
Sobic.009G024600	LOC_Os05g03040	0.101706	0.625098	0.162704
Sobic.006G255300	LOC_Os04g56850	0.104989	0.646849	0.162308
Sobic.003G034400	LOC_Os01g09620	0.0883373	0.544956	0.1621
Sobic.007G126400	LOC_Os08g32080	0.104115	0.643225	0.161863
Sobic.006G180900	LOC_Os04g47860	0.0708762	0.438794	0.161525
Sobic.003G295900	LOC_Os01g54550	0.109245	0.678392	0.161035
Sobic.001G137100	LOC_Os03g47740	0.12392	0.772879	0.160335
Sobic.005G046100	LOC_Os12g06520	0.103102	0.643896	0.160122
Sobic.010G092100	LOC_Os06g12230	0.0869575	0.543308	0.160052
Sobic.009G205100	LOC_Os05g45020	0.0786532	0.493042	0.159526
Sobic.002G039400	LOC_Os07g06620	0.143257	0.898448	0.15945
Sobic.004G174400	LOC_Os02g34680	0.145051	0.910081	0.159382
Sobic.007G155900	LOC_Os08g36790	0.0900162	0.565183	0.159269
Sobic.002G270900	LOC_Os09g35760	0.0663135	0.418263	0.158545
Sobic.009G142500	LOC_Os01g66030	0.128298	0.812709	0.157865
Sobic.001G056300	LOC_Os03g58330	0.0549667	0.348479	0.157733
Sobic.003G157300	LOC_Os01g24070	0.114858	0.72975	0.157393
Sobic.003G136600	LOC_Os05g04820	0.126371	0.803368	0.157302
Sobic.004G036500	LOC_Os06g49040	0.254546	1.62505	0.156639
Sobic.004G037800	LOC_Os02g04810	0.107664	0.68818	0.156448
Sobic.004G160100	LOC_Os02g31890	0.0865544	0.553451	0.15639
Sobic.001G110900	LOC_Os03g51110	0.0873249	0.558457	0.156368
Sobic.004G252600	LOC_Os09g29820	0.424412	2.71446	0.156352
Sobic.003G027000	LOC_Os01g10504	0.0696535	0.445528	0.156339
Sobic.009G182800	LOC_Os01g58760	0.227932	1.45826	0.156304
Sobic.007G182101	LOC_Os08g43160	0.0842428	0.540922	0.155739
Sobic.003G411900	LOC_Os01g70270	0.108585	0.69738	0.155705
Sobic.006G213900	LOC_Os04g52410	0.12598	0.809443	0.155638
Sobic.001G237600	LOC_Os03g05760	0.173692	1.11606	0.15563
Sobic.003G062300	LOC_Os01g06550	0.0969423	0.625006	0.155106
Sobic.004G348800	LOC_Os02g57490	0.0766567	0.494887	0.154897
Sobic.004G214300	LOC_Os02g40070	0.0638316	0.412323	0.15481
Sobic.010G193800	LOC_Os06g41384	0.0864407	0.560211	0.1543
Sobic.001G086400	LOC_Os03g54170	0.0816591	0.53028	0.153992
Sobic.007G207000	LOC_Os08g40260	0.0995031	0.648103	0.15353
Sobic.002G354900	LOC_Os07g39470	0.0992575	0.647895	0.1532
Sobic.001G162100	LOC_Os12g40570	0.194223	1.27027	0.152898
Sobic.001G297500	LOC_Os10g41200	0.0587114	0.384217	0.152808
Sobic.004G011100	LOC_Os02g02370	0.1057	0.692721	0.152587
Sobic.005G123000	LOC_Os11g31100	0.0507252	0.332512	0.152552
Sobic.006G086000	LOC_Os02g34970	0.194887	1.27771	0.152528
Sobic.004G176600	LOC_Os02g34970	0.117396	0.770677	0.152328
Sobic.003G363600	LOC_Os05g37170	0.148004	0.977531	0.151406
Sobic.008G176300	LOC_Os03g44710	0.172219	1.13785	0.151354
Sobic.004G027800	LOC_Os02g03690	0.0785907	0.519355	0.151324
Sobic.008G168100	LOC_Os12g41860	0.0766667	0.51087	0.150071
Sobic.001G158500	LOC_Os03g43840	0.0721153	0.48107	0.149906
Sobic.003G379000	LOC_Os05g34940	0.123268	0.823009	0.149777
Sobic.005G100600	LOC_Os11g11100	0.0836712	0.560681	0.149231
Sobic.002G353200	LOC_Os07g39220	0.0516826	0.347	0.148941
Sobic.002G023900	LOC_Os07g03770	0.0766724	0.515254	0.148805
Sobic.007G117100	LOC_Os08g29500	0.131782	0.897153	0.146889
Sobic.005G017500	LOC_Os11g03110	0.101208	0.689969	0.146684
Sobic.006G127900	LOC_Os04g41229	0.149524	1.02031	0.146548
Sobic.005G041400	LOC_Os11g05740	0.124964	0.853254	0.146455
Sobic.006G160900	LOC_Os02g42970	0.206885	1.41661	0.146042
Sobic.003G407200	LOC_Os04g31900	0.43097	2.95232	0.145977
Sobic.007G138600	LOC_Os08g33910	0.127077	0.871603	0.145797
Sobic.010G183600	LOC_Os02g10860	0.141155	0.969004	0.14567
Sobic.001G451000	LOC_Os03g12350	0.0888761	0.612793	0.145035
Sobic.001G482200	LOC_Os03g08370	0.101392	0.70164	0.144507
Sobic.010G253300	LOC_Os02g04810	0.145295	1.00883	0.144022
Sobic.009G184400	LOC_Os01g58420	0.158072	1.10172	0.143478
Sobic.006G089500	LOC_Os02g35140	0.138146	0.96403	0.1433
Sobic.001G496200	LOC_Os03g06630	0.184335	1.29583	0.142253
Sobic.001G501000	LOC_Os03g05760	0.118177	0.831691	0.142093
Sobic.002G235700	LOC_Os09g29830	0.0953592	0.67168	0.141971
Sobic.003G136600	LOC_Os01g18240	0.078707	0.556167	0.141517
Sobic.006G204300	LOC_Os04g51320	0.0800871	0.568803	0.1408
Sobic.010G193800	LOC_Os02g10080	0.114972	0.8169	0.140742
Sobic.003G003600	LOC_Os01g13540	0.0896874	0.63748	0.140691
Sobic.010G002900	LOC_Os06g01480	0.139342	0.991388	0.140552
Sobic.001G529200	LOC_Os03g02800	0.0822798	0.587633	0.140019
Sobic.008G042700	LOC_Os04g33950	0.255079	1.8219	0.140007
Sobic.009G036500	LOC_Os01g18240	0.144198	1.03416	0.139435
Sobic.004G037800	LOC_Os06g48950	0.158428	1.13691	0.13935
Sobic.003G035100	LOC_Os01g09550	0.0809366	0.581543	0.139176
Sobic.003G363400	LOC_Os01g64000	0.199456	1.43483	0.139011
Sobic.010G104100	LOC_Os06g14190	0.0967782	0.69881	0.13849
Sobic.010G123500	LOC_Os02g49230	0.142775	1.03227	0.138311
Sobic.001G433300	LOC_Os03g15010	0.095323	0.689348	0.13828
Sobic.008G168100	LOC_Os03g43930	0.0907827	0.657396	0.138094
Sobic.009G178000	LOC_Os03g20900	0.365155	2.64938	0.137826
Sobic.003G298100	LOC_Os01g54930	0.0778516	0.566193	0.1375
Sobic.004G051900	LOC_Os02g06910	0.0792875	0.576684	0.137489
Sobic.007G033800	LOC_Os08g04390	0.0842268	0.612886	0.137427
Sobic.004G237000	LOC_Os02g51320	0.0412298	0.300719	0.137104
Sobic.002G225100	LOC_Os08g36790	0.160624	1.17264	0.136977
Sobic.006G266600	LOC_Os04g58020	0.0742242	0.541961	0.136955
Sobic.009G191600	LOC_Os05g43380	0.0972029	0.711057	0.136702
Sobic.003G360200	LOC_Os01g63510	0.0474735	0.348506	0.13622
Sobic.010G215100	LOC_Os06g44750	0.0792655	0.582586	0.136058
Sobic.001G455900	LOC_Os03g11614	0.0956759	0.705063	0.135698
Sobic.001G386700	LOC_Os07g48596	0.28756	2.12151	0.135545
Sobic.001G380700	LOC_Os03g21800	0.0622082	0.459787	0.135298
Sobic.001G057700	LOC_Os07g08140	0.196946	1.46055	0.134844
Sobic.001G386700	LOC_Os03g20900	0.0883943	0.655643	0.134821
Sobic.001G441400	LOC_Os03g13614	0.0620694	0.460915	0.134666
Sobic.008G083200	LOC_Os12g13170	0.0581049	0.431626	0.134619
Sobic.001G286700	LOC_Os10g42490	0.082991	0.616513	0.134614
Sobic.004G191901	LOC_Os02g36924	0.0614487	0.4572	0.134402
Sobic.001G086500	LOC_Os07g01820	0.133254	0.992538	0.134256
Sobic.003G346500	LOC_Os01g61810	0.103936	0.775501	0.134025
Sobic.003G356200	LOC_Os01g62920	0.103773	0.774947	0.13391
Sobic.008G042700	LOC_Os12g06200	0.0892038	0.66762	0.133615
Sobic.003G058200	LOC_Os01g07120	0.157068	1.17562	0.133604
Sobic.005G017500	LOC_Os12g02870	0.088859	0.66534	0.133554
Sobic.010G261800	LOC_Os06g49840	0.0429903	0.322745	0.133202
Sobic.004G151500	LOC_Os02g29550	0.0842212	0.633429	0.132961
Sobic.008G112500	LOC_Os12g33090	0.080614	0.607322	0.132737
Sobic.003G144200	LOC_Os05g03884	0.0895864	0.676714	0.132384
Sobic.002G200300	LOC_Os08g33910	0.209647	1.5846	0.132303
Sobic.001G137100	LOC_Os12g43950	0.133656	1.01096	0.132207
Sobic.008G067900	LOC_Os12g09250	0.0819112	0.621584	0.131778
Sobic.001G007200	LOC_Os03g63750	0.10099	0.767302	0.131617
Sobic.010G218500	LOC_Os02g07840	0.404294	3.08676	0.130977
Sobic.007G193300	LOC_Os08g41950	0.075807	0.583309	0.12996
Sobic.010G050500	LOC_Os06g06750	0.072419	0.557336	0.129938
Sobic.001G456000	LOC_Os03g11600	0.0657129	0.506066	0.129851
Sobic.009G159900	LOC_Os01g62920	0.157716	1.21484	0.129825
Sobic.001G435500	LOC_Os03g14669	0.0497122	0.384362	0.129337
Sobic.008G188900	LOC_Os03g47740	0.152539	1.18317	0.128924
Sobic.004G107900	LOC_Os02g14910	0.072301	0.561682	0.128722
Sobic.002G051900	LOC_Os07g08140	0.100543	0.786401	0.127852
Sobic.002G161700	LOC_Os09g12750	0.100759	0.791601	0.127285
Sobic.010G221400	LOC_Os06g45640	0.0997589	0.787627	0.126658
Sobic.004G176600	LOC_Os04g35660	0.140031	1.10814	0.126366
Sobic.006G107700	LOC_Os04g38770	0.0896882	0.717804	0.124948
Sobic.002G161800	LOC_Os09g12770	0.0760662	0.609291	0.124844
Sobic.002G076100	LOC_Os07g10890	0.0790756	0.637317	0.124076
Sobic.003G004500	LOC_Os01g13460	0.0951286	0.767827	0.123893
Sobic.002G359800	LOC_Os07g40020	0.043756	0.353944	0.123624
Sobic.002G329300	LOC_Os07g35870	0.0970583	0.787367	0.12327
Sobic.001G316900	LOC_Os10g38820	0.0790412	0.643225	0.122883
Sobic.001G478400	LOC_Os03g08754	0.0878956	0.716634	0.122651
Sobic.006G256500	LOC_Os04g57010	0.0900041	0.734605	0.12252
Sobic.006G107700	LOC_Os02g36924	0.11693	0.956261	0.122278
Sobic.004G283000	LOC_Os02g45480	0.07622	0.623406	0.122264
Sobic.002G418100	LOC_Os07g48180	0.0690093	0.565618	0.122007
Sobic.003G429800	LOC_Os01g72490	0.0607733	0.498978	0.121795
Sobic.007G032100	LOC_Os08g04190	0.110227	0.909363	0.121213
Sobic.009G143400	LOC_Os01g65900	0.144146	1.19663	0.12046
Sobic.009G180700	LOC_Os01g59350	0.136313	1.13523	0.120076
Sobic.004G173300	LOC_Os02g34590	0.108463	0.904543	0.119909
Sobic.002G343300	LOC_Os07g38090	0.0765952	0.645306	0.118696
Sobic.010G221400	LOC_Os02g07450	0.108466	0.920324	0.117856
Sobic.002G258000	LOC_Os08g41950	0.117921	1.00981	0.116775
Sobic.002G010100	LOC_Os07g01820	0.0684062	0.588744	0.11619
Sobic.009G212500	LOC_Os05g45954	0.15564	1.34185	0.115989
Sobic.004G178500	LOC_Os02g35140	0.0749983	0.647895	0.115757
Sobic.007G182500	LOC_Os08g43090	0.0797112	0.689997	0.115524
Sobic.004G084600	LOC_Os02g10760	0.0843553	0.734046	0.114918
Sobic.004G084600	LOC_Os06g40150	0.114297	0.997883	0.11454
Sobic.007G013800	LOC_Os08g02070	0.0469997	0.410816	0.114406
Sobic.004G281800	LOC_Os02g45670	0.0694059	0.607058	0.114332
Sobic.003G417700	LOC_Os01g70880	0.124716	1.09427	0.113972
Sobic.008G023401	LOC_Os12g02870	0.0835223	0.734073	0.113779
Sobic.008G023401	LOC_Os11g03110	0.0809533	0.720907	0.112294
Sobic.010G227300	LOC_Os06g46270	0.0778632	0.704323	0.11055
Sobic.004G051900	LOC_Os06g46410	0.0987755	0.894214	0.110461
Sobic.001G086500	LOC_Os03g54160	0.0598947	0.543951	0.11011
Sobic.009G159900	LOC_Os05g38120	0.0915413	0.841131	0.108831
Sobic.001G157400	LOC_Os12g41860	0.0730457	0.678638	0.107636
Sobic.003G402000	LOC_Os01g68860	0.0535893	0.501749	0.106805
Sobic.004G078100	LOC_Os02g10080	0.0605527	0.567166	0.106764
Sobic.003G324400	LOC_Os01g58420	0.117339	1.10027	0.106646
Sobic.002G010100	LOC_Os03g54160	0.105853	0.994372	0.106452
Sobic.003G026300	LOC_Os06g35900	0.222913	2.09523	0.106391
Sobic.003G363600	LOC_Os11g05480	0.389124	3.68273	0.105662
Sobic.010G253300	LOC_Os06g48950	0.077156	0.73152	0.105473
Sobic.005G047200	LOC_Os02g33770	0.42795	4.05979	0.105412
Sobic.010G185300	LOC_Os02g10760	0.113378	1.07904	0.105073
Sobic.002G264100	LOC_Os09g34060	0.0810442	0.773787	0.104737
Sobic.002G345300	LOC_Os07g38240	0.0645712	0.621676	0.103866
Sobic.001G387600	LOC_Os03g20780	0.0751614	0.72984	0.102983
Sobic.002G290800	LOC_Os09g38000	0.0519036	0.506518	0.102471
Sobic.003G379000	LOC_Os01g66030	0.0469392	0.459176	0.102225
Sobic.005G143400	LOC_Os11g34200	0.0640484	0.628506	0.101906
Sobic.004G191901	LOC_Os04g38770	0.0923527	0.906523	0.101876
Sobic.007G050300	LOC_Os08g06330	0.0722659	0.712574	0.101415
Sobic.001G217200	LOC_Os10g33960	0.0597018	0.590804	0.101052
Sobic.009G180700	LOC_Os03g20310	0.215936	2.13927	0.100939
Sobic.009G030200	LOC_Os05g03884	0.0675959	0.670548	0.100807
Sobic.001G095500	LOC_Os03g53050	0.0825828	0.835937	0.0987907
Sobic.010G073600	LOC_Os06g09660	0.0568485	0.577675	0.0984092
Sobic.006G119400	LOC_Os04g40060	0.057008	0.590364	0.0965642
Sobic.010G236300	LOC_Os06g47150	0.0631917	0.655878	0.0963467
Sobic.002G374300	LOC_Os07g42400	0.0600974	0.638488	0.0941245
Sobic.010G163900	LOC_Os02g13900	0.164042	1.74441	0.0940384
Sobic.006G066600	LOC_Os04g33440	0.0778281	0.828505	0.093938
Sobic.004G281000	LOC_Os02g45770	0.0580613	0.620274	0.0936059
Sobic.010G229000	LOC_Os02g06910	0.0869242	0.930562	0.0934104
Sobic.002G357800	LOC_Os07g39820	0.0401008	0.430303	0.0931919
Sobic.004G306500	LOC_Os06g11330	0.0820479	0.888671	0.0923265
Sobic.001G386700	LOC_Os05g40960	0.354716	3.84244	0.0923153
Sobic.010G123500	LOC_Os06g19444	0.0589793	0.639303	0.0922556
Sobic.004G270600	LOC_Os02g47190	0.0729625	0.79204	0.0921198
Sobic.010G261700	LOC_Os06g49830	0.0352884	0.383275	0.0920709
Sobic.010G163900	LOC_Os06g35900	0.0529805	0.576431	0.0919112
Sobic.009G180500	LOC_Os05g41240	0.0688837	0.774413	0.0889496
Sobic.003G377900	LOC_Os01g65900	0.0616052	0.698115	0.088245
Sobic.010G267500	LOC_Os06g50310	0.0774541	0.902631	0.0858093
Sobic.002G253000	LOC_Os09g32260	0.113207	1.32477	0.0854544
Sobic.004G067100	LOC_Os06g43860	0.068032	0.798747	0.0851735
Sobic.001G088100	LOC_Os03g53960	0.0551566	0.670842	0.08222
Sobic.003G346500	LOC_Os05g38820	0.0692578	0.844839	0.0819775
Sobic.004G306500	LOC_Os02g52340	0.0429176	0.52695	0.0814454
Sobic.010G021200	LOC_Os06g04010	0.0619508	0.762635	0.0812326
Sobic.002G330300	LOC_Os07g36170	0.0542365	0.680802	0.0796656
Sobic.001G127200	LOC_Os03g49170	0.0468174	0.593648	0.0788639
Sobic.003G026300	LOC_Os01g10610	0.0840758	1.11109	0.0756695
Sobic.010G229000	LOC_Os06g46410	0.0465408	0.616475	0.075495
Sobic.004G237300	LOC_Os02g51280	0.039894	0.528935	0.0754232
Sobic.006G217800	LOC_Os04g52770	0.0613481	0.822928	0.0745485
Sobic.010G228700	LOC_Os06g46400	0.0491408	0.665558	0.0738339
Sobic.002G273300	LOC_Os09g35880	0.0471247	0.645318	0.0730256
Sobic.008G188900	LOC_Os12g43950	0.0673401	0.923718	0.0729012
Sobic.002G258000	LOC_Os09g32948	0.0440022	0.604625	0.0727761
Sobic.002G422000	LOC_Os03g20900	0.237423	3.27085	0.0725875
Sobic.009G036500	LOC_Os05g04820	0.0395301	0.549329	0.0719607
Sobic.007G065300	LOC_Os08g08820	0.0684568	0.963715	0.0710343
Sobic.001G526200	LOC_Os03g03164	0.0313846	0.445623	0.0704286
Sobic.006G223300	LOC_Os04g53540	0.0469752	0.674265	0.0696687
Sobic.004G067100	LOC_Os02g08544	0.0349236	0.504017	0.0692905
Sobic.010G207500	LOC_Os02g08544	0.0643234	0.933882	0.0688774
Sobic.009G166200	LOC_Os05g38820	0.0408264	0.616769	0.066194
Sobic.001G482200	LOC_Os07g42400	0.23766	3.61642	0.0657168
Sobic.001G537300	LOC_Os03g01890	0.0406232	0.624312	0.0650687
Sobic.001G390800	LOC_Os07g48820	0.051965	0.869529	0.0597622
Sobic.007G164900	LOC_Os08g44960	0.0339605	0.599527	0.0566455
Sobic.010G207500	LOC_Os06g43860	0.0412856	0.764676	0.053991
Sobic.002G424000	LOC_Os03g20310	0.0550799	1.0216	0.0539155
Sobic.002G241500	LOC_Os09g30310	0.0208508	0.403763	0.0516411
Sobic.001G389000	LOC_Os03g20550	0.0984644	1.93089	0.0509943
Sobic.002G424000	LOC_Os07g48820	0.0299076	0.589079	0.0507701
Sobic.006G262100	LOC_Os04g57610	0.0267813	0.53781	0.0497971
Sobic.001G157400	LOC_Os03g43930	0.0205078	0.425698	0.0481745
Sobic.001G390800	LOC_Os03g20310	0.0244812	0.651154	0.0375966
Sobic.003G329500	LOC_Os03g20310	0.146453	4.2491	0.0344668
Sobic.007G050100	LOC_Os08g06280	0.0190084	0.557368	0.0341039

## Sheet: Table S7
Table S7 The DEGs which control compared with drought at 1 h in PI-482662.
id	log2FC	pval	padj
Sobic.004G300300.v3.1	-7.04363	1.63105e-31	4.03407e-27
Sobic.008G062700.v3.1	-7.30177	3.34918e-29	4.14177e-25
Sobic.001G226600.v3.1	-6.61711	2.25155e-28	1.85626e-24
Sobic.004G142500.v3.1	-7.97607	6.66301e-27	4.1199e-23
Sobic.009G182400.v3.1	-7.41527	8.43262e-27	4.17128e-23
Sobic.001G424400.v3.1	-6.04933	1.19461e-25	4.92439e-22
Sobic.009G046200.v3.1	-6.21903	1.56288e-24	5.52211e-21
Sobic.004G047900.v3.1	-7.52053	2.73903e-24	8.46804e-21
Sobic.001G200700.v3.1	-7.64006	3.67514e-24	1.002e-20
Sobic.001G155300.v3.1	-5.82747	4.15495e-24	1.002e-20
Sobic.009G077500.v3.1	-6.67262	4.45638e-24	1.002e-20
Sobic.006G211400.v3.1	-5.79959	5.67983e-23	1.17066e-19
Sobic.009G161800.v3.1	-5.70505	1.22723e-22	2.33486e-19
Sobic.002G342400.v3.1	-10.3882	2.44639e-22	4.32191e-19
Sobic.001G409400.v3.1	-6.69407	6.85433e-22	1.06819e-18
Sobic.002G021300.v3.1	-5.93284	6.91019e-22	1.06819e-18
Sobic.007G064800.v3.1	-7.60111	8.22007e-22	1.19592e-18
Sobic.003G244100.v3.1	-5.46817	1.33669e-21	1.83669e-18
Sobic.007G126300.v3.1	-5.91824	1.58148e-21	2.05867e-18
Sobic.010G016500.v3.1	-5.67951	1.94253e-21	2.40223e-18
Sobic.008G087500.v3.1	-5.23588	3.89947e-21	4.59264e-18
Sobic.005G138500.v3.1	-10.1354	5.89041e-21	6.62216e-18
Sobic.003G236551.v3.1	-7.06624	6.60485e-21	7.10251e-18
Sobic.001G492000.v3.1	-6.22721	1.19671e-20	1.23326e-17
Sobic.003G271800.v3.1	-6.78505	3.65896e-20	3.51469e-17
Sobic.006G249600.v3.1	-5.3403	3.69473e-20	3.51469e-17
Sobic.001G381700.v3.1	-6.33593	5.97691e-20	5.47507e-17
Sobic.010G159900.v3.1	-5.93802	1.53154e-19	1.35284e-16
Sobic.003G276000.v3.1	-5.26685	3.45838e-19	2.92872e-16
Sobic.010G026500.v3.1	-5.3646	3.5524e-19	2.92872e-16
Sobic.010G160000.v3.1	-6.04013	4.76313e-19	3.80021e-16
Sobic.006G018400.v3.1	-5.92024	5.29096e-19	4.08942e-16
Sobic.010G100366.v3.1	9.75461	5.78575e-19	4.33633e-16
Sobic.002G188700.v3.1	-4.87277	8.33572e-19	6.06374e-16
Sobic.007G143100.v3.1	-6.14123	5.52818e-18	3.90011e-15
Sobic.003G146000.v3.1	-5.1394	5.67679e-18	3.90011e-15
Sobic.001G056500.v3.1	-4.88434	1.60471e-17	1.0665e-14
Sobic.006G210500.v3.1	-5.76325	1.63859e-17	1.0665e-14
Sobic.004G111500.v3.1	-9.47315	1.87372e-17	1.18828e-14
Sobic.003G146100.v3.1	-5.00464	2.09274e-17	1.294e-14
Sobic.007G131600.v3.1	-4.58374	2.27035e-17	1.36957e-14
Sobic.010G247600.v3.1	-4.7105	6.46197e-17	3.80533e-14
Sobic.001G388100.v3.1	-5.6378	7.91179e-17	4.55075e-14
Sobic.007G176600.v3.1	-5.26324	1.3817e-16	7.76672e-14
Sobic.010G007800.v3.1	-9.21245	4.41236e-16	2.42513e-13
Sobic.002G037400.v3.1	-4.94797	5.29872e-16	2.84898e-13
Sobic.005G062500.v3.1	-6.5135	6.7482e-16	3.55113e-13
Sobic.003G284200.v3.1	-4.59269	9.00391e-16	4.63945e-13
Sobic.003G351150.v3.1	-9.13387	9.96813e-16	4.93084e-13
Sobic.009G079801.v3.1	-9.13387	9.96813e-16	4.93084e-13
Sobic.004G295000.v3.1	-5.28995	1.2785e-15	6.20022e-13
Sobic.010G247300.v3.1	-4.40027	1.83837e-15	8.74394e-13
Sobic.002G224500.v3.1	-4.15652	3.51473e-15	1.64019e-12
Sobic.007G051800.v3.1	-4.24804	3.79491e-15	1.73814e-12
Sobic.010G238900.v3.1	-4.54105	3.89594e-15	1.75197e-12
Sobic.001G224700.v3.1	-4.14571	4.40886e-15	1.94722e-12
Sobic.007G221000.v3.1	-4.08689	7.2496e-15	3.14569e-12
Sobic.010G231900.v3.1	-4.14479	7.63014e-15	3.25373e-12
Sobic.001G224900.v3.1	-4.15523	9.52328e-15	3.99219e-12
Sobic.004G340200.v3.1	-4.05751	9.70812e-15	4.00185e-12
Sobic.001G224800.v3.1	-4.08941	1.07749e-14	4.36878e-12
Sobic.010G210600.v3.1	-4.07813	2.61854e-14	1.04459e-11
Sobic.001G225100.v3.1	-4.08304	2.67079e-14	1.04852e-11
Sobic.008G034300.v3.1	-4.07042	2.81252e-14	1.08691e-11
Sobic.001G035100.v3.1	-4.13172	4.03913e-14	1.53692e-11
Sobic.001G142900.v3.1	-4.2831	4.38469e-14	1.64313e-11
Sobic.004G018900.v3.1	-8.70514	1.22869e-13	4.5357e-11
Sobic.001G473900.v3.1	-3.82175	1.7873e-13	6.50078e-11
Sobic.007G124100.v3.1	-3.78451	1.88251e-13	6.74783e-11
Sobic.007G055600.v3.1	-8.66405	1.94425e-13	6.86957e-11
Sobic.008G114800.v3.1	-6.64658	2.28415e-13	7.95689e-11
Sobic.007G194900.v3.1	-5.99069	2.5721e-13	8.83552e-11
Sobic.001G404300.v3.1	-3.88016	3.13345e-13	1.06164e-10
Sobic.004G247700.v3.1	-4.14908	3.45949e-13	1.15626e-10
Sobic.001G508800.v3.1	-3.68776	6.19628e-13	2.04337e-10
Sobic.003G386800.v3.1	-3.74567	6.35097e-13	2.06682e-10
Sobic.001G259900.v3.1	-5.15116	6.8917e-13	2.21367e-10
Sobic.010G125400.v3.1	-3.68009	9.28749e-13	2.94497e-10
Sobic.008G177950.v3.1	8.49097	9.7341e-13	3.04751e-10
Sobic.004G296900.v3.1	-4.38293	1.02276e-12	3.16199e-10
Sobic.001G544400.v3.1	-3.79842	1.11755e-12	3.39413e-10
Sobic.002G423600.v3.1	-3.86118	1.12529e-12	3.39413e-10
Sobic.001G525200.v3.1	-3.64738	1.34211e-12	3.99933e-10
Sobic.003G215800.v3.1	-3.60746	1.38969e-12	4.09182e-10
Sobic.004G167700.v3.1	-4.67381	1.64385e-12	4.78322e-10
Sobic.001G146400.v3.1	-3.85671	3.30777e-12	9.51291e-10
Sobic.004G286600.v3.1	-3.52433	3.56567e-12	1.01368e-09
Sobic.001G500200.v3.1	-3.59765	3.6761e-12	1.03319e-09
Sobic.006G249200.v3.1	8.34971	4.67875e-12	1.30022e-09
Sobic.007G132600.v3.1	-3.80989	4.7753e-12	1.3123e-09
Sobic.005G016400.v3.1	-3.63214	6.07363e-12	1.65076e-09
Sobic.001G065900.v3.1	-3.6831	6.61748e-12	1.73872e-09
Sobic.002G160600.v3.1	-8.33138	6.74875e-12	1.73872e-09
Sobic.008G136601.v3.1	-8.33138	6.74875e-12	1.73872e-09
Sobic.001G181000.v3.1	-8.32054	6.74875e-12	1.73872e-09
Sobic.002G178101.v3.1	8.30258	6.74875e-12	1.73872e-09
Sobic.003G079300.v3.1	-3.52734	7.38458e-12	1.88291e-09
Sobic.001G520100.v3.1	-3.52606	7.9966e-12	2.01816e-09
Sobic.003G231700.v3.1	8.26841	9.80152e-12	2.4487e-09
Sobic.009G238600.v3.1	-4.00495	9.94968e-12	2.46085e-09
Sobic.002G339000.v3.1	-3.44773	1.32649e-11	3.24831e-09
Sobic.009G169000.v3.1	-3.43321	1.38649e-11	3.36197e-09
Sobic.007G118100.v3.1	-8.27225	1.43369e-11	3.44266e-09
Sobic.008G135100.v3.1	-3.87304	1.47529e-11	3.50849e-09
Sobic.008G188000.v3.1	-3.75874	1.93645e-11	4.56136e-09
Sobic.001G482800.v3.1	-3.75182	2.62049e-11	6.1144e-09
Sobic.002G311300.v3.1	-3.60167	2.92039e-11	6.75046e-09
Sobic.003G176300.v3.1	8.14866	3.13717e-11	7.18442e-09
Sobic.009G066800.v3.1	-3.61853	3.36558e-11	7.63679e-09
Sobic.001G034900.v3.1	-3.5907	3.77991e-11	8.49896e-09
Sobic.009G215700.v3.1	-3.7726	4.16657e-11	9.28394e-09
Sobic.001G163600.v3.1	-3.82358	5.13506e-11	1.13398e-08
Sobic.003G173700.v3.1	-3.50041	5.27397e-11	1.15435e-08
Sobic.001G493500.v3.1	-3.8087	6.12723e-11	1.32934e-08
Sobic.002G225400.v3.1	-3.3891	6.60518e-11	1.42057e-08
Sobic.002G338800.v3.1	-3.3536	6.69183e-11	1.4268e-08
Sobic.006G097800.v3.1	-4.02186	9.1971e-11	1.9442e-08
Sobic.002G388900.v3.1	-3.26584	1.5104e-10	3.16581e-08
Sobic.009G217500.v3.1	-3.67099	1.55049e-10	3.22255e-08
Sobic.009G076600.v3.1	-8.00916	1.65814e-10	3.41757e-08
Sobic.008G066200.v3.1	-3.73264	1.70841e-10	3.49208e-08
Sobic.009G213000.v3.1	-3.19152	1.73712e-10	3.52165e-08
Sobic.010G164400.v3.1	-3.20008	1.82028e-10	3.66023e-08
Sobic.003G082600.v3.1	-3.17966	1.94411e-10	3.87206e-08
Sobic.010G117900.v3.1	-4.34245	1.95693e-10	3.87206e-08
Sobic.001G052500.v3.1	-3.93297	2.36312e-10	4.63865e-08
Sobic.008G149900.v3.1	-3.17411	2.53372e-10	4.93437e-08
Sobic.003G268800.v3.1	-3.30318	2.73182e-10	5.2786e-08
Sobic.001G353300.v3.1	-3.15108	2.80126e-10	5.37082e-08
Sobic.007G143400.v3.1	-3.69549	4.23811e-10	8.06317e-08
Sobic.009G154200.v3.1	-3.40362	4.64224e-10	8.76462e-08
Sobic.004G315600.v3.1	-3.11934	4.97891e-10	9.3208e-08
Sobic.001G524750.v3.1	-3.20319	5.01219e-10	9.3208e-08
Sobic.002G389000.v3.1	-3.14499	5.10865e-10	9.42927e-08
Sobic.010G162900.v3.1	-3.17405	5.46707e-10	1.00161e-07
Sobic.006G113800.v3.1	-3.10231	6.09301e-10	1.10742e-07
Sobic.005G177500.v3.1	-3.47315	6.13419e-10	1.10742e-07
Sobic.002G318100.v3.1	-3.14726	6.32796e-10	1.13413e-07
Sobic.001G061000.v3.1	-7.8683	6.37639e-10	1.13459e-07
Sobic.010G040700.v3.1	-3.27292	6.49959e-10	1.14741e-07
Sobic.001G125700.v3.1	-3.08282	6.54125e-10	1.14741e-07
Sobic.007G074000.v3.1	-3.15484	6.71596e-10	1.16808e-07
Sobic.010G084400.v3.1	-3.12618	6.75353e-10	1.16808e-07
Sobic.007G214600.v3.1	-3.09574	7.4393e-10	1.27775e-07
Sobic.003G248901.v3.1	-3.29736	7.64103e-10	1.29575e-07
Sobic.001G056400.v3.1	-3.8193	7.64889e-10	1.29575e-07
Sobic.001G019601.v3.1	-7.84514	8.05439e-10	1.35517e-07
Sobic.005G103600.v3.1	-3.1808	9.11452e-10	1.52317e-07
Sobic.004G309600.v3.1	-3.0365	9.57993e-10	1.5902e-07
Sobic.010G092900.v3.1	-3.15135	1.16518e-09	1.92122e-07
Sobic.004G088551.v3.1	-3.12379	1.1989e-09	1.96374e-07
Sobic.001G059400.v3.1	-3.0644	1.20719e-09	1.96431e-07
Sobic.007G213800.v3.1	-3.04518	1.72935e-09	2.78505e-07
Sobic.007G131700.v3.1	-3.17189	1.73411e-09	2.78505e-07
Sobic.009G069800.v3.1	-2.96719	2.04738e-09	3.26696e-07
Sobic.010G150450.v3.1	7.70418	2.10963e-09	3.34471e-07
Sobic.004G321000.v3.1	-2.99198	2.15471e-09	3.39442e-07
Sobic.010G178500.v3.1	-3.07527	2.22636e-09	3.4851e-07
Sobic.004G227400.v3.1	-3.03873	2.48721e-09	3.86895e-07
Sobic.007G086800.v3.1	-3.01974	2.54826e-09	3.91633e-07
Sobic.002G371800.v3.1	-3.84232	2.54934e-09	3.91633e-07
Sobic.001G195200.v3.1	-2.96336	2.6617e-09	4.0637e-07
Sobic.008G015000.v3.1	-3.03685	2.89291e-09	4.38959e-07
Sobic.002G067000.v3.1	-2.93455	3.04432e-09	4.59117e-07
Sobic.003G286700.v3.1	-3.07278	3.1345e-09	4.68094e-07
Sobic.003G327400.v3.1	-5.08313	3.1417e-09	4.68094e-07
Sobic.002G195900.v3.1	-2.93931	3.2765e-09	4.85256e-07
Sobic.007G226000.v3.1	-3.06719	3.40009e-09	5.00562e-07
Sobic.001G255700.v3.1	-2.94212	3.51743e-09	5.14772e-07
Sobic.006G101100.v3.1	-4.31843	3.80275e-09	5.50907e-07
Sobic.001G371800.v3.1	-2.95049	3.80888e-09	5.50907e-07
Sobic.010G234700.v3.1	-2.9302	3.92273e-09	5.64074e-07
Sobic.010G212100.v3.1	-3.27602	4.37561e-09	6.2556e-07
Sobic.003G144500.v3.1	-7.65374	4.4841e-09	6.37386e-07
Sobic.003G216232.v3.1	-2.89138	4.62803e-09	6.54087e-07
Sobic.009G239500.v3.1	-2.88751	4.76511e-09	6.69633e-07
Sobic.010G032100.v3.1	-2.89954	4.91036e-09	6.86147e-07
Sobic.001G063000.v3.1	-3.01525	4.97308e-09	6.91006e-07
Sobic.001G339200.v3.1	-3.21883	5.0897e-09	7.0326e-07
Sobic.002G219200.v3.1	-2.90176	5.24818e-09	7.2113e-07
Sobic.007G214400.v3.1	-2.8969	5.43371e-09	7.42497e-07
Sobic.003G258700.v3.1	-3.08645	5.51815e-09	7.49893e-07
Sobic.001G035000.v3.1	-3.25856	6.02176e-09	8.10214e-07
Sobic.006G203000.v3.1	-3.03736	6.02755e-09	8.10214e-07
Sobic.010G075600.v3.1	-3.30465	6.71963e-09	8.9836e-07
Sobic.006G194200.v3.1	-2.88307	7.446e-09	9.90118e-07
Sobic.001G372500.v3.1	-2.84622	7.51276e-09	9.93653e-07
Sobic.005G055300.v3.1	-2.92926	7.59028e-09	9.98565e-07
Sobic.003G216166.v3.1	-2.85401	7.71198e-09	1.00921e-06
Sobic.003G349600.v3.1	-3.00939	8.47073e-09	1.10267e-06
Sobic.004G086800.v3.1	-2.82933	9.071e-09	1.17462e-06
Sobic.009G044400.v3.1	-2.88495	1.10066e-08	1.41785e-06
Sobic.006G069200.v3.1	-3.05505	1.10706e-08	1.4187e-06
Sobic.003G034300.v3.1	-2.80258	1.2081e-08	1.54021e-06
Sobic.002G299200.v3.1	-3.47561	1.43247e-08	1.81689e-06
Sobic.003G136500.v3.1	-2.8513	1.51159e-08	1.90746e-06
Sobic.005G121200.v3.1	-2.8069	1.52052e-08	1.90899e-06
Sobic.001G353400.v3.1	-2.77407	1.63204e-08	2.03865e-06
Sobic.006G163900.v3.1	-2.77307	1.645e-08	2.04451e-06
Sobic.010G045700.v3.1	-3.4078	1.74998e-08	2.15646e-06
Sobic.003G270200.v3.1	-4.13006	1.75251e-08	2.15646e-06
Sobic.003G292400.v3.1	-4.10974	2.05182e-08	2.51226e-06
Sobic.010G160033.v3.1	-2.89452	2.06598e-08	2.51714e-06
Sobic.001G535300.v3.1	7.43659	2.22019e-08	2.69176e-06
Sobic.002G333300.v3.1	-2.83508	2.29005e-08	2.76291e-06
Sobic.002G043400.v3.1	-2.74011	2.33525e-08	2.80377e-06
Sobic.009G036100.v3.1	-2.74692	2.60639e-08	3.1142e-06
Sobic.010G106601.v3.1	-3.42985	2.62042e-08	3.1159e-06
Sobic.004G333900.v3.1	-2.72248	2.79239e-08	3.30451e-06
Sobic.002G232800.v3.1	-2.74598	3.14404e-08	3.70294e-06
Sobic.002G100100.v3.1	3.41993	3.16874e-08	3.71433e-06
Sobic.006G039300.v3.1	7.34175	3.89913e-08	4.54892e-06
Sobic.006G140200.v3.1	-2.74436	3.93554e-08	4.56985e-06
Sobic.002G368500.v3.1	-2.68573	4.21689e-08	4.85346e-06
Sobic.003G216000.v3.1	-2.74849	4.21904e-08	4.85346e-06
Sobic.001G339300.v3.1	-3.15201	4.29997e-08	4.92366e-06
Sobic.010G211100.v3.1	-3.89784	4.62441e-08	5.27011e-06
Sobic.009G174500.v3.1	-2.86536	4.64515e-08	5.27011e-06
Sobic.003G087100.v3.1	-2.68103	4.85135e-08	5.47892e-06
Sobic.004G019400.v3.1	-3.66934	5.39111e-08	6.06083e-06
Sobic.004G278100.v3.1	-2.72342	5.51868e-08	6.17617e-06
Sobic.002G361100.v3.1	-2.6954	5.63227e-08	6.2749e-06
Sobic.005G215766.v3.1	-3.52069	5.88029e-08	6.52184e-06
Sobic.006G032700.v3.1	-2.66257	6.12056e-08	6.75803e-06
Sobic.002G418900.v3.1	-2.72927	6.73209e-08	7.40021e-06
Sobic.002G123750.v3.1	7.27143	6.96116e-08	7.61815e-06
Sobic.003G144800.v3.1	-2.83001	7.13381e-08	7.77271e-06
Sobic.003G387000.v3.1	-2.66209	7.2577e-08	7.87301e-06
Sobic.003G323100.v3.1	-2.74344	7.52669e-08	8.1194e-06
Sobic.004G281700.v3.1	-3.02131	7.58331e-08	8.1194e-06
Sobic.004G032300.v3.1	-3.01382	7.58331e-08	8.1194e-06
Sobic.009G198200.v3.1	-3.47403	7.72487e-08	8.23531e-06
Sobic.005G072000.v3.1	3.66358	8.60091e-08	9.12989e-06
Sobic.005G215700.v3.1	-4.12818	9.2128e-08	9.73761e-06
Sobic.003G234000.v3.1	-2.65207	9.48599e-08	9.9837e-06
Sobic.007G123300.v3.1	-3.4614	1.01847e-07	1.06737e-05
Sobic.003G268900.v3.1	-2.74885	1.02481e-07	1.06948e-05
Sobic.003G354000.v3.1	-2.5884	1.11464e-07	1.15834e-05
Sobic.010G023300.v3.1	-2.60921	1.16014e-07	1.20057e-05
Sobic.003G052300.v3.1	-2.5835	1.17811e-07	1.2141e-05
Sobic.003G310500.v3.1	-2.75859	1.23731e-07	1.2698e-05
Sobic.006G175100.v3.1	7.21107	1.26463e-07	1.29248e-05
Sobic.007G133900.v3.1	-3.17096	1.27461e-07	1.29732e-05
Sobic.001G044800.v3.1	-2.58371	1.28896e-07	1.30655e-05
Sobic.007G109800.v3.1	-4.0712	1.33753e-07	1.35025e-05
Sobic.004G243100.v3.1	-2.57111	1.36221e-07	1.36957e-05
Sobic.006G210300.v3.1	-2.58286	1.37735e-07	1.37919e-05
Sobic.010G256500.v3.1	-2.79367	1.43627e-07	1.43238e-05
Sobic.004G189400.v3.1	-2.56937	1.61953e-07	1.60866e-05
Sobic.002G358600.v3.1	-2.56913	1.70957e-07	1.68448e-05
Sobic.002G022500.v3.1	-7.19162	1.71629e-07	1.68448e-05
Sobic.010G270200.v3.1	7.16226	1.71629e-07	1.68448e-05
Sobic.007G060900.v3.1	2.90861	1.73112e-07	1.68794e-05
Sobic.001G138600.v3.1	-2.65743	1.73346e-07	1.68794e-05
Sobic.001G424200.v3.1	-3.87387	1.79236e-07	1.73845e-05
Sobic.009G208000.v3.1	-2.58146	1.83144e-07	1.76942e-05
Sobic.001G146500.v3.1	-2.58594	1.84908e-07	1.77951e-05
Sobic.001G231400.v3.1	-2.5809	1.88885e-07	1.81073e-05
Sobic.002G143300.v3.1	-4.03105	1.95515e-07	1.86706e-05
Sobic.003G199400.v3.1	-2.63749	2.00248e-07	1.90489e-05
Sobic.009G049500.v3.1	2.70492	2.08687e-07	1.97757e-05
Sobic.004G248700.v3.1	-2.57771	2.21645e-07	2.09235e-05
Sobic.003G310000.v3.1	-3.5014	2.26172e-07	2.12696e-05
Sobic.001G104900.v3.1	-2.53185	2.31668e-07	2.16797e-05
Sobic.005G102350.v3.1	-7.19426	2.34039e-07	2.16797e-05
Sobic.006G184800.v3.1	-7.17625	2.34039e-07	2.16797e-05
Sobic.008G055650.v3.1	7.14304	2.34039e-07	2.16797e-05
Sobic.003G365600.v3.1	-2.58581	2.35872e-07	2.1768e-05
Sobic.002G271000.v3.1	-3.26213	2.41707e-07	2.22236e-05
Sobic.003G280100.v3.1	-2.69802	2.59941e-07	2.38115e-05
Sobic.002G250900.v3.1	-3.04772	2.62004e-07	2.3912e-05
Sobic.010G112401.v3.1	4.40735	2.69409e-07	2.44974e-05
Sobic.006G005600.v3.1	-2.54347	2.71649e-07	2.46106e-05
Sobic.003G360900.v3.1	-2.56239	2.75603e-07	2.48777e-05
Sobic.004G305000.v3.1	-2.53072	2.78542e-07	2.50515e-05
Sobic.001G225200.v3.1	-2.61729	2.81212e-07	2.52e-05
Sobic.002G225700.v3.1	-3.69623	2.87822e-07	2.56993e-05
Sobic.001G377600.v3.1	-2.74048	3.09909e-07	2.75718e-05
Sobic.007G125600.v3.1	-2.55973	3.11036e-07	2.75729e-05
Sobic.006G207000.v3.1	-2.83241	3.17036e-07	2.80045e-05
Sobic.007G168000.v3.1	-2.57365	3.18601e-07	2.80426e-05
Sobic.003G020700.v3.1	7.08689	3.2072e-07	2.8129e-05
Sobic.001G162700.v3.1	-2.56337	3.33915e-07	2.91398e-05
Sobic.004G221900.v3.1	-2.8839	3.34601e-07	2.91398e-05
Sobic.010G265600.v3.1	-2.47994	3.37186e-07	2.92618e-05
Sobic.009G071800.v3.1	-2.47275	3.46846e-07	2.99949e-05
Sobic.010G238600.v3.1	-2.50148	3.55723e-07	3.06554e-05
Sobic.001G319700.v3.1	-3.2254	3.57491e-07	3.07008e-05
Sobic.004G162400.v3.1	-2.46701	3.65673e-07	3.12099e-05
Sobic.009G204100.v3.1	-2.48814	3.65943e-07	3.12099e-05
Sobic.009G044600.v3.1	-2.49995	3.79139e-07	3.22242e-05
Sobic.004G084100.v3.1	-2.46541	4.12031e-07	3.48999e-05
Sobic.004G189500.v3.1	-2.47765	4.17033e-07	3.5203e-05
Sobic.006G196700.v3.1	-3.25201	4.19359e-07	3.52789e-05
Sobic.007G125400.v3.1	4.3705	4.35067e-07	3.64763e-05
Sobic.001G040200.v3.1	-2.4466	4.38167e-07	3.66121e-05
Sobic.008G005900.v3.1	-2.5075	4.41403e-07	3.66635e-05
Sobic.002G404100.v3.1	7.04701	4.41746e-07	3.66635e-05
Sobic.003G028000.v3.1	-3.19606	4.65958e-07	3.85436e-05
Sobic.002G367100.v3.1	-2.44839	4.93299e-07	4.06692e-05
Sobic.010G141800.v3.1	2.81486	5.18822e-07	4.26314e-05
Sobic.001G388500.v3.1	-3.17894	5.32633e-07	4.36213e-05
Sobic.003G066900.v3.1	2.7664	5.83795e-07	4.76535e-05
Sobic.009G120800.v3.1	-2.45845	6.0027e-07	4.88371e-05
Sobic.002G213050.v3.1	6.99432	6.11649e-07	4.95997e-05
Sobic.001G319500.v3.1	-2.41697	6.16949e-07	4.9866e-05
Sobic.001G226401.v3.1	-2.53971	6.25204e-07	5.02339e-05
Sobic.005G122500.v3.1	-2.43461	6.25562e-07	5.02339e-05
Sobic.003G039400.v3.1	-3.19287	6.41408e-07	5.13397e-05
Sobic.007G077100.v3.1	-2.42958	6.6156e-07	5.27818e-05
Sobic.002G265800.v3.1	-2.41394	6.67201e-07	5.30607e-05
Sobic.004G279000.v3.1	-2.51319	6.81108e-07	5.39931e-05
Sobic.004G139100.v3.1	-3.30038	7.09069e-07	5.603e-05
Sobic.006G190600.v3.1	-2.4733	7.29871e-07	5.74878e-05
Sobic.001G259600.v3.1	-2.5439	7.32166e-07	5.74878e-05
Sobic.001G523866.v3.1	-2.45152	7.57326e-07	5.92752e-05
Sobic.003G230100.v3.1	-2.48492	7.67605e-07	5.98902e-05
Sobic.008G080900.v3.1	-2.39756	7.96301e-07	6.19337e-05
Sobic.003G031500.v3.1	-2.51567	8.27777e-07	6.418e-05
Sobic.005G016900.v3.1	-2.61506	8.45548e-07	6.52025e-05
Sobic.006G145700.v3.1	-7.00382	8.51511e-07	6.52025e-05
Sobic.002G118300.v3.1	-6.96642	8.51511e-07	6.52025e-05
Sobic.004G070400.v3.1	6.95003	8.51511e-07	6.52025e-05
Sobic.010G209100.v3.1	-2.58092	9.8348e-07	7.50754e-05
Sobic.002G344700.v3.1	-2.36262	9.91884e-07	7.54839e-05
Sobic.007G108400.v3.1	-2.36847	1.0081e-06	7.64825e-05
Sobic.010G135600.v3.1	-2.41927	1.02344e-06	7.74086e-05
Sobic.001G387900.v3.1	-2.37666	1.10497e-06	8.3276e-05
Sobic.002G021132.v3.1	-2.38116	1.10774e-06	8.3276e-05
Sobic.003G291200.v3.1	-2.35673	1.17904e-06	8.83673e-05
Sobic.005G073900.v3.1	6.92971	1.19212e-06	8.90773e-05
Sobic.010G036100.v3.1	-2.47774	1.21506e-06	9.05185e-05
Sobic.001G350300.v3.1	-2.95615	1.23694e-06	9.18718e-05
Sobic.010G084100.v3.1	-3.30107	1.2596e-06	9.32745e-05
Sobic.004G169900.v3.1	-2.43512	1.31105e-06	9.67949e-05
Sobic.005G082600.v3.1	-2.71409	1.32532e-06	9.75567e-05
Sobic.010G247200.v3.1	-2.33822	1.33624e-06	9.80692e-05
Sobic.009G015166.v3.1	4.83612	1.34182e-06	9.81873e-05
Sobic.003G442601.v3.1	-2.42404	1.37644e-06	0.000100423
Sobic.001G113400.v3.1	-2.6657	1.38377e-06	0.000100474
Sobic.009G181400.v3.1	-2.40745	1.38527e-06	0.000100474
Sobic.003G267700.v3.1	-2.34136	1.43984e-06	0.000104127
Sobic.003G093000.v3.1	-2.63819	1.49142e-06	0.000107344
Sobic.004G227700.v3.1	-2.32455	1.49299e-06	0.000107344
Sobic.010G011900.v3.1	-2.38284	1.55784e-06	0.000111682
Sobic.008G095000.v3.1	-2.33669	1.6267e-06	0.000116281
Sobic.002G369800.v3.1	-2.33751	1.66218e-06	0.000118475
Sobic.008G192100.v3.1	-6.89383	1.67869e-06	0.000119006
Sobic.001G071100.v3.1	-2.33516	1.67926e-06	0.000119006
Sobic.003G198200.v3.1	-2.30867	1.7251e-06	0.000121905
Sobic.005G165400.v3.1	2.3094	1.80393e-06	0.000127113
Sobic.001G216500.v3.1	2.3599	1.82931e-06	0.000128535
Sobic.001G104100.v3.1	-2.39667	1.84205e-06	0.000129063
Sobic.010G128000.v3.1	-2.3174	1.89855e-06	0.000132646
Sobic.006G182800.v3.1	-2.34342	1.9093e-06	0.000133022
Sobic.003G086600.v3.1	-2.30939	1.94858e-06	0.000135059
Sobic.008G171200.v3.1	2.81289	1.94947e-06	0.000135059
Sobic.002G386000.v3.1	-2.33846	1.97905e-06	0.000136726
Sobic.002G017750.v3.1	-2.42933	2.04453e-06	0.000140856
Sobic.002G141800.v3.1	-2.40571	2.05918e-06	0.000141472
Sobic.009G235500.v3.1	3.30951	2.16895e-06	0.0001486
Sobic.010G160066.v3.1	2.91814	2.20712e-06	0.000150797
Sobic.001G397200.v3.1	-2.2824	2.25095e-06	0.000153364
Sobic.006G114200.v3.1	-2.33689	2.25708e-06	0.000153364
Sobic.004G195800.v3.1	-2.28838	2.43324e-06	0.000164881
Sobic.001G028800.v3.1	-2.27031	2.44013e-06	0.000164896
Sobic.001G195100.v3.1	-2.26977	2.46972e-06	0.00016644
Sobic.001G329600.v3.1	-2.53735	2.48279e-06	0.000166867
Sobic.007G181500.v3.1	-2.3442	2.71524e-06	0.000181995
Sobic.001G109000.v3.1	-2.73067	2.73605e-06	0.000182894
Sobic.006G205600.v3.1	-2.4283	2.77423e-06	0.000184946
Sobic.001G391300.v3.1	-2.24815	2.93476e-06	0.000195122
Sobic.001G372100.v3.1	-2.2513	2.9931e-06	0.000198467
Sobic.009G145200.v3.1	-2.28396	3.0975e-06	0.000204841
Sobic.009G201500.v3.1	-2.23987	3.19635e-06	0.000210814
Sobic.008G129000.v3.1	-2.24935	3.20867e-06	0.000211064
Sobic.005G050300.v3.1	-3.11735	3.22669e-06	0.000211686
Sobic.009G197300.v3.1	2.2398	3.31843e-06	0.000217129
Sobic.003G252300.v3.1	-2.25456	3.38385e-06	0.000220074
Sobic.010G239166.v3.1	-6.77475	3.39013e-06	0.000220074
Sobic.010G078000.v3.1	6.74031	3.39013e-06	0.000220074
Sobic.001G107800.v3.1	-2.23402	3.42967e-06	0.000222058
Sobic.010G023200.v3.1	-2.24611	3.47843e-06	0.000224627
Sobic.005G037000.v3.1	-2.35813	3.51094e-06	0.000225846
Sobic.006G277500.v3.1	2.31127	3.51557e-06	0.000225846
Sobic.004G101400.v3.1	-2.22663	3.58088e-06	0.000229445
Sobic.003G323500.v3.1	-2.27709	3.65158e-06	0.00023301
Sobic.009G183101.v3.1	-2.25304	3.65535e-06	0.00023301
Sobic.K013100.v3.1	-2.26318	3.70768e-06	0.000235441
Sobic.004G222500.v3.1	-2.6156	3.71252e-06	0.000235441
Sobic.010G010100.v3.1	3.24837	3.8384e-06	0.000242801
Sobic.004G125200.v3.1	2.41971	3.99811e-06	0.000252258
Sobic.009G142200.v3.1	-2.24519	4.09448e-06	0.000257681
Sobic.002G197000.v3.1	2.58512	4.16631e-06	0.000261536
Sobic.001G097600.v3.1	-2.20768	4.2105e-06	0.000263641
Sobic.010G205700.v3.1	-2.56519	4.25165e-06	0.000265545
Sobic.010G210800.v3.1	-2.50306	4.3423e-06	0.000270524
Sobic.001G092600.v3.1	-2.29331	4.38842e-06	0.00027271
Sobic.010G031900.v3.1	-2.20709	4.40374e-06	0.000272977
Sobic.009G046600.v3.1	-2.20214	4.42617e-06	0.000273681
Sobic.001G443800.v3.1	-2.20255	4.45486e-06	0.000274768
Sobic.001G231600.v3.1	-2.33457	4.65106e-06	0.000286156
Sobic.003G147301.v3.1	-2.31165	4.67917e-06	0.000287171
Sobic.002G060700.v3.1	-6.74892	4.8641e-06	0.000297781
Sobic.005G057700.v3.1	3.02583	4.96581e-06	0.000303257
Sobic.004G071200.v3.1	-2.19706	5.00073e-06	0.000304638
Sobic.009G116700.v3.1	-2.20715	5.02621e-06	0.000305438
Sobic.005G116601.v3.1	-2.71613	5.19812e-06	0.000315111
Sobic.003G334600.v3.1	-2.20699	5.25126e-06	0.00031686
Sobic.010G032000.v3.1	-2.18662	5.2526e-06	0.00031686
Sobic.009G196700.v3.1	2.22073	5.44015e-06	0.000327375
Sobic.002G018100.v3.1	-2.40314	5.54151e-06	0.000332665
Sobic.004G229300.v3.1	-2.27954	5.88893e-06	0.000352665
Sobic.002G064700.v3.1	-2.39425	5.96004e-06	0.000356062
Sobic.009G196300.v3.1	-2.40204	6.06485e-06	0.000361295
Sobic.002G172000.v3.1	-2.19082	6.07686e-06	0.000361295
Sobic.003G345100.v3.1	-2.1873	6.21718e-06	0.000368752
Sobic.001G523932.v3.1	-2.22205	6.30334e-06	0.000372968
Sobic.010G118950.v3.1	2.30906	6.38921e-06	0.000377007
Sobic.004G338200.v3.1	-2.18926	6.40208e-06	0.000377007
Sobic.001G095700.v3.1	-2.20352	6.51168e-06	0.000382549
Sobic.002G415600.v3.1	-2.17144	6.80749e-06	0.00039898
Sobic.003G144600.v3.1	-2.17206	6.8706e-06	0.000401727
Sobic.009G157800.v3.1	-2.35483	6.93328e-06	0.000404436
Sobic.009G230500.v3.1	-2.20879	7.02518e-06	0.00040696
Sobic.004G222150.v3.1	6.67564	7.02592e-06	0.00040696
Sobic.008G156500.v3.1	6.62688	7.02592e-06	0.00040696
Sobic.001G076100.v3.1	-2.1536	7.33223e-06	0.000423381
Sobic.003G068800.v3.1	2.21359	7.34365e-06	0.000423381
Sobic.001G076300.v3.1	-2.9614	7.53615e-06	0.000433469
Sobic.010G242800.v3.1	3.97813	7.55886e-06	0.000433766
Sobic.009G072100.v3.1	-2.14413	7.7872e-06	0.000445836
Sobic.002G220000.v3.1	-2.85944	8.0236e-06	0.000458309
Sobic.002G358300.v3.1	-2.15474	8.11727e-06	0.000462591
Sobic.005G205300.v3.1	-2.18908	8.33614e-06	0.000473972
Sobic.004G245900.v3.1	-2.21301	8.41414e-06	0.00047731
Sobic.009G110200.v3.1	-2.26199	8.50834e-06	0.000481549
Sobic.010G076700.v3.1	-2.15688	8.54911e-06	0.000482751
Sobic.004G157100.v3.1	-2.13404	8.80265e-06	0.000495936
Sobic.001G163300.v3.1	-2.21831	8.93485e-06	0.000501347
Sobic.009G168800.v3.1	-2.95148	8.93924e-06	0.000501347
Sobic.005G103500.v3.1	-2.12275	9.1103e-06	0.000509785
Sobic.007G201100.v3.1	-2.16323	9.16065e-06	0.000511446
Sobic.009G036000.v3.1	-2.14097	9.291e-06	0.000517555
Sobic.003G277500.v3.1	-2.13192	9.39834e-06	0.000522358
Sobic.004G280900.v3.1	-2.13857	9.7548e-06	0.000540954
Sobic.001G482700.v3.1	-2.16359	1.00015e-05	0.000553395
Sobic.001G101600.v3.1	2.6369	1.0065e-05	0.000555666
Sobic.005G230700.v3.1	-6.61407	1.02195e-05	0.000560442
Sobic.001G128800.v3.1	6.61154	1.02195e-05	0.000560442
Sobic.003G278100.v3.1	6.57156	1.02195e-05	0.000560442
Sobic.004G164300.v3.1	2.95389	1.06176e-05	0.000579928
Sobic.008G066401.v3.1	-3.39586	1.06217e-05	0.000579928
Sobic.K029900.v3.1	-2.14197	1.07135e-05	0.000583652
Sobic.008G036000.v3.1	-2.28717	1.09226e-05	0.000593735
Sobic.010G209200.v3.1	-2.2468	1.10651e-05	0.000600162
Sobic.001G431500.v3.1	-2.16893	1.11688e-05	0.00060446
Sobic.002G371900.v3.1	-2.15835	1.1427e-05	0.000617085
Sobic.002G353800.v3.1	-2.18841	1.16124e-05	0.000625633
Sobic.010G221800.v3.1	-2.09968	1.16359e-05	0.000625633
Sobic.010G084700.v3.1	-2.10742	1.16884e-05	0.000627094
Sobic.010G273600.v3.1	-2.12439	1.19069e-05	0.000637432
Sobic.001G441100.v3.1	-2.34837	1.21795e-05	0.000650617
Sobic.006G097600.v3.1	-2.26842	1.23528e-05	0.000657145
Sobic.001G326200.v3.1	-2.28369	1.23549e-05	0.000657145
Sobic.003G364200.v3.1	2.20003	1.24172e-05	0.000659044
Sobic.001G447500.v3.1	-2.10642	1.24914e-05	0.000661563
Sobic.010G273700.v3.1	-2.17836	1.26156e-05	0.000666713
Sobic.007G154350.v3.1	2.40472	1.31241e-05	0.000692109
Sobic.001G051600.v3.1	-2.08665	1.35665e-05	0.000713914
Sobic.001G515700.v3.1	-3.3336	1.37134e-05	0.000720113
Sobic.010G091100.v3.1	-2.42979	1.37479e-05	0.000720396
Sobic.002G388800.v3.1	-2.08867	1.38285e-05	0.000722008
Sobic.007G077001.v3.1	-2.12201	1.3841e-05	0.000722008
Sobic.003G267900.v3.1	-2.07983	1.38662e-05	0.000722008
Sobic.009G163900.v3.1	-2.0787	1.39319e-05	0.000723902
Sobic.007G156700.v3.1	-2.49008	1.4046e-05	0.000728301
Sobic.001G170301.v3.1	-2.10773	1.40888e-05	0.000728992
Sobic.009G136500.v3.1	-2.20593	1.4204e-05	0.000733419
Sobic.003G083700.v3.1	3.07701	1.47478e-05	0.00075991
Sobic.006G272700.v3.1	-2.20242	1.48552e-05	0.000763856
Sobic.005G165201.v3.1	2.37438	1.49344e-05	0.000766335
Sobic.005G221000.v3.1	6.53641	1.49728e-05	0.000766711
Sobic.007G180300.v3.1	-2.0974	1.51936e-05	0.000776412
Sobic.004G199600.v3.1	-2.08814	1.53486e-05	0.000782717
Sobic.004G299850.v3.1	-2.07047	1.54133e-05	0.0007844
Sobic.002G305600.v3.1	-2.15404	1.54598e-05	0.000785149
Sobic.010G252500.v3.1	-2.09883	1.60558e-05	0.000813745
Sobic.009G014600.v3.1	-2.13065	1.6095e-05	0.000814064
Sobic.003G432700.v3.1	-2.06321	1.62273e-05	0.000819081
Sobic.005G060700.v3.1	3.06169	1.628e-05	0.000820068
Sobic.002G389100.v3.1	-2.1156	1.71155e-05	0.000860401
Sobic.003G268700.v3.1	-2.06511	1.80953e-05	0.000907812
Sobic.001G239601.v3.1	-2.38557	1.8299e-05	0.000916174
Sobic.001G157900.v3.1	-2.14839	1.83669e-05	0.000917715
Sobic.001G318700.v3.1	-2.0462	1.84906e-05	0.000922033
Sobic.002G080100.v3.1	-2.04374	1.88417e-05	0.000937649
Sobic.003G007400.v3.1	2.27475	1.89533e-05	0.000941309
Sobic.007G110366.v3.1	2.68152	1.93588e-05	0.000959522
Sobic.002G193900.v3.1	2.28182	1.96214e-05	0.000970594
Sobic.006G128200.v3.1	-2.07876	1.97462e-05	0.000974818
Sobic.003G417200.v3.1	-2.08221	1.98006e-05	0.000975556
Sobic.009G080400.v3.1	-2.29217	2.00491e-05	0.000985835
Sobic.002G252200.v3.1	-2.12514	2.01352e-05	0.000988105
Sobic.010G100300.v3.1	-2.24172	2.03282e-05	0.000994778
Sobic.004G052401.v3.1	-2.46993	2.03517e-05	0.000994778
Sobic.004G346400.v3.1	-2.03927	2.0501e-05	0.0010001
Sobic.001G397400.v3.1	-2.04163	2.06962e-05	0.00100764
Sobic.001G320700.v3.1	-2.04224	2.08408e-05	0.00101268
Sobic.008G075400.v3.1	-2.11266	2.09973e-05	0.00101829
Sobic.002G042200.v3.1	2.15577	2.10944e-05	0.00102099
Sobic.005G150300.v3.1	2.72447	2.12819e-05	0.00102806
Sobic.004G252400.v3.1	-2.05366	2.13449e-05	0.00102909
Sobic.001G217000.v3.1	-2.03172	2.1482e-05	0.00103368
Sobic.003G323700.v3.1	-3.46057	2.15372e-05	0.00103433
Sobic.007G187800.v3.1	-2.02578	2.16567e-05	0.00103805
Sobic.003G081900.v3.1	-2.02879	2.17416e-05	0.00104011
Sobic.004G166200.v3.1	-2.14677	2.19644e-05	0.00104874
Sobic.006G230100.v3.1	2.45801	2.21634e-05	0.0010562
Sobic.001G425500.v3.1	-2.11611	2.34029e-05	0.00111312
Sobic.006G207100.v3.1	-2.08944	2.35592e-05	0.00111642
Sobic.005G192100.v3.1	2.77968	2.35624e-05	0.00111642
Sobic.001G379600.v3.1	2.34659	2.37087e-05	0.0011212
Sobic.004G076800.v3.1	-2.72314	2.38574e-05	0.00112608
Sobic.004G148200.v3.1	-2.5414	2.46211e-05	0.00115991
Sobic.007G164750.v3.1	-2.02425	2.4729e-05	0.00116278
Sobic.001G291500.v3.1	-2.03865	2.54182e-05	0.00119292
Sobic.003G197200.v3.1	-2.00364	2.65215e-05	0.00124234
Sobic.010G015300.v3.1	-2.01378	2.6651e-05	0.00124605
Sobic.007G074400.v3.1	-2.00836	2.79682e-05	0.00130517
Sobic.002G080000.v3.1	-2.12427	2.82822e-05	0.00131733
Sobic.006G154800.v3.1	-1.9989	2.84477e-05	0.00132015
Sobic.002G338500.v3.1	-2.0013	2.84495e-05	0.00132015
Sobic.002G185000.v3.1	-2.84759	2.91043e-05	0.00133981
Sobic.001G039000.v3.1	-2.84354	2.91043e-05	0.00133981
Sobic.009G022500.v3.1	-2.05287	2.91103e-05	0.00133981
Sobic.005G004700.v3.1	-2.3823	2.9139e-05	0.00133981
Sobic.007G076000.v3.1	-2.00873	2.91439e-05	0.00133981
Sobic.004G282301.v3.1	-3.61946	3.00661e-05	0.00137964
Sobic.002G199500.v3.1	-2.0036	3.02462e-05	0.00138533
Sobic.003G082000.v3.1	-2.01817	3.03467e-05	0.00138736
Sobic.003G378000.v3.1	-1.99953	3.05343e-05	0.00139337
Sobic.003G130400.v3.1	-3.23381	3.07576e-05	0.00140097
Sobic.003G061300.v3.1	-1.9882	3.1024e-05	0.00141051
Sobic.006G073001.v3.1	2.1631	3.17221e-05	0.0014396
Sobic.002G260100.v3.1	-2.4589	3.20272e-05	0.00145078
Sobic.005G085200.v3.1	-1.9815	3.2193e-05	0.00145563
Sobic.009G209650.v3.1	2.34503	3.22582e-05	0.00145592
Sobic.010G141966.v3.1	6.38301	3.28845e-05	0.00147919
Sobic.003G048000.v3.1	-1.98305	3.28935e-05	0.00147919
Sobic.005G182800.v3.1	2.80083	3.36547e-05	0.00151067
Sobic.001G077600.v3.1	-2.07581	3.38321e-05	0.00151589
Sobic.003G064200.v3.1	-2.19836	3.41469e-05	0.00152723
Sobic.006G011400.v3.1	-1.99977	3.67634e-05	0.00164128
Sobic.005G039100.v3.1	-2.01673	3.68857e-05	0.00164377
Sobic.007G092000.v3.1	-1.96324	3.81688e-05	0.00169705
Sobic.001G065800.v3.1	-1.96233	3.82185e-05	0.00169705
Sobic.001G406300.v3.1	-1.96574	3.88347e-05	0.00172132
Sobic.010G267600.v3.1	-1.96213	3.90013e-05	0.00172562
Sobic.004G308900.v3.1	-2.12813	4.06725e-05	0.00179635
Sobic.003G369100.v3.1	-2.27014	4.13543e-05	0.0018232
Sobic.006G122800.v3.1	2.05335	4.21534e-05	0.00185309
Sobic.001G181100.v3.1	-2.02327	4.21822e-05	0.00185309
Sobic.010G112500.v3.1	3.73493	4.29873e-05	0.00188512
Sobic.003G313800.v3.1	-1.976	4.39735e-05	0.00192495
Sobic.010G179150.v3.1	2.37087	4.44674e-05	0.00194313
Sobic.005G084300.v3.1	-1.97002	4.46058e-05	0.00194336
Sobic.007G061300.v3.1	-3.032	4.46298e-05	0.00194336
Sobic.003G032800.v3.1	-1.97234	4.48903e-05	0.00195127
Sobic.002G282300.v3.1	-1.94398	4.50065e-05	0.00195289
Sobic.009G110500.v3.1	-2.59608	4.58462e-05	0.00198237
Sobic.003G337800.v3.1	-2.58748	4.58462e-05	0.00198237
Sobic.001G311000.v3.1	-1.94766	4.64026e-05	0.00200292
Sobic.009G133800.v3.1	-1.96314	4.77827e-05	0.00205578
Sobic.001G105900.v3.1	-1.99618	4.77934e-05	0.00205578
Sobic.002G217100.v3.1	-1.94719	4.90871e-05	0.00210344
Sobic.002G254000.v3.1	-6.37353	4.93267e-05	0.00210344
Sobic.002G156900.v3.1	-6.36327	4.93267e-05	0.00210344
Sobic.002G032400.v3.1	6.33279	4.93267e-05	0.00210344
Sobic.002G287000.v3.1	6.3242	4.93267e-05	0.00210344
Sobic.003G280200.v3.1	-1.95421	5.01803e-05	0.00213586
Sobic.010G040600.v3.1	-2.15066	5.02596e-05	0.00213586
Sobic.001G234100.v3.1	2.90247	5.07183e-05	0.00215166
Sobic.003G065201.v3.1	-2.1444	5.2124e-05	0.00220448
Sobic.003G355800.v3.1	-1.92804	5.21416e-05	0.00220448
Sobic.004G012300.v3.1	-2.09947	5.28432e-05	0.00223032
Sobic.005G142101.v3.1	-2.00929	5.31886e-05	0.00224108
Sobic.005G101500.v3.1	-2.07339	5.42579e-05	0.00228225
Sobic.004G228900.v3.1	-1.95727	5.57019e-05	0.00233901
Sobic.005G096600.v3.1	-1.96527	5.78537e-05	0.00242525
Sobic.004G024200.v3.1	-1.91293	5.90586e-05	0.00247157
Sobic.003G068200.v3.1	-1.95429	5.92696e-05	0.00247621
Sobic.007G121300.v3.1	-1.9233	6.08006e-05	0.00253589
Sobic.002G251000.v3.1	-2.30364	6.10453e-05	0.00253862
Sobic.003G069875.v3.1	4.24577	6.10714e-05	0.00253862
Sobic.002G278700.v3.1	1.90803	6.17715e-05	0.00256342
Sobic.010G171300.v3.1	-1.94715	6.21568e-05	0.00257508
Sobic.002G036100.v3.1	-2.6068	6.33867e-05	0.00262164
Sobic.006G089000.v3.1	2.77138	6.38606e-05	0.00263684
Sobic.002G201900.v3.1	-1.90221	6.49323e-05	0.00267662
Sobic.003G198150.v3.1	-1.94457	6.52743e-05	0.00268624
Sobic.005G166100.v3.1	-2.00846	6.68345e-05	0.00274588
Sobic.004G109900.v3.1	-2.02257	6.69997e-05	0.0027481
Sobic.008G148200.v3.1	3.33479	6.78726e-05	0.00277929
Sobic.001G118900.v3.1	-1.93787	6.99153e-05	0.00285821
Sobic.010G099400.v3.1	-2.12665	7.12055e-05	0.00290615
Sobic.005G079700.v3.1	2.3812	7.21509e-05	0.00293988
Sobic.001G386200.v3.1	-1.88653	7.26701e-05	0.00295617
Sobic.007G149800.v3.1	-2.01245	7.28274e-05	0.0029577
Sobic.004G067600.v3.1	-1.90934	7.32577e-05	0.0029687
Sobic.008G179200.v3.1	-1.94892	7.33384e-05	0.0029687
Sobic.003G050100.v3.1	6.27489	7.46224e-05	0.00300103
Sobic.003G203200.v3.1	-6.26874	7.46224e-05	0.00300103
Sobic.004G184101.v3.1	6.25199	7.46224e-05	0.00300103
Sobic.003G112400.v3.1	6.25023	7.46224e-05	0.00300103
Sobic.003G186500.v3.1	-1.87865	7.51505e-05	0.00301737
Sobic.004G162300.v3.1	-2.23919	7.58313e-05	0.00303976
Sobic.001G201200.v3.1	-2.61422	7.6198e-05	0.00304952
Sobic.007G064100.v3.1	2.98433	7.72392e-05	0.00307626
Sobic.001G476800.v3.1	-2.66796	7.72392e-05	0.00307626
Sobic.006G253801.v3.1	-2.65519	7.72392e-05	0.00307626
Sobic.001G383000.v3.1	-2.27231	7.79476e-05	0.00309948
Sobic.004G064500.v3.1	-2.04015	8.06898e-05	0.00320038
Sobic.008G050600.v3.1	-2.15804	8.07438e-05	0.00320038
Sobic.003G054000.v3.1	2.55391	8.13689e-05	0.00321999
Sobic.003G047500.v3.1	-1.93539	8.23358e-05	0.00325305
Sobic.002G148700.v3.1	-1.8706	8.39465e-05	0.0033098
Sobic.006G054900.v3.1	-1.90199	8.40396e-05	0.0033098
Sobic.003G092900.v3.1	-1.88633	8.53002e-05	0.0033541
Sobic.003G264400.v3.1	-1.9446	8.87725e-05	0.0034851
Sobic.009G197800.v3.1	-1.90216	9.04153e-05	0.00353975
Sobic.007G149900.v3.1	-1.89485	9.0451e-05	0.00353975
Sobic.001G193600.v3.1	-1.86291	9.06251e-05	0.00354097
Sobic.010G131600.v3.1	-2.57906	9.10391e-05	0.00355153
Sobic.010G150900.v3.1	-1.94683	9.16912e-05	0.0035663
Sobic.002G214800.v3.1	-1.86571	9.17062e-05	0.0035663
Sobic.003G006900.v3.1	-2.01827	9.28947e-05	0.00360685
Sobic.002G260800.v3.1	2.28438	9.78673e-05	0.00379389
Sobic.009G192600.v3.1	-2.1813	9.80187e-05	0.00379389
Sobic.007G064400.v3.1	-2.50549	0.00010112	0.00390782
Sobic.003G014400.v3.1	-2.12635	0.000102054	0.00393352
Sobic.010G115900.v3.1	1.87249	0.000102103	0.00393352
Sobic.003G291700.v3.1	-1.94911	0.000103795	0.00399246
Sobic.010G102000.v3.1	-2.05512	0.000104395	0.00400933
Sobic.009G161700.v3.1	-2.24007	0.000104945	0.00402419
Sobic.003G262900.v3.1	2.24254	0.00010646	0.00407596
Sobic.003G366700.v3.1	-1.91531	0.000108416	0.00414445
Sobic.002G377100.v3.1	-1.88003	0.000109663	0.00418565
Sobic.010G146500.v3.1	-2.18673	0.000111703	0.00425694
Sobic.006G032200.v3.1	-1.83322	0.000112575	0.00428357
Sobic.001G086050.v3.1	-6.21164	0.000113897	0.00429424
Sobic.007G090469.v3.1	-6.21164	0.000113897	0.00429424
Sobic.007G099900.v3.1	6.20142	0.000113897	0.00429424
Sobic.007G108600.v3.1	-6.19303	0.000113897	0.00429424
Sobic.002G098450.v3.1	6.18697	0.000113897	0.00429424
Sobic.002G185100.v3.1	-6.18224	0.000113897	0.00429424
Sobic.010G084600.v3.1	-1.91841	0.000116061	0.00436915
Sobic.009G087600.v3.1	-1.84673	0.000116251	0.00436966
Sobic.003G034400.v3.1	-1.82703	0.000116445	0.00437021
Sobic.009G064000.v3.1	-1.82856	0.000116619	0.00437021
Sobic.005G229600.v3.1	2.04549	0.000117489	0.00439614
Sobic.002G403300.v3.1	-1.9677	0.000118068	0.00441114
Sobic.005G053800.v3.1	1.84177	0.000118314	0.00441368
Sobic.010G252401.v3.1	-1.9602	0.000118733	0.00441584
Sobic.001G422850.v3.1	-3.39634	0.000118807	0.00441584
Sobic.007G124200.v3.1	-1.83131	0.000118908	0.00441584
Sobic.009G224800.v3.1	-1.87454	0.000120321	0.00445913
Sobic.001G048000.v3.1	-1.84486	0.000120434	0.00445913
Sobic.003G141000.v3.1	-1.82394	0.000121903	0.00450676
Sobic.010G137100.v3.1	1.90147	0.00012393	0.00457486
Sobic.001G066000.v3.1	-1.85728	0.000124211	0.00457841
Sobic.002G068600.v3.1	-1.8182	0.000124543	0.00458381
Sobic.003G350700.v3.1	-1.81709	0.000125433	0.00460971
Sobic.002G407100.v3.1	-1.85153	0.000126551	0.00464391
Sobic.005G202300.v3.1	1.86271	0.00012729	0.00466411
Sobic.006G073100.v3.1	2.26614	0.000128379	0.00469704
Sobic.001G475400.v3.1	-1.85438	0.00012882	0.0047062
Sobic.003G282901.v3.1	-1.95656	0.000129439	0.0047179
Sobic.003G376200.v3.1	-1.89482	0.000129629	0.0047179
Sobic.003G069950.v3.1	1.98348	0.000129712	0.0047179
Sobic.003G104600.v3.1	-1.81861	0.000130709	0.00474406
Sobic.005G163866.v3.1	-2.02175	0.000130923	0.00474406
Sobic.003G335900.v3.1	-1.83121	0.000131007	0.00474406
Sobic.006G060900.v3.1	2.17006	0.000131786	0.00476185
Sobic.002G018901.v3.1	1.875	0.000131883	0.00476185
Sobic.003G242200.v3.1	-2.43344	0.000132578	0.00477996
Sobic.006G184400.v3.1	-1.83516	0.000134577	0.00484498
Sobic.001G482600.v3.1	-1.81988	0.000134854	0.0048479
Sobic.004G245850.v3.1	-2.30698	0.000135303	0.00485698
Sobic.001G286000.v3.1	-1.82468	0.000137116	0.00491493
Sobic.005G205100.v3.1	-1.88056	0.00013782	0.00493301
Sobic.005G192300.v3.1	1.92119	0.000138028	0.00493331
Sobic.005G057900.v3.1	2.59045	0.000139789	0.00498903
Sobic.002G269032.v3.1	-2.18663	0.00014043	0.00500469
Sobic.001G526000.v3.1	-1.81014	0.000143498	0.00510667
Sobic.003G042900.v3.1	-1.805	0.000146579	0.00520882
Sobic.009G157100.v3.1	-1.80318	0.000147247	0.00522504
Sobic.002G008200.v3.1	2.67721	0.000147754	0.00522805
Sobic.001G242000.v3.1	2.58739	0.000147754	0.00522805
Sobic.001G232500.v3.1	-3.70868	0.000148847	0.00525169
Sobic.009G066700.v3.1	-3.66774	0.000148847	0.00525169
Sobic.009G070300.v3.1	-2.18196	0.000149957	0.00528332
Sobic.006G085100.v3.1	-1.82263	0.000150879	0.00530255
Sobic.006G255500.v3.1	1.90519	0.000150932	0.00530255
Sobic.001G420100.v3.1	-1.79296	0.000151245	0.00530602
Sobic.003G327300.v3.1	-1.86632	0.000151983	0.00531689
Sobic.010G030500.v3.1	-1.94596	0.000151985	0.00531689
Sobic.010G264450.v3.1	3.11004	0.0001553	0.00542142
Sobic.001G488000.v3.1	-1.79094	0.000155411	0.00542142
Sobic.001G383700.v3.1	-1.7925	0.0001561	0.00543777
Sobic.004G181300.v3.1	-1.87189	0.000157149	0.00546661
Sobic.003G341100.v3.1	-1.82963	0.000158347	0.00550057
Sobic.006G230600.v3.1	-1.84813	0.000159693	0.00553954
Sobic.007G060800.v3.1	2.4005	0.000162267	0.00562093
Sobic.003G032700.v3.1	-2.04386	0.000162962	0.00563712
Sobic.005G051200.v3.1	-2.09786	0.000165076	0.00570229
Sobic.007G077200.v3.1	-1.81011	0.000166067	0.00572128
Sobic.006G199900.v3.1	2.56775	0.000166089	0.00572128
Sobic.003G189200.v3.1	-2.02084	0.000168567	0.00579857
Sobic.007G045000.v3.1	-1.98823	0.000171854	0.00590341
Sobic.002G361001.v3.1	-1.83746	0.000172277	0.00590878
Sobic.009G083600.v3.1	-1.81085	0.000172488	0.00590878
Sobic.005G109000.v3.1	-1.81508	0.000173688	0.00594168
Sobic.009G144900.v3.1	-2.23764	0.000174488	0.00596078
Sobic.002G237400.v3.1	6.10734	0.000175464	0.00598488
Sobic.009G092300.v3.1	-1.89891	0.000175677	0.00598488
Sobic.010G072100.v3.1	-2.05303	0.000176535	0.00600583
Sobic.001G148300.v3.1	-1.79897	0.000177876	0.00604314
Sobic.008G070350.v3.1	-1.77536	0.0001809	0.00613745
Sobic.001G339801.v3.1	-1.85591	0.00018314	0.00620492
Sobic.005G207800.v3.1	-2.0143	0.000186751	0.00631427
Sobic.006G072900.v3.1	1.80797	0.000186878	0.00631427
Sobic.003G185100.v3.1	-1.78306	0.000188539	0.00636172
Sobic.001G045000.v3.1	-1.76718	0.000191427	0.00645036
Sobic.001G202700.v3.1	2.17069	0.000194733	0.00655283
Sobic.004G273300.v3.1	-1.76409	0.000197094	0.00661987
Sobic.001G523150.v3.1	-2.18523	0.000197261	0.00661987
Sobic.004G304400.v3.1	-1.79524	0.000200326	0.00671364
Sobic.005G022700.v3.1	-1.96651	0.000200894	0.00672355
Sobic.002G278500.v3.1	-1.75929	0.000205238	0.00685912
Sobic.008G191300.v3.1	-1.75959	0.000205499	0.00685912
Sobic.003G349700.v3.1	-1.81789	0.00020701	0.00690024
Sobic.002G359300.v3.1	-1.79967	0.000207708	0.0069142
Sobic.002G354200.v3.1	1.84746	0.000209299	0.0069578
Sobic.003G428700.v3.1	-1.80787	0.000210622	0.00699238
Sobic.003G148600.v3.1	-1.75266	0.000211027	0.00699641
Sobic.010G240400.v3.1	-1.77996	0.000211508	0.00700299
Sobic.002G260600.v3.1	-1.76863	0.000214788	0.00710209
Sobic.001G314800.v3.1	-1.91771	0.000217455	0.00718065
Sobic.003G418300.v3.1	2.01746	0.000218487	0.00720511
Sobic.010G270500.v3.1	1.8561	0.000222277	0.00732035
Sobic.005G222100.v3.1	-1.80043	0.000224086	0.00737011
Sobic.008G150400.v3.1	-1.76281	0.00022572	0.00741398
Sobic.003G016950.v3.1	1.91207	0.000228716	0.00748652
Sobic.006G138500.v3.1	-1.74974	0.000228717	0.00748652
Sobic.007G094050.v3.1	2.54352	0.000229055	0.00748652
Sobic.010G071000.v3.1	-1.79038	0.000229139	0.00748652
Sobic.004G138400.v3.1	-1.86443	0.000229569	0.00749066
Sobic.003G131500.v3.1	-1.92623	0.000230527	0.00751203
Sobic.010G031100.v3.1	-1.74094	0.000231767	0.00754248
Sobic.009G150000.v3.1	-1.7636	0.000232817	0.00756669
Sobic.001G080950.v3.1	2.85609	0.000234216	0.0076022
Sobic.009G121600.v3.1	-1.86849	0.000235342	0.00762873
Sobic.001G477600.v3.1	-1.7429	0.000236252	0.00764429
Sobic.001G477650.v3.1	-1.77637	0.00023644	0.00764429
Sobic.003G300800.v3.1	-1.77732	0.000237489	0.00766818
Sobic.002G354900.v3.1	-1.73596	0.000245011	0.00790071
Sobic.005G016800.v3.1	-1.75822	0.00024796	0.00798542
Sobic.005G053200.v3.1	1.73804	0.00024876	0.00800032
Sobic.005G048300.v3.1	-2.37707	0.00024907	0.00800032
Sobic.002G240400.v3.1	1.9154	0.000255371	0.00819207
Sobic.004G169300.v3.1	-1.92932	0.000259615	0.00831742
Sobic.005G169200.v3.1	-1.73227	0.000267234	0.00855046
Sobic.006G202500.v3.1	-1.72642	0.000269702	0.00861828
Sobic.003G188100.v3.1	2.23873	0.000270629	0.00863262
Sobic.001G091100.v3.1	-1.86719	0.000271021	0.00863262
Sobic.002G073300.v3.1	-6.11766	0.000272943	0.00863262
Sobic.003G426100.v3.1	-6.059	0.000272943	0.00863262
Sobic.008G069401.v3.1	-6.04756	0.000272943	0.00863262
Sobic.003G368600.v3.1	6.02134	0.000272943	0.00863262
Sobic.001G253800.v3.1	-6.01461	0.000272943	0.00863262
Sobic.010G195800.v3.1	-6.01461	0.000272943	0.00863262
Sobic.004G109700.v3.1	-1.7706	0.000274486	0.00867033
Sobic.004G006500.v3.1	-1.89149	0.000275996	0.00870691
Sobic.006G190500.v3.1	-1.72285	0.000289612	0.0091248
Sobic.009G219200.v3.1	2.04152	0.000290461	0.00913991
Sobic.004G191400.v3.1	-1.94873	0.000293904	0.0092365
Sobic.009G134450.v3.1	-1.73257	0.000303324	0.00952046
Sobic.001G097700.v3.1	-2.01407	0.000309004	0.00968643
Sobic.009G197200.v3.1	1.88031	0.000310355	0.00971647
Sobic.001G418400.v3.1	-1.77386	0.000315194	0.00985548
Sobic.007G074200.v3.1	-1.73773	0.000317452	0.00990613
Sobic.005G140100.v3.1	-1.7549	0.000317614	0.00990613
Sobic.001G313000.v3.1	-1.77935	0.000319236	0.00993764
Sobic.001G449600.v3.1	-1.69811	0.000319428	0.00993764
Sobic.001G149800.v3.1	-1.69772	0.000330823	0.0102675
Sobic.009G250200.v3.1	1.90639	0.000330861	0.0102675
Sobic.001G377300.v3.1	-1.7019	0.00033211	0.0102933
Sobic.006G263600.v3.1	-1.72078	0.000334418	0.0103519
Sobic.003G430400.v3.1	-1.80882	0.000341468	0.010538
Sobic.009G067400.v3.1	-1.91788	0.000341541	0.010538
Sobic.005G183100.v3.1	1.71842	0.000341989	0.010538
Sobic.004G199300.v3.1	-1.6916	0.000342133	0.010538
Sobic.005G066700.v3.1	-1.8386	0.000345665	0.0106215
Sobic.003G144700.v3.1	-1.68924	0.000345704	0.0106215
Sobic.006G145300.v3.1	2.12162	0.000353319	0.010842
Sobic.002G138700.v3.1	-1.68815	0.000354042	0.0108477
Sobic.005G215601.v3.1	-2.34419	0.00035494	0.0108477
Sobic.007G204100.v3.1	-1.75872	0.000354954	0.0108477
Sobic.005G192500.v3.1	-1.73945	0.000355568	0.0108477
Sobic.001G082300.v3.1	-1.72374	0.0003557	0.0108477
Sobic.007G008600.v3.1	-1.68946	0.000360031	0.0109663
Sobic.002G139400.v3.1	-1.86128	0.000361824	0.0110054
Sobic.001G428700.v3.1	-1.95033	0.000362203	0.0110054
Sobic.005G208100.v3.1	-1.72276	0.000363349	0.0110266
Sobic.004G280401.v3.1	-1.76441	0.000366169	0.0110986
Sobic.005G103300.v3.1	-1.67998	0.000366744	0.0111024
Sobic.009G096300.v3.1	2.78121	0.000369395	0.0111554
Sobic.005G065100.v3.1	-2.75141	0.000369395	0.0111554
Sobic.002G356500.v3.1	-1.70997	0.000376149	0.0113455
Sobic.001G530350.v3.1	-1.68402	0.000377523	0.011373
Sobic.001G383800.v3.1	-1.75378	0.000380746	0.0114562
Sobic.009G043700.v3.1	-1.71419	0.000393337	0.0118104
Sobic.003G385000.v3.1	-1.71195	0.000393474	0.0118104
Sobic.005G219600.v3.1	-1.98899	0.000394153	0.0118165
Sobic.002G312550.v3.1	-2.18627	0.000396197	0.0118634
Sobic.003G288600.v3.1	-1.66961	0.000403287	0.012061
Sobic.001G502000.v3.1	1.88136	0.00040535	0.0121081
Sobic.010G151801.v3.1	-1.81516	0.000406208	0.0121191
Sobic.009G054500.v3.1	-1.68651	0.000407337	0.0121382
Sobic.007G107000.v3.1	1.6739	0.000409008	0.0121733
Sobic.001G208200.v3.1	-1.67551	0.000412518	0.0122607
Sobic.009G239800.v3.1	-2.5815	0.000412938	0.0122607
Sobic.007G088300.v3.1	-5.96732	0.000428911	0.0126893
Sobic.002G003601.v3.1	5.94196	0.000428911	0.0126893
Sobic.007G215900.v3.1	5.93805	0.000428911	0.0126893
Sobic.003G260300.v3.1	-1.68917	0.00043081	0.0127303
Sobic.001G057600.v3.1	-1.74015	0.000432305	0.0127514
Sobic.002G379700.v3.1	1.72029	0.000432556	0.0127514
Sobic.002G265600.v3.1	-2.00537	0.000435177	0.0128134
Sobic.003G253700.v3.1	-1.69597	0.000437425	0.0128642
Sobic.006G257700.v3.1	-1.6588	0.000439893	0.0129215
Sobic.003G394400.v3.1	-1.66639	0.000446969	0.0131068
Sobic.008G021800.v3.1	-1.67928	0.000447261	0.0131068
Sobic.010G148750.v3.1	1.98013	0.000449231	0.0131489
Sobic.004G259432.v3.1	-1.66041	0.000460521	0.0134634
Sobic.002G271100.v3.1	-1.66517	0.000461682	0.0134814
Sobic.004G089200.v3.1	-1.70981	0.000465714	0.0135768
Sobic.009G183000.v3.1	-1.65399	0.000466045	0.0135768
Sobic.005G226350.v3.1	2.11796	0.000471568	0.0137215
Sobic.005G208500.v3.1	-1.67277	0.000475366	0.0138158
Sobic.003G377100.v3.1	-1.64802	0.000476278	0.0138249
Sobic.006G272600.v3.1	-1.66048	0.000476798	0.0138249
Sobic.009G002500.v3.1	1.864	0.000477983	0.013843
Sobic.005G166000.v3.1	1.86499	0.000487016	0.0140881
Sobic.002G009700.v3.1	-1.74509	0.000488728	0.0141212
Sobic.010G004701.v3.1	-1.7285	0.000492096	0.0142019
Sobic.009G200900.v3.1	-1.97729	0.00049522	0.0142754
Sobic.002G391800.v3.1	1.85026	0.000501869	0.0144373
Sobic.003G361100.v3.1	-1.6683	0.000502005	0.0144373
Sobic.009G000200.v3.1	-1.64478	0.000503052	0.0144506
Sobic.010G142700.v3.1	1.82604	0.000509837	0.0146286
Sobic.009G195800.v3.1	-1.65273	0.000510975	0.0146366
Sobic.010G217532.v3.1	-1.66383	0.000511302	0.0146366
Sobic.005G128200.v3.1	1.71617	0.000519056	0.0148414
Sobic.003G017000.v3.1	1.72992	0.000525808	0.0150033
Sobic.002G095400.v3.1	1.73385	0.000525996	0.0150033
Sobic.001G449300.v3.1	1.80036	0.000526539	0.0150033
Sobic.005G055900.v3.1	1.66065	0.000527478	0.0150128
Sobic.003G032600.v3.1	-1.66631	0.000528974	0.0150381
Sobic.010G174500.v3.1	-1.6383	0.000532627	0.0151245
Sobic.006G010100.v3.1	-1.7719	0.000538711	0.0152798
Sobic.001G213666.v3.1	2.03025	0.000540777	0.0153208
Sobic.009G205100.v3.1	-1.62745	0.000568475	0.0160871
Sobic.005G202200.v3.1	2.05104	0.000574155	0.0162292
Sobic.006G038300.v3.1	1.90228	0.000575129	0.0162382
Sobic.004G208700.v3.1	-1.62092	0.000580591	0.0163737
Sobic.004G192800.v3.1	-1.76897	0.000585218	0.0164854
Sobic.003G153300.v3.1	-1.63589	0.000586342	0.0164983
Sobic.001G082400.v3.1	-1.62414	0.000588873	0.0165507
Sobic.003G098700.v3.1	-1.67796	0.000590539	0.0165787
Sobic.003G241400.v3.1	-1.67858	0.000592199	0.0165937
Sobic.007G196400.v3.1	-1.6376	0.000592919	0.0165937
Sobic.006G205500.v3.1	1.93352	0.000593087	0.0165937
Sobic.006G113900.v3.1	-1.62286	0.000594773	0.0166221
Sobic.002G137800.v3.1	-1.66379	0.000596923	0.0166633
Sobic.010G179300.v3.1	1.8481	0.000601558	0.0167738
Sobic.003G271201.v3.1	-1.62634	0.000603572	0.016811
Sobic.010G200700.v3.1	-1.66865	0.000604314	0.0168127
Sobic.007G057700.v3.1	-1.95562	0.000605461	0.0168257
Sobic.010G221032.v3.1	-1.62707	0.000606391	0.0168326
Sobic.004G091500.v3.1	1.74124	0.000607988	0.016858
Sobic.006G246200.v3.1	-1.65002	0.000615541	0.0170348
Sobic.001G398500.v3.1	-1.80401	0.00061574	0.0170348
Sobic.005G075500.v3.1	-1.63586	0.000617812	0.017073
Sobic.003G339800.v3.1	-1.76565	0.00062318	0.0172021
Sobic.002G221200.v3.1	1.84499	0.000623877	0.0172022
Sobic.K010100.v3.1	1.76208	0.000625006	0.0172141
Sobic.003G418500.v3.1	-1.92758	0.000633354	0.0174246
Sobic.009G154100.v3.1	1.78289	0.000641571	0.0176311
Sobic.005G101800.v3.1	1.72493	0.000648433	0.0177882
Sobic.001G119400.v3.1	-1.60553	0.000648725	0.0177882
Sobic.001G483600.v3.1	-1.63461	0.000652052	0.0178596
Sobic.003G303100.v3.1	-1.60901	0.000660999	0.0180846
Sobic.004G182300.v3.1	-1.616	0.000667428	0.0182403
Sobic.007G110400.v3.1	1.76066	0.000679073	0.0184539
Sobic.001G079500.v3.1	-1.60086	0.000679442	0.0184539
Sobic.001G259700.v3.1	-1.6317	0.000679752	0.0184539
Sobic.009G174866.v3.1	5.85549	0.000681211	0.0184539
Sobic.001G446500.v3.1	5.84745	0.000681211	0.0184539
Sobic.006G061700.v3.1	5.84745	0.000681211	0.0184539
Sobic.005G157866.v3.1	5.84141	0.000681211	0.0184539
Sobic.008G017300.v3.1	5.76519	0.000681211	0.0184539
Sobic.009G167600.v3.1	-1.64167	0.000682622	0.0184719
Sobic.003G214850.v3.1	2.60089	0.000683473	0.0184747
Sobic.003G036100.v3.1	1.75689	0.000684222	0.0184747
Sobic.001G319600.v3.1	-1.73206	0.000690743	0.0186305
Sobic.004G268500.v3.1	1.61811	0.000706167	0.0190258
Sobic.006G036300.v3.1	-1.74933	0.000712781	0.019183
Sobic.002G208700.v3.1	1.72923	0.00072102	0.0193681
Sobic.003G094200.v3.1	-1.62261	0.000721223	0.0193681
Sobic.002G337400.v3.1	-1.81458	0.000729759	0.0195761
Sobic.003G245201.v3.1	2.0405	0.000730756	0.0195816
Sobic.003G278400.v3.1	-1.62824	0.00074398	0.0199143
Sobic.003G266700.v3.1	1.7266	0.000753068	0.0201358
Sobic.005G061033.v3.1	-1.71593	0.00075464	0.020138
Sobic.002G311400.v3.1	-1.64137	0.000757337	0.020138
Sobic.009G145600.v3.1	-1.68636	0.000757527	0.020138
Sobic.003G374150.v3.1	1.66726	0.000757634	0.020138
Sobic.004G214800.v3.1	-1.6845	0.000757879	0.020138
Sobic.009G018900.v3.1	-1.68415	0.000758034	0.020138
Sobic.002G328600.v3.1	1.62325	0.000763339	0.0202572
Sobic.001G314300.v3.1	-1.59069	0.000768504	0.0203723
Sobic.001G132200.v3.1	1.97115	0.000771475	0.0204292
Sobic.003G443700.v3.1	1.64976	0.000773003	0.0204478
Sobic.003G307100.v3.1	-1.88993	0.000774241	0.0204586
Sobic.004G340300.v3.1	-3.36711	0.000780248	0.0205734
Sobic.001G246700.v3.1	3.21988	0.000780248	0.0205734
Sobic.002G082800.v3.1	1.70413	0.000784591	0.0206659
Sobic.005G230200.v3.1	-2.13885	0.000786327	0.0206847
Sobic.008G144500.v3.1	-1.61784	0.000786976	0.0206847
Sobic.004G087700.v3.1	-1.58014	0.000792499	0.0207883
Sobic.001G466400.v3.1	1.77747	0.000792598	0.0207883
Sobic.001G078200.v3.1	-1.57789	0.000799185	0.0209388
Sobic.001G100501.v3.1	-1.66176	0.000803347	0.0210256
Sobic.001G243000.v3.1	-1.58747	0.000804265	0.0210274
Sobic.001G053100.v3.1	-1.60864	0.00080683	0.0210721
Sobic.001G405500.v3.1	-1.57386	0.000813467	0.0212231
Sobic.003G059300.v3.1	-1.59046	0.000814672	0.0212238
Sobic.002G315900.v3.1	-1.58454	0.000815211	0.0212238
Sobic.005G061000.v3.1	-1.58172	0.000816118	0.0212251
Sobic.006G088820.v3.1	3.77523	0.000820847	0.0213119
Sobic.001G407800.v3.1	-1.61845	0.000821569	0.0213119
Sobic.003G227000.v3.1	-1.63316	0.000822042	0.0213119
Sobic.004G161751.v3.1	-1.65078	0.000823487	0.021327
Sobic.001G321800.v3.1	-1.60785	0.000825322	0.0213522
Sobic.004G072600.v3.1	2.33383	0.00082738	0.0213831
Sobic.006G267000.v3.1	-1.59678	0.000830352	0.0214375
Sobic.009G165000.v3.1	-1.60005	0.00083291	0.0214811
Sobic.006G205200.v3.1	-1.58686	0.000834047	0.021488
Sobic.001G499600.v3.1	-1.73877	0.00084185	0.0216665
Sobic.003G288000.v3.1	-1.5846	0.000843573	0.0216882
Sobic.002G312500.v3.1	-1.89697	0.000847836	0.0217752
Sobic.001G320900.v3.1	-1.87267	0.000853095	0.0218876
Sobic.002G023200.v3.1	-1.70909	0.000872048	0.0223506
Sobic.002G292600.v3.1	-1.57069	0.000873684	0.0223694
Sobic.002G261600.v3.1	-1.56443	0.000877042	0.0224321
Sobic.001G088300.v3.1	-1.61704	0.000880365	0.0224939
Sobic.005G106101.v3.1	-2.47329	0.000882625	0.0225051
Sobic.001G354800.v3.1	-2.45243	0.000882625	0.0225051
Sobic.002G318000.v3.1	-1.58534	0.000884597	0.0225322
Sobic.010G164350.v3.1	1.57812	0.000888967	0.0226202
Sobic.003G406900.v3.1	-1.60543	0.000892756	0.0226804
Sobic.002G376000.v3.1	-1.57732	0.000893167	0.0226804
Sobic.008G061401.v3.1	2.04126	0.000896839	0.0227503
Sobic.008G029300.v3.1	-1.58996	0.000912981	0.0231293
Sobic.007G026700.v3.1	-1.57328	0.000913652	0.0231293
Sobic.010G168000.v3.1	1.87133	0.000924649	0.0233838
Sobic.001G489500.v3.1	-1.61716	0.000928919	0.0234678
Sobic.005G086400.v3.1	-1.71678	0.00093127	0.0235032
Sobic.004G126200.v3.1	2.91921	0.000945269	0.0238321
Sobic.004G280000.v3.1	1.60192	0.000958267	0.0241353
Sobic.001G319300.v3.1	1.62285	0.00097033	0.0244142
Sobic.009G237600.v3.1	-1.55836	0.000971667	0.024423
Sobic.008G055600.v3.1	1.72616	0.000973262	0.0244383
Sobic.004G315200.v3.1	-1.6219	0.000977325	0.0245154
Sobic.001G425600.v3.1	-1.63508	0.000981975	0.0246071
Sobic.003G324400.v3.1	-1.55222	0.00098502	0.0246584
Sobic.002G337800.v3.1	-1.76698	0.000986771	0.0246773
Sobic.006G024000.v3.1	-1.68346	0.000999153	0.0249617
Sobic.001G439900.v3.1	-1.56222	0.00100528	0.0250893
Sobic.003G393400.v3.1	-1.66485	0.00100741	0.0251012
Sobic.003G233000.v3.1	-1.55984	0.00100778	0.0251012
Sobic.009G055300.v3.1	1.55547	0.00102092	0.0254004
Sobic.004G063200.v3.1	-1.54948	0.00102185	0.0254004
Sobic.009G217600.v3.1	-1.5884	0.00102315	0.0254073
Sobic.002G355100.v3.1	-1.55252	0.00102548	0.0254396
Sobic.005G057800.v3.1	1.62205	0.00102846	0.025478
Sobic.K044404.v3.1	-1.69716	0.00102909	0.025478
Sobic.002G055700.v3.1	-1.54223	0.00103231	0.0255321
Sobic.005G150700.v3.1	-2.20033	0.00104154	0.0257347
Sobic.005G071100.v3.1	1.59884	0.00104933	0.0259013
Sobic.010G164600.v3.1	-1.90929	0.00105425	0.0259969
Sobic.010G152500.v3.1	1.88066	0.00105897	0.0260872
Sobic.010G158400.v3.1	1.90965	0.00106355	0.0261738
Sobic.002G207000.v3.1	-1.54592	0.00106511	0.0261864
Sobic.003G287500.v3.1	-1.53591	0.00107438	0.026388
Sobic.009G145000.v3.1	-1.99601	0.00107862	0.026433
Sobic.009G171600.v3.1	-1.78678	0.00108164	0.026433
Sobic.002G222600.v3.1	2.05247	0.00108214	0.026433
Sobic.004G006400.v3.1	2.04979	0.00108214	0.026433
Sobic.009G115100.v3.1	-1.60583	0.00108218	0.026433
Sobic.003G117000.v3.1	-1.53532	0.00108263	0.026433
Sobic.008G139400.v3.1	-1.61498	0.00108597	0.0264886
Sobic.006G095600.v3.1	-1.53872	0.00109389	0.0264914
Sobic.009G067301.v3.1	-5.85019	0.00109407	0.0264914
Sobic.002G132500.v3.1	5.74862	0.00109407	0.0264914
Sobic.008G122500.v3.1	5.74862	0.00109407	0.0264914
Sobic.005G060666.v3.1	5.74655	0.00109407	0.0264914
Sobic.001G283900.v3.1	5.74655	0.00109407	0.0264914
Sobic.010G176550.v3.1	-1.55846	0.00109563	0.0264914
Sobic.002G035700.v3.1	-1.73306	0.00109579	0.0264914
Sobic.003G056500.v3.1	-1.53676	0.00109631	0.0264914
Sobic.004G065900.v3.1	-1.53706	0.0010968	0.0264914
Sobic.009G214300.v3.1	-1.5646	0.00110432	0.0266469
Sobic.005G110454.v3.1	1.72596	0.00111312	0.0268071
Sobic.K022300.v3.1	1.72596	0.00111312	0.0268071
Sobic.001G486100.v3.1	-1.53491	0.00111489	0.0268235
Sobic.007G044900.v3.1	-1.66694	0.00112274	0.0269861
Sobic.003G102200.v3.1	-1.56659	0.00112503	0.027015
Sobic.001G515300.v3.1	1.90493	0.00114075	0.0273324
Sobic.008G081400.v3.1	1.85032	0.00114075	0.0273324
Sobic.005G139075.v3.1	-1.61394	0.00114261	0.0273324
Sobic.001G041600.v3.1	2.52552	0.00114267	0.0273324
Sobic.007G045100.v3.1	-1.67634	0.00114997	0.0274803
Sobic.005G216500.v3.1	1.84473	0.00115804	0.0276465
Sobic.007G181600.v3.1	-1.53003	0.00116622	0.0278151
Sobic.001G470600.v3.1	1.5272	0.00118765	0.0282987
Sobic.004G166400.v3.1	-1.52302	0.00118921	0.0283086
Sobic.010G176600.v3.1	-1.60703	0.00120156	0.0285751
Sobic.005G193300.v3.1	2.04218	0.00120519	0.0286291
Sobic.004G009500.v3.1	1.52767	0.00120614	0.0286291
Sobic.001G401000.v3.1	-1.52179	0.00120799	0.0286454
Sobic.003G068600.v3.1	-1.63974	0.00121305	0.028738
Sobic.001G470000.v3.1	-1.56638	0.00121571	0.0287734
Sobic.009G007300.v3.1	1.74431	0.0012199	0.028845
Sobic.003G244600.v3.1	-1.52218	0.00122421	0.0289192
Sobic.001G539200.v3.1	1.57931	0.001229	0.0290046
Sobic.002G075800.v3.1	-1.51667	0.00125612	0.0296165
Sobic.005G098700.v3.1	-1.61245	0.00126234	0.0297148
Sobic.009G197000.v3.1	1.61675	0.0012627	0.0297148
Sobic.010G029200.v3.1	-2.16295	0.00126844	0.0298141
Sobic.008G131400.v3.1	-1.76804	0.00126932	0.0298141
Sobic.007G202480.v3.1	2.09229	0.0012728	0.0298391
Sobic.002G049900.v3.1	-2.07192	0.0012728	0.0298391
Sobic.002G016100.v3.1	-2.14042	0.00127438	0.0298477
Sobic.004G086400.v3.1	-1.54022	0.0012818	0.0299932
Sobic.001G487800.v3.1	1.66865	0.00128989	0.0301474
Sobic.010G155701.v3.1	-1.65778	0.00129083	0.0301474
Sobic.001G467600.v3.1	-1.82771	0.00129833	0.0302938
Sobic.001G476400.v3.1	-1.5209	0.00130581	0.0304397
Sobic.003G358150.v3.1	-1.662	0.00130954	0.0304979
Sobic.003G067800.v3.1	-1.50994	0.00131449	0.0305845
Sobic.003G426000.v3.1	-1.51109	0.00135396	0.0314732
Sobic.007G064000.v3.1	1.6891	0.00136678	0.0317414
Sobic.001G064900.v3.1	-1.51361	0.00137241	0.0318345
Sobic.005G053501.v3.1	1.7039	0.00137336	0.0318345
Sobic.002G018300.v3.1	-1.54382	0.00138072	0.031975
Sobic.002G336700.v3.1	1.59476	0.0013829	0.0319956
Sobic.002G401900.v3.1	-1.50679	0.00138449	0.0320025
Sobic.006G104200.v3.1	1.68993	0.00138623	0.0320127
Sobic.004G203700.v3.1	-1.5309	0.00138951	0.0320585
Sobic.001G235800.v3.1	1.50615	0.00140391	0.0323606
Sobic.001G053200.v3.1	-1.519	0.00141655	0.0326215
Sobic.001G515500.v3.1	-1.50139	0.00142143	0.0327035
Sobic.006G217900.v3.1	-1.50934	0.00142413	0.0327352
Sobic.001G401200.v3.1	-1.49871	0.0014323	0.0328806
Sobic.005G099000.v3.1	-1.50071	0.00143312	0.0328806
Sobic.003G264500.v3.1	-1.51547	0.00143788	0.0329592
Sobic.003G264600.v3.1	-1.51358	0.00144954	0.0331959
Sobic.010G063000.v3.1	1.84121	0.00146617	0.033532
Sobic.004G025000.v3.1	-1.49753	0.00146693	0.033532
Sobic.001G112200.v3.1	-1.6913	0.00147231	0.0336238
Sobic.010G113800.v3.1	2.48752	0.00148305	0.0338066
Sobic.003G236450.v3.1	-2.36431	0.00148305	0.0338066
Sobic.007G196600.v3.1	-1.49716	0.00148702	0.0338659
Sobic.002G042000.v3.1	-2.0168	0.0014891	0.0338821
Sobic.003G047700.v3.1	-1.49443	0.00150059	0.0341122
Sobic.010G176101.v3.1	1.76772	0.0015279	0.034685
Sobic.007G173100.v3.1	1.68211	0.00152947	0.034685
Sobic.001G192200.v3.1	-1.54641	0.00152999	0.034685
Sobic.003G153200.v3.1	-1.51407	0.00153403	0.0347445
Sobic.002G391900.v3.1	2.10112	0.00153711	0.0347825
Sobic.003G040700.v3.1	-1.55838	0.0015439	0.0349042
Sobic.005G075800.v3.1	-2.15502	0.00154686	0.0349393
Sobic.008G071050.v3.1	2.20609	0.00155038	0.0349867
Sobic.006G259000.v3.1	-1.50701	0.00155408	0.0350384
Sobic.001G434900.v3.1	-1.48613	0.00156204	0.0351857
Sobic.002G192000.v3.1	-1.51331	0.00156569	0.0352302
Sobic.005G182900.v3.1	3.10209	0.00156686	0.0352302
Sobic.005G047800.v3.1	-1.6899	0.0015839	0.0355809
Sobic.007G118301.v3.1	-1.50726	0.00159409	0.0357773
Sobic.005G169100.v3.1	1.78045	0.00163078	0.0365676
Sobic.010G036800.v3.1	-1.58676	0.00163322	0.0365891
Sobic.006G121800.v3.1	-1.61967	0.00163652	0.0366299
Sobic.006G193000.v3.1	-1.49541	0.00164207	0.0367208
Sobic.004G273600.v3.1	-1.96089	0.00165084	0.0368837
Sobic.009G064100.v3.1	-1.52009	0.00167844	0.0374665
Sobic.003G353800.v3.1	-1.49699	0.00168551	0.0375905
Sobic.001G205700.v3.1	-1.48916	0.00169427	0.0377208
Sobic.002G326100.v3.1	-1.58925	0.00169441	0.0377208
Sobic.010G196600.v3.1	-1.48547	0.00169748	0.0377552
Sobic.002G032200.v3.1	1.52366	0.00170828	0.0379578
Sobic.001G426000.v3.1	-1.47294	0.00170974	0.0379578
Sobic.006G151600.v3.1	1.64662	0.00171119	0.0379578
Sobic.005G085600.v3.1	-1.47025	0.00171359	0.037977
Sobic.009G142300.v3.1	-1.98933	0.00175061	0.0387409
Sobic.001G032900.v3.1	-1.50871	0.0017512	0.0387409
Sobic.002G195800.v3.1	-1.53184	0.00176668	0.0390484
Sobic.003G435400.v3.1	2.75306	0.0017689	0.0390513
Sobic.007G151600.v3.1	-5.74823	0.00177786	0.0390513
Sobic.006G158900.v3.1	5.64475	0.00177786	0.0390513
Sobic.003G207500.v3.1	5.63836	0.00177786	0.0390513
Sobic.003G111000.v3.1	-5.6382	0.00177786	0.0390513
Sobic.010G102366.v3.1	-5.6382	0.00177786	0.0390513
Sobic.009G206100.v3.1	-5.58254	0.00177786	0.0390513
Sobic.002G385500.v3.1	1.54309	0.00177978	0.0390588
Sobic.006G120400.v3.1	-2.0206	0.00178586	0.0391576
Sobic.005G216200.v3.1	-1.56766	0.00179006	0.0391967
Sobic.003G307801.v3.1	-1.74763	0.00179081	0.0391967
Sobic.003G001600.v3.1	1.76628	0.00180173	0.0394006
Sobic.010G146100.v3.1	1.48579	0.00183138	0.0400138
Sobic.010G155300.v3.1	-1.55388	0.00184442	0.040263
Sobic.002G232700.v3.1	-1.58593	0.00185171	0.0403865
Sobic.007G035700.v3.1	-1.461	0.00185976	0.0405264
Sobic.001G447100.v3.1	-1.47389	0.00187281	0.0407747
Sobic.003G263100.v3.1	-1.49339	0.00188096	0.0409163
Sobic.002G209100.v3.1	-1.526	0.00188576	0.0409748
Sobic.005G145201.v3.1	-1.45633	0.00188697	0.0409748
Sobic.001G321700.v3.1	-1.56306	0.00189581	0.041092
Sobic.004G219800.v3.1	-1.59134	0.00189644	0.041092
Sobic.009G101800.v3.1	-1.53424	0.00189735	0.041092
Sobic.002G390000.v3.1	1.80503	0.00190545	0.0412314
Sobic.009G136700.v3.1	-1.60779	0.00192065	0.0415239
Sobic.001G129100.v3.1	-1.75383	0.00192549	0.0415922
Sobic.002G416600.v3.1	-1.48522	0.00193578	0.0417474
Sobic.002G041300.v3.1	-1.71424	0.00193734	0.0417474
Sobic.007G215700.v3.1	-2.38069	0.00193774	0.0417474
Sobic.009G063500.v3.1	2.49083	0.00194477	0.0418625
Sobic.009G215400.v3.1	-1.45338	0.00194786	0.0418926
Sobic.001G017400.v3.1	-1.48324	0.00199992	0.0429749
Sobic.007G122400.v3.1	1.46621	0.00200834	0.0431027
Sobic.001G280700.v3.1	-1.46284	0.00200936	0.0431027
Sobic.004G352301.v3.1	-1.63302	0.00201148	0.0431109
Sobic.007G036100.v3.1	1.73184	0.00201832	0.04322
Sobic.001G317200.v3.1	-1.53031	0.00203373	0.0435124
Sobic.006G273800.v3.1	-1.46786	0.00204136	0.0436378
Sobic.009G212800.v3.1	-1.45554	0.00205044	0.0437608
Sobic.003G068000.v3.1	-1.50276	0.00205065	0.0437608
Sobic.005G097400.v3.1	2.03177	0.00205977	0.0438797
Sobic.002G261200.v3.1	-1.96266	0.00205977	0.0438797
Sobic.007G069600.v3.1	-1.44453	0.00208497	0.0443783
Sobic.009G097900.v3.1	-1.46236	0.00211716	0.0450069
Sobic.010G234000.v3.1	-1.45626	0.00211814	0.0450069
Sobic.007G219000.v3.1	-1.44154	0.00214832	0.0456089
Sobic.004G207300.v3.1	-1.61188	0.00215685	0.0457507
Sobic.010G136250.v3.1	-1.74491	0.00216127	0.0458052
Sobic.002G261300.v3.1	1.48953	0.0021637	0.0458174
Sobic.008G136900.v3.1	1.58859	0.00221698	0.0468941
Sobic.006G187900.v3.1	-1.45418	0.00221993	0.0468941
Sobic.007G158000.v3.1	1.85235	0.00222213	0.0468941
Sobic.009G241500.v3.1	-1.77601	0.00222213	0.0468941
Sobic.002G203000.v3.1	-1.44217	0.00223414	0.0471075
Sobic.002G182800.v3.1	-3.20601	0.00223741	0.0471361
Sobic.001G293800.v3.1	-1.43187	0.00224961	0.0473528
Sobic.006G234900.v3.1	-1.66734	0.00226466	0.0476291
Sobic.006G220200.v3.1	-1.42925	0.00227848	0.047879
Sobic.003G010800.v3.1	-1.47925	0.00228431	0.0479609
Sobic.002G245900.v3.1	-1.50734	0.00229781	0.0482034
Sobic.009G182900.v3.1	-1.58288	0.00231245	0.0484692
Sobic.002G096000.v3.1	1.53871	0.00232252	0.0486392
Sobic.003G087400.v3.1	-1.47387	0.00233015	0.0487577
Sobic.006G136500.v3.1	1.43651	0.00235493	0.0492346
Sobic.010G042500.v3.1	1.88675	0.00236548	0.0493716
Sobic.010G128300.v3.1	1.79993	0.00236548	0.0493716
Sobic.006G158600.v3.1	-1.44586	0.00237347	0.0494967
Sobic.003G207900.v3.1	-1.58124	0.00238453	0.0496854
Sobic.010G099900.v3.1	-1.45081	0.00239508	0.0498374
Sobic.003G082100.v3.1	-1.59165	0.00239585	0.0498374
Sobic.004G118900.v3.1	1.48449	0.00240323	0.0499489

## Sheet: Table S8
Table S8 The DEGs which control compared with drought at 6 h in PI-482662.
id	log2FC	pval	padj
Sobic.002G315900.v3.1	-13.4978	1.6916e-40	4.18384e-36
Sobic.001G226600.v3.1	-9.28523	1.71891e-35	2.12569e-31
Sobic.003G173700.v3.1	-8.39621	6.43867e-33	5.30825e-29
Sobic.009G215700.v3.1	-8.77223	1.98329e-32	1.22632e-28
Sobic.003G292400.v3.1	-8.38372	3.73708e-32	1.84858e-28
Sobic.003G032800.v3.1	-11.9428	2.66897e-31	1.10019e-27
Sobic.001G200700.v3.1	-9.84248	4.58108e-31	1.61863e-27
Sobic.005G075500.v3.1	-11.8138	1.51151e-30	4.22663e-27
Sobic.004G340200.v3.1	-7.89753	1.53801e-30	4.22663e-27
Sobic.007G071700.v3.1	-11.7366	4.27681e-30	1.05778e-26
Sobic.001G425500.v3.1	-6.97486	6.48609e-29	1.45837e-25
Sobic.001G319700.v3.1	-8.14399	8.67157e-29	1.78728e-25
Sobic.010G176550.v3.1	-11.3889	4.39024e-28	8.3526e-25
Sobic.003G032600.v3.1	-11.3747	5.37006e-28	9.48697e-25
Sobic.005G208100.v3.1	-11.2002	5.33628e-27	8.58407e-24
Sobic.003G426100.v3.1	-9.13697	5.55311e-27	8.58407e-24
Sobic.002G195400.v3.1	-6.95854	6.08474e-27	8.85258e-24
Sobic.001G053200.v3.1	-8.07608	6.64469e-27	9.13017e-24
Sobic.004G300300.v3.1	-6.5171	1.39846e-26	1.82043e-23
Sobic.009G076600.v3.1	-8.98727	4.209e-26	5.20506e-23
Sobic.005G222100.v3.1	-10.9905	8.60256e-26	1.01318e-22
Sobic.005G140100.v3.1	-10.9173	2.23439e-25	2.51197e-22
Sobic.001G409400.v3.1	-7.09228	2.97916e-25	3.20364e-22
Sobic.003G323500.v3.1	-6.03477	4.74854e-25	4.89357e-22
Sobic.001G053100.v3.1	-8.0916	8.15362e-25	8.06654e-22
Sobic.005G220300.v3.1	-7.00384	9.84004e-25	9.36053e-22
Sobic.005G219300.v3.1	-10.7734	1.47161e-24	1.34805e-21
Sobic.010G072100.v3.1	-10.7298	2.59331e-24	2.29072e-21
Sobic.001G144900.v3.1	-10.7073	3.387e-24	2.88865e-21
Sobic.002G141800.v3.1	-6.31443	4.41868e-24	3.64291e-21
Sobic.005G128800.v3.1	10.5705	1.91119e-23	1.52482e-20
Sobic.006G034300.v3.1	-7.19578	2.83388e-23	2.19032e-20
Sobic.003G087400.v3.1	-10.5306	3.29506e-23	2.4696e-20
Sobic.001G424400.v3.1	-5.68655	7.38434e-23	5.37167e-20
Sobic.001G425600.v3.1	-5.62032	8.0784e-23	5.70866e-20
Sobic.003G039400.v3.1	-6.20972	1.2999e-22	8.9307e-20
Sobic.010G247600.v3.1	-5.85825	2.45338e-22	1.63998e-19
Sobic.010G004701.v3.1	-10.2593	1.09368e-21	7.1184e-19
Sobic.005G101500.v3.1	-6.20837	1.31352e-21	8.33006e-19
Sobic.009G161800.v3.1	-5.50187	1.45724e-21	9.0105e-19
Sobic.005G220200.v3.1	-6.22479	2.53394e-21	1.52858e-18
Sobic.009G116700.v3.1	-5.23788	2.84287e-21	1.67411e-18
Sobic.010G084100.v3.1	-6.64048	3.07573e-21	1.76912e-18
Sobic.005G154400.v3.1	-10.169	3.30741e-21	1.85914e-18
Sobic.005G016900.v3.1	-5.75755	3.85167e-21	2.11511e-18
Sobic.002G361100.v3.1	-5.30109	3.93382e-21	2.11511e-18
Sobic.001G065900.v3.1	-5.61788	4.7333e-21	2.49082e-18
Sobic.007G089600.v3.1	-10.061	1.30625e-20	6.73071e-18
Sobic.005G154900.v3.1	-10.0432	1.60211e-20	8.08672e-18
Sobic.003G081900.v3.1	-5.18577	1.72856e-20	8.55051e-18
Sobic.010G168301.v3.1	-10.0312	1.83785e-20	8.91284e-18
Sobic.001G412700.v3.1	-5.13639	2.14485e-20	1.02017e-17
Sobic.006G280400.v3.1	-6.12121	2.81029e-20	1.31145e-17
Sobic.010G102300.v3.1	-9.97364	3.97863e-20	1.82229e-17
Sobic.003G244100.v3.1	-5.50783	4.41612e-20	1.98589e-17
Sobic.005G205300.v3.1	-6.06627	5.60504e-20	2.47553e-17
Sobic.006G005600.v3.1	-6.04149	7.93477e-20	3.443e-17
Sobic.009G115100.v3.1	-7.18255	1.05494e-19	4.49859e-17
Sobic.009G097900.v3.1	-5.36109	1.30697e-19	5.47885e-17
Sobic.003G082000.v3.1	-5.40859	1.96959e-19	8.11899e-17
Sobic.010G084700.v3.1	-4.90922	2.22044e-19	9.00296e-17
Sobic.010G004600.v3.1	-9.79603	3.56179e-19	1.42087e-16
Sobic.009G076700.v3.1	-5.3025	7.65283e-19	3.00441e-16
Sobic.010G178500.v3.1	-5.14912	9.8464e-19	3.80517e-16
Sobic.008G142000.v3.1	-9.6813	1.45356e-18	5.5309e-16
Sobic.005G207800.v3.1	-9.6701	1.58392e-18	5.93563e-16
Sobic.001G354200.v3.1	-4.83759	1.66882e-18	6.16045e-16
Sobic.003G164800.v3.1	-4.7734	2.37803e-18	8.64938e-16
Sobic.010G084600.v3.1	-5.07449	3.0197e-18	1.08241e-15
Sobic.007G109800.v3.1	-5.80889	4.37177e-18	1.54467e-15
Sobic.001G396900.v3.1	-9.57469	5.0099e-18	1.74521e-15
Sobic.005G055300.v3.1	-4.82267	5.3413e-18	1.83481e-15
Sobic.005G217700.v3.1	4.71649	6.72313e-18	2.27785e-15
Sobic.001G034900.v3.1	-5.01529	8.89421e-18	2.97271e-15
Sobic.001G424200.v3.1	-5.18658	1.02745e-17	3.34461e-15
Sobic.005G122500.v3.1	-4.71095	1.02774e-17	3.34461e-15
Sobic.005G082600.v3.1	-5.21924	1.05134e-17	3.37699e-15
Sobic.005G126200.v3.1	-4.6088	1.19307e-17	3.78309e-15
Sobic.003G271800.v3.1	-9.49838	1.27389e-17	3.98825e-15
Sobic.005G022700.v3.1	-9.48889	1.40192e-17	4.33421e-15
Sobic.001G319500.v3.1	-4.55369	1.6124e-17	4.92338e-15
Sobic.009G070250.v3.1	-9.47835	1.70023e-17	5.12827e-15
Sobic.005G038400.v3.1	-4.77867	1.72333e-17	5.1353e-15
Sobic.005G066700.v3.1	-9.46232	2.0659e-17	6.08285e-15
Sobic.001G492000.v3.1	-5.63712	4.00818e-17	1.16629e-14
Sobic.003G425850.v3.1	-4.77406	6.79543e-17	1.95432e-14
Sobic.003G068750.v3.1	-9.34118	8.54286e-17	2.4286e-14
Sobic.001G438000.v3.1	-5.20687	8.64097e-17	2.4286e-14
Sobic.009G076500.v3.1	-6.62153	1.04897e-16	2.91507e-14
Sobic.002G018100.v3.1	-9.26125	2.01652e-16	5.54162e-14
Sobic.001G383000.v3.1	-4.75366	2.60581e-16	7.08237e-14
Sobic.007G143100.v3.1	-5.91472	2.7763e-16	7.38972e-14
Sobic.006G007600.v3.1	-4.99245	2.77865e-16	7.38972e-14
Sobic.010G151801.v3.1	-9.21956	3.51675e-16	9.25316e-14
Sobic.002G130601.v3.1	9.19314	4.41236e-16	1.13792e-13
Sobic.004G115900.v3.1	-4.42317	4.41677e-16	1.13792e-13
Sobic.008G015600.v3.1	-5.54149	5.6045e-16	1.42903e-13
Sobic.002G219200.v3.1	-4.36487	6.38182e-16	1.61063e-13
Sobic.004G228900.v3.1	-4.42835	7.57951e-16	1.89358e-13
Sobic.002G035700.v3.1	-4.72263	1.09139e-15	2.69934e-13
Sobic.003G065201.v3.1	-9.09829	1.42836e-15	3.49779e-13
Sobic.003G011000.v3.1	-4.4009	1.50361e-15	3.64595e-13
Sobic.004G165100.v3.1	-4.39674	1.77753e-15	4.26831e-13
Sobic.009G092800.v3.1	-9.0751	1.8221e-15	4.33328e-13
Sobic.004G047900.v3.1	-6.34062	2.93924e-15	6.92345e-13
Sobic.001G109000.v3.1	-5.26628	3.35457e-15	7.77218e-13
Sobic.005G154300.v3.1	-9.01546	3.39383e-15	7.77218e-13
Sobic.004G142500.v3.1	-9.01421	3.39383e-15	7.77218e-13
Sobic.006G018400.v3.1	-9.01098	3.85245e-15	8.74154e-13
Sobic.005G163866.v3.1	-5.68612	4.44694e-15	9.99875e-13
Sobic.009G136500.v3.1	-4.65129	5.56145e-15	1.2392e-12
Sobic.010G117900.v3.1	-8.97857	5.6625e-15	1.25045e-12
Sobic.010G031400.v3.1	-4.66902	6.05102e-15	1.32442e-12
Sobic.007G131700.v3.1	-4.49813	7.76142e-15	1.68389e-12
Sobic.005G182200.v3.1	-8.94047	8.38624e-15	1.80363e-12
Sobic.004G228850.v3.1	-8.92934	9.57578e-15	2.02578e-12
Sobic.005G075600.v3.1	-4.70339	9.58299e-15	2.02578e-12
Sobic.K044404.v3.1	-8.90769	1.25184e-14	2.62388e-12
Sobic.010G238900.v3.1	-4.43255	1.81204e-14	3.76616e-12
Sobic.001G118600.v3.1	-4.94185	2.01373e-14	4.15047e-12
Sobic.005G177500.v3.1	-4.51257	2.1801e-14	4.45624e-12
Sobic.010G035700.v3.1	-6.80512	2.64938e-14	5.37108e-12
Sobic.008G087500.v3.1	-4.04681	2.7638e-14	5.55749e-12
Sobic.006G076400.v3.1	3.99057	2.91804e-14	5.8123e-12
Sobic.009G003800.v3.1	-4.13618	2.95597e-14	5.8123e-12
Sobic.003G426000.v3.1	-3.98166	2.96102e-14	5.8123e-12
Sobic.008G062700.v3.1	-8.81874	3.29317e-14	6.41339e-12
Sobic.004G012300.v3.1	-6.75405	4.30919e-14	8.3265e-12
Sobic.003G350700.v3.1	-3.87934	5.31785e-14	1.01958e-11
Sobic.004G281700.v3.1	-4.50221	6.59495e-14	1.25471e-11
Sobic.009G046200.v3.1	-4.76343	7.03517e-14	1.32825e-11
Sobic.003G430400.v3.1	-4.5858	8.75944e-14	1.64127e-11
Sobic.001G319600.v3.1	-4.33813	1.0719e-13	1.99333e-11
Sobic.002G388900.v3.1	-4.16161	1.21081e-13	2.23484e-11
Sobic.006G196700.v3.1	-5.63219	1.35253e-13	2.47794e-11
Sobic.005G213100.v3.1	-4.50658	1.37521e-13	2.50095e-11
Sobic.001G091100.v3.1	-8.65806	1.94425e-13	3.51e-11
Sobic.009G201500.v3.1	-3.78552	2.17281e-13	3.89421e-11
Sobic.003G228500.v3.1	-4.74045	2.4241e-13	4.31332e-11
Sobic.001G418600.v3.1	-3.91156	2.77528e-13	4.8713e-11
Sobic.006G046500.v3.1	4.31972	2.77707e-13	4.8713e-11
Sobic.009G071800.v3.1	-3.79362	3.68649e-13	6.42099e-11
Sobic.002G316900.v3.1	-3.88135	3.8476e-13	6.65473e-11
Sobic.001G525200.v3.1	-4.17141	4.22173e-13	7.21391e-11
Sobic.003G215800.v3.1	-3.73531	4.22923e-13	7.21391e-11
Sobic.010G171900.v3.1	-3.80786	4.4254e-13	7.49681e-11
Sobic.009G182400.v3.1	-4.47855	5.13624e-13	8.64182e-11
Sobic.005G203900.v3.1	4.36587	5.72285e-13	9.56373e-11
Sobic.005G169300.v3.1	-4.2724	6.74082e-13	1.11893e-10
Sobic.003G006900.v3.1	-8.5276	6.97906e-13	1.15075e-10
Sobic.003G356500.v3.1	-3.66225	8.59048e-13	1.40708e-10
Sobic.010G084400.v3.1	-3.80211	1.27497e-12	2.07459e-10
Sobic.002G118300.v3.1	-8.47215	1.36535e-12	2.19281e-10
Sobic.004G070400.v3.1	8.46398	1.36535e-12	2.19281e-10
Sobic.002G389000.v3.1	-3.89476	1.37673e-12	2.19337e-10
Sobic.003G189200.v3.1	-4.00638	1.38344e-12	2.19337e-10
Sobic.005G218600.v3.1	-3.80811	1.41394e-12	2.22745e-10
Sobic.001G129100.v3.1	-8.43965	1.92633e-12	3.01543e-10
Sobic.002G074400.v3.1	-3.61258	2.02718e-12	3.15335e-10
Sobic.005G212700.v3.1	-3.97099	2.1112e-12	3.24646e-10
Sobic.001G500200.v3.1	-3.61976	2.11521e-12	3.24646e-10
Sobic.002G389100.v3.1	-3.71395	2.12641e-12	3.24646e-10
Sobic.002G168800.v3.1	4.29603	2.23573e-12	3.39241e-10
Sobic.003G032700.v3.1	-8.40292	2.73425e-12	4.12355e-10
Sobic.007G131600.v3.1	-3.62328	3.13822e-12	4.7041e-10
Sobic.001G317700.v3.1	-4.92467	3.26117e-12	4.83578e-10
Sobic.009G161700.v3.1	-8.38775	3.26518e-12	4.83578e-10
Sobic.006G007450.v3.1	-3.64203	3.34949e-12	4.93113e-10
Sobic.001G283900.v3.1	5.01221	3.66823e-12	5.36842e-10
Sobic.002G075800.v3.1	-3.51803	3.85951e-12	5.61513e-10
Sobic.003G307100.v3.1	-4.57029	4.08065e-12	5.90214e-10
Sobic.005G192600.v3.1	3.69232	4.47594e-12	6.43624e-10
Sobic.004G185100.v3.1	-4.13284	4.5595e-12	6.51851e-10
Sobic.001G115100.v3.1	-8.34601	4.67875e-12	6.65055e-10
Sobic.004G303500.v3.1	3.49589	4.96391e-12	7.01556e-10
Sobic.005G205100.v3.1	-3.89691	5.05325e-12	7.10125e-10
Sobic.009G070300.v3.1	-8.32653	5.61451e-12	7.8454e-10
Sobic.004G258300.v3.1	3.49981	5.93291e-12	8.24374e-10
Sobic.007G168000.v3.1	-3.86939	6.01921e-12	8.31694e-10
Sobic.004G263100.v3.1	-4.45983	6.1805e-12	8.49236e-10
Sobic.K029900.v3.1	3.49204	6.64424e-12	9.07912e-10
Sobic.001G384100.v3.1	-3.64182	8.00305e-12	1.08758e-09
Sobic.010G273600.v3.1	3.46847	8.57519e-12	1.15896e-09
Sobic.003G348600.v3.1	-8.27484	9.80152e-12	1.31751e-09
Sobic.004G157100.v3.1	-3.48376	1.0189e-11	1.36181e-09
Sobic.004G303800.v3.1	-3.62749	1.02413e-11	1.36181e-09
Sobic.003G367650.v3.1	-8.26617	1.18435e-11	1.56645e-09
Sobic.002G224100.v3.1	-3.67103	1.22414e-11	1.61046e-09
Sobic.003G429300.v3.1	-4.38508	1.30691e-11	1.71026e-09
Sobic.002G022500.v3.1	-8.24232	1.43369e-11	1.86628e-09
Sobic.008G034300.v3.1	-3.60595	1.44524e-11	1.87147e-09
Sobic.010G231900.v3.1	-3.57965	1.67292e-11	2.15502e-09
Sobic.009G046500.v3.1	-8.21879	1.73873e-11	2.22818e-09
Sobic.010G234700.v3.1	-3.64058	1.79097e-11	2.28331e-09
Sobic.009G169000.v3.1	-3.40634	2.07332e-11	2.62971e-09
Sobic.006G191400.v3.1	-8.20382	2.11265e-11	2.66592e-09
Sobic.009G238600.v3.1	-3.99671	2.18519e-11	2.73733e-09
Sobic.001G317200.v3.1	-3.63554	2.19137e-11	2.73733e-09
Sobic.006G114700.v3.1	-3.85002	2.20603e-11	2.7418e-09
Sobic.006G074300.v3.1	-3.4057	2.3367e-11	2.88969e-09
Sobic.010G026500.v3.1	-3.93502	2.37204e-11	2.91879e-09
Sobic.001G166401.v3.1	-3.39753	3.00018e-11	3.67343e-09
Sobic.001G035100.v3.1	-3.82511	3.13667e-11	3.82164e-09
Sobic.004G081201.v3.1	-8.13833	3.83432e-11	4.64874e-09
Sobic.001G125700.v3.1	-3.52895	4.02834e-11	4.86014e-09
Sobic.005G165800.v3.1	-4.25494	4.83902e-11	5.80988e-09
Sobic.003G395000.v3.1	-3.34168	5.43232e-11	6.4907e-09
Sobic.010G155701.v3.1	-8.09297	5.76324e-11	6.85299e-09
Sobic.010G264450.v3.1	4.11014	5.97121e-11	7.03326e-09
Sobic.002G022200.v3.1	-5.43545	5.97172e-11	7.03326e-09
Sobic.002G143300.v3.1	-6.0629	6.73199e-11	7.89111e-09
Sobic.006G039300.v3.1	-8.08388	7.08812e-11	8.23053e-09
Sobic.003G236551.v3.1	-8.07439	7.08812e-11	8.23053e-09
Sobic.002G261600.v3.1	-3.24781	8.81398e-11	1.01867e-08
Sobic.009G163900.v3.1	-3.26529	9.73812e-11	1.12025e-08
Sobic.009G213000.v3.1	-3.25107	1.00291e-10	1.14838e-08
Sobic.003G026400.v3.1	-3.97937	1.32009e-10	1.5046e-08
Sobic.003G385500.v3.1	-3.20425	1.42579e-10	1.61762e-08
Sobic.004G292700.v3.1	3.94996	1.54738e-10	1.74311e-08
Sobic.001G231600.v3.1	-3.69003	1.55049e-10	1.74311e-08
Sobic.009G077500.v3.1	-3.87707	1.60642e-10	1.79781e-08
Sobic.008G014000.v3.1	7.9733	1.65814e-10	1.84734e-08
Sobic.003G082100.v3.1	-4.97287	1.80014e-10	1.99654e-08
Sobic.010G136250.v3.1	-7.97294	2.06257e-10	2.27739e-08
Sobic.004G243100.v3.1	-3.20432	2.23013e-10	2.45146e-08
Sobic.010G165000.v3.1	4.01646	2.36312e-10	2.58615e-08
Sobic.005G062500.v3.1	-5.93968	2.43117e-10	2.6489e-08
Sobic.010G032100.v3.1	-3.25998	2.47447e-10	2.68426e-08
Sobic.003G356000.v3.1	-3.15564	2.63505e-10	2.84597e-08
Sobic.001G377300.v3.1	-3.16224	2.75229e-10	2.95967e-08
Sobic.009G014600.v3.1	-3.48754	3.03414e-10	3.2349e-08
Sobic.001G155300.v3.1	-3.32376	3.0344e-10	3.2349e-08
Sobic.001G104900.v3.1	-3.29005	3.18082e-10	3.36914e-08
Sobic.003G130400.v3.1	-7.92549	3.2148e-10	3.36914e-08
Sobic.006G191000.v3.1	-7.92199	3.2148e-10	3.36914e-08
Sobic.008G158332.v3.1	7.91401	3.2148e-10	3.36914e-08
Sobic.003G082200.v3.1	-3.77277	3.43231e-10	3.58191e-08
Sobic.003G144500.v3.1	-5.25282	3.60773e-10	3.74916e-08
Sobic.010G092900.v3.1	-3.6878	3.70698e-10	3.83618e-08
Sobic.006G100400.v3.1	-7.89583	4.02868e-10	4.15172e-08
Sobic.009G208000.v3.1	-3.19533	4.28346e-10	4.39596e-08
Sobic.001G091200.v3.1	-3.73466	4.35718e-10	4.45314e-08
Sobic.003G216232.v3.1	-3.10542	4.63231e-10	4.71485e-08
Sobic.010G157000.v3.1	-4.31355	5.07931e-10	5.14863e-08
Sobic.005G218500.v3.1	-3.20597	5.10173e-10	5.15025e-08
Sobic.006G055600.v3.1	-3.45415	5.45788e-10	5.48739e-08
Sobic.003G417200.v3.1	-3.30829	5.70858e-10	5.7162e-08
Sobic.004G321000.v3.1	-3.22734	5.76552e-10	5.74995e-08
Sobic.005G077300.v3.1	-7.85756	6.37639e-10	6.33363e-08
Sobic.009G118600.v3.1	-3.33342	6.43932e-10	6.37055e-08
Sobic.002G024650.v3.1	-7.8144	8.05439e-10	7.90513e-08
Sobic.007G029800.v3.1	-7.8144	8.05439e-10	7.90513e-08
Sobic.003G425900.v3.1	-4.78819	9.95014e-10	9.72715e-08
Sobic.009G045500.v3.1	7.78902	1.02022e-09	9.89536e-08
Sobic.009G142300.v3.1	-7.78621	1.02022e-09	9.89536e-08
Sobic.002G134800.v3.1	-5.15759	1.03424e-09	9.99213e-08
Sobic.003G215600.v3.1	-3.28726	1.05948e-09	1.01961e-07
Sobic.005G047700.v3.1	-3.4295	1.10484e-09	1.05915e-07
Sobic.003G264400.v3.1	-3.2376	1.12665e-09	1.07588e-07
Sobic.004G167700.v3.1	-5.76861	1.17531e-09	1.11803e-07
Sobic.005G204000.v3.1	4.02758	1.18772e-09	1.12551e-07
Sobic.003G261632.v3.1	-7.75746	1.29596e-09	1.2234e-07
Sobic.003G421100.v3.1	-3.04398	1.30544e-09	1.22766e-07
Sobic.002G139300.v3.1	-5.75325	1.44409e-09	1.35291e-07
Sobic.009G203600.v3.1	-3.01441	1.56361e-09	1.45935e-07
Sobic.005G103500.v3.1	-2.98788	1.59249e-09	1.48072e-07
Sobic.002G250900.v3.1	-4.3327	1.63684e-09	1.51625e-07
Sobic.005G182100.v3.1	-7.72813	1.65102e-09	1.52368e-07
Sobic.001G092600.v3.1	-3.13678	1.76851e-09	1.62604e-07
Sobic.006G093500.v3.1	-5.09976	1.78887e-09	1.63867e-07
Sobic.003G242200.v3.1	-3.50297	1.92534e-09	1.75174e-07
Sobic.002G338800.v3.1	-4.08	1.92647e-09	1.75174e-07
Sobic.001G185450.v3.1	-7.7224	2.10963e-09	1.90429e-07
Sobic.001G354800.v3.1	-7.72112	2.10963e-09	1.90429e-07
Sobic.001G279350.v3.1	-5.71481	2.19422e-09	1.97344e-07
Sobic.009G015200.v3.1	-4.15965	2.34134e-09	2.09813e-07
Sobic.008G029300.v3.1	-3.01434	2.4032e-09	2.14578e-07
Sobic.001G544400.v3.1	-3.34044	2.5349e-09	2.25524e-07
Sobic.010G172200.v3.1	3.18812	2.5884e-09	2.29458e-07
Sobic.001G119100.v3.1	-3.02712	2.63514e-09	2.32767e-07
Sobic.003G216166.v3.1	-2.9673	2.69799e-09	2.37147e-07
Sobic.005G043800.v3.1	-7.69819	2.70389e-09	2.37147e-07
Sobic.005G218800.v3.1	-3.07885	2.83998e-09	2.48202e-07
Sobic.007G044900.v3.1	-3.26185	2.85612e-09	2.48588e-07
Sobic.001G082400.v3.1	-2.96124	2.8645e-09	2.48588e-07
Sobic.004G292001.v3.1	3.11425	2.92775e-09	2.53189e-07
Sobic.007G067350.v3.1	4.15276	3.33547e-09	2.87444e-07
Sobic.002G265800.v3.1	-2.94729	3.44401e-09	2.95766e-07
Sobic.003G007600.v3.1	3.84063	4.08367e-09	3.49486e-07
Sobic.006G272700.v3.1	-3.37258	4.10354e-09	3.49975e-07
Sobic.002G064000.v3.1	7.63184	4.4841e-09	3.79812e-07
Sobic.002G296500.v3.1	-7.61551	4.4841e-09	3.79812e-07
Sobic.002G362000.v3.1	-3.05052	4.99685e-09	4.21799e-07
Sobic.002G244400.v3.1	3.02286	5.04089e-09	4.24069e-07
Sobic.006G068300.v3.1	-7.59214	5.80295e-09	4.8488e-07
Sobic.002G012600.v3.1	7.58312	5.80295e-09	4.8488e-07
Sobic.009G073800.v3.1	-3.32597	6.01137e-09	5.00604e-07
Sobic.001G019601.v3.1	-7.58871	7.53517e-09	6.23303e-07
Sobic.010G156200.v3.1	-7.57186	7.53517e-09	6.23303e-07
Sobic.003G284200.v3.1	-3.58802	7.6816e-09	6.33296e-07
Sobic.007G022000.v3.1	-3.16501	8.02066e-09	6.59053e-07
Sobic.010G031900.v3.1	-2.84668	8.39069e-09	6.87175e-07
Sobic.008G158800.v3.1	3.19318	9.48979e-09	7.74624e-07
Sobic.009G133900.v3.1	-7.52876	9.81856e-09	7.98824e-07
Sobic.005G048300.v3.1	-5.53122	1.02022e-08	8.27317e-07
Sobic.002G242900.v3.1	-3.38224	1.02827e-08	8.31114e-07
Sobic.001G155900.v3.1	-4.13311	1.0998e-08	8.8604e-07
Sobic.004G292800.v3.1	3.13792	1.19207e-08	9.57257e-07
Sobic.006G103000.v3.1	2.89349	1.24781e-08	9.98772e-07
Sobic.010G146100.v3.1	2.80548	1.27011e-08	1.01334e-06
Sobic.001G218600.v3.1	-7.51901	1.28397e-08	1.01458e-06
Sobic.005G219100.v3.1	7.50779	1.28397e-08	1.01458e-06
Sobic.002G021700.v3.1	-7.50432	1.28397e-08	1.01458e-06
Sobic.009G124850.v3.1	-3.48512	1.37753e-08	1.08205e-06
Sobic.003G233000.v3.1	-2.83694	1.3781e-08	1.08205e-06
Sobic.003G014400.v3.1	-3.23654	1.39201e-08	1.08951e-06
Sobic.001G318600.v3.1	-3.51037	1.43247e-08	1.11765e-06
Sobic.010G023500.v3.1	7.44826	1.6852e-08	1.3107e-06
Sobic.006G194200.v3.1	-2.89224	1.78557e-08	1.3844e-06
Sobic.007G164750.v3.1	-2.78438	1.98578e-08	1.53482e-06
Sobic.009G136700.v3.1	-2.90533	2.12785e-08	1.63951e-06
Sobic.009G113600.v3.1	-2.90873	2.21669e-08	1.6896e-06
Sobic.006G050600.v3.1	-7.44261	2.22019e-08	1.6896e-06
Sobic.010G205700.v3.1	-7.43349	2.22019e-08	1.6896e-06
Sobic.007G099400.v3.1	-7.42583	2.22019e-08	1.6896e-06
Sobic.006G008000.v3.1	2.84305	2.37491e-08	1.8018e-06
Sobic.009G082800.v3.1	2.735	2.45139e-08	1.85414e-06
Sobic.010G146300.v3.1	2.98626	2.61902e-08	1.97489e-06
Sobic.004G292600.v3.1	3.11437	2.6676e-08	2.0054e-06
Sobic.004G116300.v3.1	-2.74887	2.68276e-08	2.01069e-06
Sobic.009G136100.v3.1	-2.88784	2.858e-08	2.13555e-06
Sobic.009G211500.v3.1	7.39246	2.93638e-08	2.18239e-06
Sobic.010G114800.v3.1	-3.90026	2.93832e-08	2.18239e-06
Sobic.003G287500.v3.1	-2.70972	3.05312e-08	2.26086e-06
Sobic.004G304300.v3.1	-2.93125	3.38476e-08	2.49896e-06
Sobic.004G314400.v3.1	-3.6853	3.44322e-08	2.53456e-06
Sobic.010G162900.v3.1	-2.86232	3.53174e-08	2.59201e-06
Sobic.003G234000.v3.1	-2.79585	3.59732e-08	2.63232e-06
Sobic.002G192000.v3.1	-2.79996	3.76941e-08	2.75012e-06
Sobic.002G233400.v3.1	-7.39928	3.89913e-08	2.82807e-06
Sobic.005G210100.v3.1	-7.3733	3.89913e-08	2.82807e-06
Sobic.003G188000.v3.1	-3.1889	3.95554e-08	2.8606e-06
Sobic.003G267700.v3.1	-2.71656	4.16064e-08	3.00015e-06
Sobic.010G141600.v3.1	-2.72399	4.28556e-08	3.08124e-06
Sobic.003G200700.v3.1	-3.52523	4.79871e-08	3.44018e-06
Sobic.003G352000.v3.1	2.66085	5.06241e-08	3.61875e-06
Sobic.003G246900.v3.1	3.28551	5.08741e-08	3.62614e-06
Sobic.006G247300.v3.1	-7.32032	5.19884e-08	3.69491e-06
Sobic.008G158501.v3.1	2.79524	5.52048e-08	3.91226e-06
Sobic.003G216000.v3.1	-2.76089	5.703e-08	4.03006e-06
Sobic.006G255500.v3.1	-2.7848	5.76095e-08	4.05942e-06
Sobic.006G181300.v3.1	-2.65639	5.77847e-08	4.0602e-06
Sobic.007G214400.v3.1	-2.72184	5.80512e-08	4.06737e-06
Sobic.005G129900.v3.1	-2.76326	5.90412e-08	4.12504e-06
Sobic.005G072900.v3.1	-3.17586	6.10827e-08	4.25566e-06
Sobic.005G202200.v3.1	4.03418	6.38769e-08	4.43783e-06
Sobic.001G293000.v3.1	2.86768	6.76515e-08	4.68691e-06
Sobic.004G304400.v3.1	-2.73606	6.91744e-08	4.77902e-06
Sobic.003G348700.v3.1	-7.29426	6.96116e-08	4.79583e-06
Sobic.003G006833.v3.1	-2.69184	6.99026e-08	4.8025e-06
Sobic.003G039700.v3.1	-2.64552	7.02036e-08	4.80982e-06
Sobic.004G258500.v3.1	-4.08831	7.66506e-08	5.23701e-06
Sobic.007G013800.v3.1	-2.70693	7.81226e-08	5.32288e-06
Sobic.010G040500.v3.1	3.51485	8.86589e-08	6.02418e-06
Sobic.009G096300.v3.1	3.99661	9.2128e-08	6.24274e-06
Sobic.001G231400.v3.1	-2.68743	9.81214e-08	6.6307e-06
Sobic.004G273900.v3.1	3.68155	1.00737e-07	6.78894e-06
Sobic.010G221800.v3.1	-2.59517	1.01336e-07	6.81072e-06
Sobic.010G040700.v3.1	-2.84938	1.04486e-07	7.0034e-06
Sobic.003G253700.v3.1	-2.68368	1.0962e-07	7.32764e-06
Sobic.002G319100.v3.1	2.61395	1.12588e-07	7.50574e-06
Sobic.004G323000.v3.1	3.21288	1.15467e-07	7.67702e-06
Sobic.001G508600.v3.1	-2.65166	1.20171e-07	7.96832e-06
Sobic.003G047500.v3.1	-2.66093	1.22791e-07	8.12031e-06
Sobic.008G095000.v3.1	-2.64532	1.238e-07	8.16518e-06
Sobic.010G198400.v3.1	-7.23967	1.26463e-07	8.21216e-06
Sobic.004G024350.v3.1	-7.22794	1.26463e-07	8.21216e-06
Sobic.003G138300.v3.1	-7.22245	1.26463e-07	8.21216e-06
Sobic.008G114800.v3.1	-7.2199	1.26463e-07	8.21216e-06
Sobic.005G192500.v3.1	-2.84521	1.26488e-07	8.21216e-06
Sobic.001G082500.v3.1	-2.89317	1.26504e-07	8.21216e-06
Sobic.001G177700.v3.1	-4.61433	1.33978e-07	8.63433e-06
Sobic.007G066932.v3.1	4.49767	1.33978e-07	8.63433e-06
Sobic.005G051200.v3.1	-2.97782	1.34055e-07	8.63433e-06
Sobic.004G265000.v3.1	-2.5681	1.36091e-07	8.74267e-06
Sobic.008G105850.v3.1	4.17518	1.37694e-07	8.82275e-06
Sobic.006G028900.v3.1	-2.81309	1.39546e-07	8.91834e-06
Sobic.003G169200.v3.1	2.79145	1.4089e-07	8.98099e-06
Sobic.001G100900.v3.1	-2.57078	1.44168e-07	9.16636e-06
Sobic.010G134700.v3.1	-2.82355	1.57384e-07	9.98097e-06
Sobic.003G089600.v3.1	2.73905	1.58147e-07	1.00037e-05
Sobic.003G042900.v3.1	-2.56072	1.65719e-07	1.04559e-05
Sobic.001G293200.v3.1	3.35706	1.67445e-07	1.05379e-05
Sobic.008G117300.v3.1	3.3155	1.69438e-07	1.06363e-05
Sobic.005G066800.v3.1	-7.1976	1.71629e-07	1.07466e-05
Sobic.002G188700.v3.1	-2.89051	1.86271e-07	1.1634e-05
Sobic.008G158666.v3.1	3.05867	1.87465e-07	1.16747e-05
Sobic.003G094200.v3.1	-2.58887	1.87868e-07	1.16747e-05
Sobic.005G152600.v3.1	2.73487	1.8876e-07	1.17008e-05
Sobic.010G091100.v3.1	-2.70014	2.08281e-07	1.28785e-05
Sobic.001G301400.v3.1	2.67584	2.10148e-07	1.29616e-05
Sobic.004G071200.v3.1	-2.52495	2.1789e-07	1.34056e-05
Sobic.001G101400.v3.1	-2.93129	2.27476e-07	1.39607e-05
Sobic.001G057500.v3.1	-7.15808	2.34039e-07	1.42613e-05
Sobic.005G219600.v3.1	-7.15429	2.34039e-07	1.42613e-05
Sobic.003G364200.v3.1	2.61145	2.34103e-07	1.42613e-05
Sobic.001G514500.v3.1	2.66825	2.35484e-07	1.43101e-05
Sobic.001G213500.v3.1	-3.11553	2.37837e-07	1.44177e-05
Sobic.005G047800.v3.1	-3.48601	2.38738e-07	1.44369e-05
Sobic.002G333900.v3.1	-2.62018	2.4204e-07	1.46009e-05
Sobic.003G228400.v3.1	-3.0063	2.49778e-07	1.5031e-05
Sobic.001G524750.v3.1	-2.64202	2.5289e-07	1.51814e-05
Sobic.004G292400.v3.1	2.84932	2.63916e-07	1.58049e-05
Sobic.009G154100.v3.1	2.65901	2.77898e-07	1.65894e-05
Sobic.003G047700.v3.1	-2.50052	2.78356e-07	1.65894e-05
Sobic.003G198150.v3.1	-2.62038	2.86838e-07	1.70537e-05
Sobic.002G018300.v3.1	-2.7198	3.19717e-07	1.88866e-05
Sobic.005G065100.v3.1	-7.10964	3.2072e-07	1.88866e-05
Sobic.004G295000.v3.1	-7.09307	3.2072e-07	1.88866e-05
Sobic.007G133733.v3.1	7.06732	3.2072e-07	1.88866e-05
Sobic.004G292200.v3.1	2.93216	3.25904e-07	1.91463e-05
Sobic.009G252100.v3.1	2.61154	3.31835e-07	1.94485e-05
Sobic.003G366700.v3.1	-2.56038	3.41692e-07	1.99789e-05
Sobic.001G129700.v3.1	-3.93419	3.50169e-07	2.04263e-05
Sobic.003G104600.v3.1	-2.48237	3.51259e-07	2.04416e-05
Sobic.003G354000.v3.1	-2.48161	3.55875e-07	2.06616e-05
Sobic.008G158400.v3.1	3.40897	3.64653e-07	2.11217e-05
Sobic.009G230800.v3.1	4.03583	3.96988e-07	2.29409e-05
Sobic.005G130400.v3.1	2.65258	4.03587e-07	2.32679e-05
Sobic.006G147400.v3.1	2.93574	4.1168e-07	2.35923e-05
Sobic.010G204100.v3.1	-2.66854	4.11997e-07	2.35923e-05
Sobic.007G187800.v3.1	-2.45292	4.12076e-07	2.35923e-05
Sobic.010G238000.v3.1	-3.41669	4.29678e-07	2.45432e-05
Sobic.009G168800.v3.1	-4.46103	4.35067e-07	2.47938e-05
Sobic.009G145200.v3.1	-2.50362	4.39472e-07	2.49445e-05
Sobic.005G075800.v3.1	-7.06358	4.41746e-07	2.49445e-05
Sobic.007G094300.v3.1	7.05525	4.41746e-07	2.49445e-05
Sobic.002G074600.v3.1	7.05432	4.41746e-07	2.49445e-05
Sobic.004G158100.v3.1	2.5659	4.60628e-07	2.59487e-05
Sobic.006G267000.v3.1	-2.52142	4.61628e-07	2.59487e-05
Sobic.003G345100.v3.1	-2.505	4.70396e-07	2.63816e-05
Sobic.006G265100.v3.1	2.49962	4.82126e-07	2.69783e-05
Sobic.002G391200.v3.1	2.51659	4.93037e-07	2.75203e-05
Sobic.001G434800.v3.1	2.78592	4.94036e-07	2.75203e-05
Sobic.002G012400.v3.1	2.74622	5.0179e-07	2.78894e-05
Sobic.010G211100.v3.1	-3.87649	5.21222e-07	2.89045e-05
Sobic.004G304100.v3.1	-2.51781	5.3425e-07	2.95606e-05
Sobic.002G021132.v3.1	-2.48863	5.53357e-07	3.05495e-05
Sobic.004G066700.v3.1	4.34253	5.55233e-07	3.05848e-05
Sobic.003G304100.v3.1	-2.53171	5.75578e-07	3.16046e-05
Sobic.002G012500.v3.1	2.57863	5.76301e-07	3.16046e-05
Sobic.007G148900.v3.1	3.27918	5.80038e-07	3.17391e-05
Sobic.001G508800.v3.1	-2.44087	5.85709e-07	3.19787e-05
Sobic.009G048900.v3.1	2.45267	5.88275e-07	3.2048e-05
Sobic.002G016100.v3.1	-7.01602	6.11649e-07	3.30304e-05
Sobic.002G060700.v3.1	-7.01602	6.11649e-07	3.30304e-05
Sobic.004G111500.v3.1	-7.0121	6.11649e-07	3.30304e-05
Sobic.001G044300.v3.1	-7.00601	6.11649e-07	3.30304e-05
Sobic.001G314100.v3.1	2.59365	6.22956e-07	3.35677e-05
Sobic.009G101800.v3.1	-2.69714	6.39128e-07	3.43642e-05
Sobic.001G159600.v3.1	-2.40285	7.01857e-07	3.76517e-05
Sobic.005G130100.v3.1	2.41599	7.03315e-07	3.76517e-05
Sobic.008G050600.v3.1	-3.05481	7.49282e-07	4.00259e-05
Sobic.003G299300.v3.1	2.64739	7.68773e-07	4.09786e-05
Sobic.004G106000.v3.1	2.81237	7.78906e-07	4.14294e-05
Sobic.005G100200.v3.1	2.5902	7.91533e-07	4.20107e-05
Sobic.005G061033.v3.1	-2.95378	7.99776e-07	4.23573e-05
Sobic.004G128400.v3.1	-2.89791	8.53391e-07	4.51002e-05
Sobic.001G472800.v3.1	-2.3774	8.73813e-07	4.6081e-05
Sobic.009G197000.v3.1	2.39801	9.13568e-07	4.80751e-05
Sobic.006G132400.v3.1	-2.50315	9.2362e-07	4.85009e-05
Sobic.008G158732.v3.1	2.74908	9.56993e-07	5.00911e-05
Sobic.001G404300.v3.1	-2.52065	9.57955e-07	5.00911e-05
Sobic.010G131600.v3.1	-4.03441	9.64584e-07	5.03314e-05
Sobic.009G009500.v3.1	-2.40246	9.80535e-07	5.10559e-05
Sobic.004G083500.v3.1	3.49867	9.83917e-07	5.11244e-05
Sobic.010G080400.v3.1	3.1695	9.8953e-07	5.13083e-05
Sobic.002G328600.v3.1	2.40791	1.01644e-06	5.25931e-05
Sobic.003G080900.v3.1	-3.49991	1.05408e-06	5.44273e-05
Sobic.005G121200.v3.1	-2.41705	1.07768e-06	5.553e-05
Sobic.002G245300.v3.1	2.36844	1.08802e-06	5.5946e-05
Sobic.010G211600.v3.1	-3.61593	1.12328e-06	5.76392e-05
Sobic.008G158600.v3.1	2.81299	1.1529e-06	5.90366e-05
Sobic.001G482000.v3.1	-6.93536	1.19212e-06	6.05433e-05
Sobic.005G128700.v3.1	-6.91597	1.19212e-06	6.05433e-05
Sobic.005G004600.v3.1	6.91094	1.19212e-06	6.05433e-05
Sobic.006G124850.v3.1	6.90403	1.19212e-06	6.05433e-05
Sobic.009G130000.v3.1	-2.3466	1.21083e-06	6.13677e-05
Sobic.005G055900.v3.1	2.36957	1.22206e-06	6.18102e-05
Sobic.006G007900.v3.1	2.44009	1.23675e-06	6.24256e-05
Sobic.010G168800.v3.1	2.34276	1.25213e-06	6.30729e-05
Sobic.K032300.v3.1	2.47777	1.30704e-06	6.57054e-05
Sobic.002G307900.v3.1	2.40896	1.36909e-06	6.86851e-05
Sobic.002G416800.v3.1	3.28097	1.37229e-06	6.8706e-05
Sobic.003G198200.v3.1	-2.34075	1.42155e-06	7.10284e-05
Sobic.002G008200.v3.1	2.73385	1.42565e-06	7.10899e-05
Sobic.009G222000.v3.1	-2.35514	1.56802e-06	7.80318e-05
Sobic.003G018800.v3.1	-2.44773	1.6208e-06	8.04963e-05
Sobic.008G079600.v3.1	-3.56321	1.65411e-06	8.1986e-05
Sobic.001G496100.v3.1	-6.86768	1.67869e-06	8.2543e-05
Sobic.001G049000.v3.1	-6.86324	1.67869e-06	8.2543e-05
Sobic.009G145000.v3.1	-6.86324	1.67869e-06	8.2543e-05
Sobic.003G006800.v3.1	-6.85668	1.67869e-06	8.2543e-05
Sobic.008G170100.v3.1	2.40447	1.72435e-06	8.46199e-05
Sobic.006G117100.v3.1	2.45314	1.86167e-06	9.11774e-05
Sobic.005G150700.v3.1	-3.94834	1.92601e-06	9.41424e-05
Sobic.004G280000.v3.1	2.42638	1.96389e-06	9.58045e-05
Sobic.004G222700.v3.1	-2.85079	1.96869e-06	9.58498e-05
Sobic.003G142300.v3.1	-3.23241	2.01289e-06	9.7809e-05
Sobic.009G224800.v3.1	-2.30915	2.18392e-06	0.000105911
Sobic.006G202500.v3.1	-2.29008	2.21412e-06	0.000107166
Sobic.005G069500.v3.1	6.82749	2.37815e-06	0.000114656
Sobic.007G099900.v3.1	6.78836	2.37815e-06	0.000114656
Sobic.010G032000.v3.1	-2.27236	2.41743e-06	0.000116323
Sobic.002G420800.v3.1	-2.33948	2.45273e-06	0.000117793
Sobic.007G181500.v3.1	-4.24982	2.55658e-06	0.000122542
Sobic.005G219000.v3.1	2.73786	2.6544e-06	0.000126985
Sobic.006G132300.v3.1	-2.41139	2.69205e-06	0.000128538
Sobic.003G027100.v3.1	2.28356	2.71293e-06	0.000129285
Sobic.006G010100.v3.1	-2.75654	2.73605e-06	0.000130136
Sobic.003G418300.v3.1	2.36385	2.80332e-06	0.00013308
Sobic.003G109300.v3.1	-2.41753	2.91331e-06	0.000138036
Sobic.002G208000.v3.1	2.3106	3.06488e-06	0.000144887
Sobic.006G191200.v3.1	-2.37423	3.06961e-06	0.000144887
Sobic.004G249950.v3.1	-2.56342	3.09677e-06	0.00014589
Sobic.006G121500.v3.1	-2.47995	3.29836e-06	0.000155092
Sobic.002G319500.v3.1	-4.20398	3.33496e-06	0.000156515
Sobic.002G308900.v3.1	-6.78089	3.39013e-06	0.000158503
Sobic.008G192100.v3.1	-6.77427	3.39013e-06	0.000158503
Sobic.003G347000.v3.1	-2.47633	3.41084e-06	0.00015917
Sobic.010G259100.v3.1	-2.22972	3.61773e-06	0.000168507
Sobic.008G117400.v3.1	2.36734	3.66456e-06	0.000169834
Sobic.001G493500.v3.1	-3.481	3.66556e-06	0.000169834
Sobic.002G032700.v3.1	-2.22915	3.66681e-06	0.000169834
Sobic.003G047600.v3.1	-2.40829	3.76494e-06	0.000174053
Sobic.004G282900.v3.1	-2.30236	3.81442e-06	0.000176011
Sobic.001G438500.v3.1	2.24129	3.84547e-06	0.000176948
Sobic.001G451700.v3.1	-2.28173	3.85103e-06	0.000176948
Sobic.010G036100.v3.1	-3.16673	3.85618e-06	0.000176948
Sobic.010G012400.v3.1	-3.83913	3.93718e-06	0.00018033
Sobic.002G276000.v3.1	2.2163	4.11798e-06	0.000188262
Sobic.006G181400.v3.1	-2.3807	4.14991e-06	0.000189329
Sobic.009G197800.v3.1	-2.44212	4.15662e-06	0.000189329
Sobic.003G061300.v3.1	-2.2081	4.39185e-06	0.000199676
Sobic.001G208200.v3.1	-2.22575	4.50671e-06	0.000204522
Sobic.002G421800.v3.1	-2.40336	4.64231e-06	0.00021029
Sobic.003G289900.v3.1	-2.26683	4.79324e-06	0.00021673
Sobic.005G155001.v3.1	-2.37327	4.81954e-06	0.000217521
Sobic.004G216900.v3.1	-6.72769	4.8641e-06	0.000218734
Sobic.001G041600.v3.1	6.72762	4.8641e-06	0.000218734
Sobic.002G201100.v3.1	2.25724	4.88272e-06	0.000219173
Sobic.009G022600.v3.1	2.32871	4.89367e-06	0.000219267
Sobic.003G228600.v3.1	-2.31693	4.93998e-06	0.000220941
Sobic.001G062600.v3.1	-2.19906	5.13052e-06	0.000229049
Sobic.010G072000.v3.1	-2.20632	5.23773e-06	0.000233414
Sobic.005G115800.v3.1	-2.39637	5.30793e-06	0.000236117
Sobic.006G112850.v3.1	-2.9327	5.72089e-06	0.00025403
Sobic.001G280800.v3.1	2.26596	5.84108e-06	0.000258902
Sobic.010G164400.v3.1	-2.21503	5.93317e-06	0.000262514
Sobic.003G064300.v3.1	-2.17155	6.03076e-06	0.000266203
Sobic.001G406800.v3.1	2.1684	6.03809e-06	0.000266203
Sobic.001G194000.v3.1	2.27507	6.05156e-06	0.000266322
Sobic.007G034700.v3.1	2.20749	6.24443e-06	0.000274322
Sobic.006G179900.v3.1	-2.17915	6.3034e-06	0.000276422
Sobic.005G202300.v3.1	2.20869	6.34225e-06	0.000277633
Sobic.004G273300.v3.1	-2.16605	6.37684e-06	0.000278655
Sobic.009G037200.v3.1	3.69133	6.4296e-06	0.000280464
Sobic.003G176350.v3.1	2.96075	6.59677e-06	0.00028725
Sobic.007G158000.v3.1	3.16181	6.71305e-06	0.000291799
Sobic.010G006200.v3.1	2.3212	6.80206e-06	0.00029515
Sobic.007G226000.v3.1	-2.58624	6.96766e-06	0.000301806
Sobic.010G007800.v3.1	-6.69328	7.02592e-06	0.000302212
Sobic.002G349900.v3.1	6.66673	7.02592e-06	0.000302212
Sobic.008G156500.v3.1	6.66346	7.02592e-06	0.000302212
Sobic.004G007850.v3.1	6.62573	7.02592e-06	0.000302212
Sobic.006G115300.v3.1	-2.1952	7.1504e-06	0.000306884
Sobic.004G309600.v3.1	-2.16585	7.15933e-06	0.000306884
Sobic.002G112300.v3.1	-2.1612	7.24588e-06	0.000310056
Sobic.007G074000.v3.1	-2.30378	7.3699e-06	0.000314818
Sobic.004G290500.v3.1	2.42809	7.50938e-06	0.000320223
Sobic.010G131500.v3.1	-4.0867	7.55886e-06	0.000321778
Sobic.003G160400.v3.1	-2.4539	7.58309e-06	0.000322255
Sobic.009G019000.v3.1	-2.77745	7.61375e-06	0.000323003
Sobic.010G010100.v3.1	2.41008	7.63362e-06	0.000323292
Sobic.001G211800.v3.1	2.45524	7.87961e-06	0.000333139
Sobic.009G015900.v3.1	2.14829	7.92159e-06	0.000334342
Sobic.009G239800.v3.1	-4.70827	8.28724e-06	0.000349179
Sobic.010G031100.v3.1	-2.13527	8.45114e-06	0.000354462
Sobic.007G176600.v3.1	-3.53039	8.45168e-06	0.000354462
Sobic.001G317000.v3.1	-2.13376	8.45759e-06	0.000354462
Sobic.003G148300.v3.1	-2.44687	8.46995e-06	0.000354462
Sobic.003G172500.v3.1	2.30095	8.59684e-06	0.000359165
Sobic.001G296300.v3.1	2.16192	8.70889e-06	0.000363233
Sobic.003G001600.v3.1	2.26621	8.76549e-06	0.000364414
Sobic.001G507700.v3.1	2.42239	8.76668e-06	0.000364414
Sobic.007G145600.v3.1	-2.87631	8.79565e-06	0.000365005
Sobic.004G229800.v3.1	-2.17994	8.884e-06	0.000368054
Sobic.007G069000.v3.1	-2.23886	9.15981e-06	0.000378452
Sobic.001G521700.v3.1	-2.49041	9.16561e-06	0.000378452
Sobic.010G106601.v3.1	-3.13934	9.42992e-06	0.000388717
Sobic.006G024000.v3.1	-2.32045	9.58744e-06	0.000394432
Sobic.001G378300.v3.1	-2.12969	9.60045e-06	0.000394432
Sobic.K044406.v3.1	2.57115	9.64957e-06	0.000395793
Sobic.003G384700.v3.1	2.30568	9.72644e-06	0.000398285
Sobic.002G130000.v3.1	-2.12323	9.83552e-06	0.000402086
Sobic.005G195400.v3.1	3.1379	9.91512e-06	0.000404671
Sobic.006G151001.v3.1	-2.24566	9.99592e-06	0.000407297
Sobic.003G069700.v3.1	-6.63095	1.02195e-05	0.000413681
Sobic.009G044501.v3.1	6.61236	1.02195e-05	0.000413681
Sobic.003G368600.v3.1	6.6079	1.02195e-05	0.000413681
Sobic.009G147200.v3.1	6.56719	1.02195e-05	0.000413681
Sobic.003G290500.v3.1	2.11981	1.02415e-05	0.000413892
Sobic.003G327400.v3.1	-3.34376	1.03478e-05	0.000417508
Sobic.009G123700.v3.1	-3.02418	1.06176e-05	0.000427166
Sobic.005G177100.v3.1	3.62482	1.06217e-05	0.000427166
Sobic.001G475800.v3.1	-2.10858	1.09027e-05	0.000437756
Sobic.010G179000.v3.1	2.23304	1.09545e-05	0.000439121
Sobic.010G142501.v3.1	-2.34893	1.12358e-05	0.00044967
Sobic.001G035000.v3.1	-2.44732	1.16213e-05	0.000464347
Sobic.010G174100.v3.1	2.74954	1.16662e-05	0.000465388
Sobic.009G236400.v3.1	-2.22744	1.17358e-05	0.000467409
Sobic.005G180500.v3.1	2.11639	1.17968e-05	0.000469084
Sobic.009G167600.v3.1	-2.16168	1.18838e-05	0.000471786
Sobic.004G128600.v3.1	2.09812	1.19707e-05	0.000474473
Sobic.009G072900.v3.1	-2.21357	1.20988e-05	0.000478785
Sobic.002G301900.v3.1	-2.16718	1.23654e-05	0.000488552
Sobic.007G213800.v3.1	-2.18619	1.23949e-05	0.000488938
Sobic.006G235200.v3.1	2.17028	1.24263e-05	0.000489396
Sobic.001G136300.v3.1	-2.23635	1.24627e-05	0.000490049
Sobic.003G024400.v3.1	-2.11617	1.29745e-05	0.000509363
Sobic.003G309700.v3.1	-2.24033	1.34166e-05	0.000525885
Sobic.003G290600.v3.1	2.15312	1.36027e-05	0.000532334
Sobic.007G151700.v3.1	3.59161	1.37134e-05	0.000535818
Sobic.003G230700.v3.1	-2.36753	1.39094e-05	0.00054262
Sobic.010G250300.v3.1	2.63999	1.40248e-05	0.000545403
Sobic.004G221500.v3.1	-2.61727	1.40248e-05	0.000545403
Sobic.002G326100.v3.1	-2.3817	1.44017e-05	0.000559177
Sobic.008G175032.v3.1	-2.25715	1.44847e-05	0.000561519
Sobic.007G217300.v3.1	-2.27325	1.45693e-05	0.000563915
Sobic.010G161800.v3.1	2.11239	1.46866e-05	0.000567567
Sobic.002G207100.v3.1	-2.86748	1.48593e-05	0.000570603
Sobic.003G421700.v3.1	2.07064	1.48692e-05	0.000570603
Sobic.004G236000.v3.1	-6.56978	1.49728e-05	0.000570603
Sobic.003G439900.v3.1	-6.56661	1.49728e-05	0.000570603
Sobic.010G164600.v3.1	-6.56661	1.49728e-05	0.000570603
Sobic.010G029450.v3.1	6.55808	1.49728e-05	0.000570603
Sobic.010G034600.v3.1	6.55466	1.49728e-05	0.000570603
Sobic.002G178800.v3.1	-6.54814	1.49728e-05	0.000570603
Sobic.001G479000.v3.1	6.53983	1.49728e-05	0.000570603
Sobic.005G066432.v3.1	-2.13756	1.5302e-05	0.000582253
Sobic.002G379000.v3.1	-2.19526	1.53627e-05	0.000583663
Sobic.010G187000.v3.1	-2.64758	1.65927e-05	0.00062943
Sobic.002G115600.v3.1	2.69055	1.6675e-05	0.000631581
Sobic.009G021400.v3.1	3.32856	1.69819e-05	0.000642222
Sobic.010G139100.v3.1	2.38413	1.76691e-05	0.000667189
Sobic.002G225700.v3.1	-3.65998	1.77592e-05	0.000667536
Sobic.006G210500.v3.1	-3.6589	1.77592e-05	0.000667536
Sobic.008G176500.v3.1	3.5509	1.77592e-05	0.000667536
Sobic.002G305600.v3.1	-2.17354	1.79086e-05	0.000672131
Sobic.008G021800.v3.1	-2.09729	1.79833e-05	0.000673909
Sobic.006G142266.v3.1	3.0671	1.80348e-05	0.000674819
Sobic.006G070564.v3.1	2.21162	1.8245e-05	0.000681654
Sobic.008G049200.v3.1	-2.04306	1.84538e-05	0.000688412
Sobic.003G169400.v3.1	2.17737	1.91577e-05	0.000712605
Sobic.001G353400.v3.1	-2.05046	1.91599e-05	0.000712605
Sobic.001G447500.v3.1	-2.05714	1.95791e-05	0.00072623
Sobic.001G388100.v3.1	-2.39147	1.9585e-05	0.00072623
Sobic.005G096600.v3.1	-2.36034	2.0084e-05	0.000743617
Sobic.004G120150.v3.1	2.51226	2.0782e-05	0.000768313
Sobic.001G363200.v3.1	3.01625	2.14194e-05	0.000789517
Sobic.004G352301.v3.1	-2.92735	2.14194e-05	0.000789517
Sobic.006G091700.v3.1	-2.05331	2.14609e-05	0.000789869
Sobic.002G397100.v3.1	3.30921	2.15372e-05	0.0007915
Sobic.003G355500.v3.1	-2.02665	2.20447e-05	0.000800388
Sobic.003G403000.v3.1	-6.50028	2.21027e-05	0.000800388
Sobic.005G052300.v3.1	-6.4993	2.21027e-05	0.000800388
Sobic.005G206100.v3.1	-6.4993	2.21027e-05	0.000800388
Sobic.002G122500.v3.1	6.4992	2.21027e-05	0.000800388
Sobic.002G067500.v3.1	6.49453	2.21027e-05	0.000800388
Sobic.008G161401.v3.1	6.49453	2.21027e-05	0.000800388
Sobic.003G064200.v3.1	6.49453	2.21027e-05	0.000800388
Sobic.001G515700.v3.1	-6.48922	2.21027e-05	0.000800388
Sobic.007G108200.v3.1	-6.48044	2.21027e-05	0.000800388
Sobic.002G005100.v3.1	-2.11611	2.24143e-05	0.000810247
Sobic.008G135100.v3.1	-2.39697	2.24404e-05	0.000810247
Sobic.005G130001.v3.1	2.39786	2.26955e-05	0.000816839
Sobic.005G161100.v3.1	2.06074	2.27167e-05	0.000816839
Sobic.001G454000.v3.1	-2.08115	2.27221e-05	0.000816839
Sobic.003G215300.v3.1	2.05091	2.30038e-05	0.000825765
Sobic.001G403300.v3.1	2.02169	2.37473e-05	0.00085122
Sobic.001G185500.v3.1	-2.01559	2.37835e-05	0.000851284
Sobic.008G191300.v3.1	-2.03017	2.41948e-05	0.000864755
Sobic.009G118100.v3.1	2.32354	2.42892e-05	0.000866875
Sobic.001G488000.v3.1	-2.02316	2.47507e-05	0.000882072
Sobic.007G171000.v3.1	-2.01083	2.50852e-05	0.000892709
Sobic.005G195200.v3.1	-2.02065	2.53915e-05	0.000902051
Sobic.002G351000.v3.1	2.04978	2.54207e-05	0.000902051
Sobic.006G093100.v3.1	2.01	2.56389e-05	0.000908492
Sobic.003G112100.v3.1	2.27931	2.61562e-05	0.000925497
Sobic.009G036100.v3.1	-2.07324	2.6233e-05	0.000926886
Sobic.001G040200.v3.1	-2.00618	2.65057e-05	0.000935185
Sobic.006G207100.v3.1	-2.37492	2.69552e-05	0.00094969
Sobic.010G185000.v3.1	2.08341	2.72839e-05	0.000959905
Sobic.001G397400.v3.1	-2.00571	2.7395e-05	0.000962445
Sobic.001G066000.v3.1	-2.05317	2.81462e-05	0.000987431
Sobic.010G109100.v3.1	-2.45442	2.84606e-05	0.000997047
Sobic.001G051600.v3.1	-2.02109	2.89181e-05	0.00101164
Sobic.001G009700.v3.1	1.99792	2.93646e-05	0.00102581
Sobic.010G042500.v3.1	2.36175	2.9658e-05	0.00103401
Sobic.008G037300.v3.1	-2.06593	2.97136e-05	0.00103401
Sobic.001G379300.v3.1	2.09903	2.97247e-05	0.00103401
Sobic.004G109100.v3.1	3.45998	3.00661e-05	0.00104442
Sobic.001G354700.v3.1	2.08505	3.10187e-05	0.001076
Sobic.003G369600.v3.1	-2.82118	3.19187e-05	0.00110566
Sobic.006G240000.v3.1	2.00606	3.21004e-05	0.0011104
Sobic.001G084200.v3.1	-2.28452	3.23722e-05	0.00111824
Sobic.007G086800.v3.1	-2.0295	3.25667e-05	0.00112214
Sobic.002G361001.v3.1	-2.05598	3.2752e-05	0.00112214
Sobic.005G218300.v3.1	-6.42875	3.28845e-05	0.00112214
Sobic.002G289500.v3.1	6.4246	3.28845e-05	0.00112214
Sobic.002G185100.v3.1	-6.42003	3.28845e-05	0.00112214
Sobic.006G019801.v3.1	6.37589	3.28845e-05	0.00112214
Sobic.010G088100.v3.1	6.37589	3.28845e-05	0.00112214
Sobic.004G292500.v3.1	2.80325	3.28933e-05	0.00112214
Sobic.006G025800.v3.1	2.67012	3.28933e-05	0.00112214
Sobic.003G059900.v3.1	2.61544	3.36547e-05	0.00114653
Sobic.002G327800.v3.1	1.99438	3.42806e-05	0.00116625
Sobic.010G104300.v3.1	-2.06565	3.46535e-05	0.00117731
Sobic.002G339000.v3.1	-2.06321	3.49831e-05	0.00118688
Sobic.006G096400.v3.1	-1.97413	3.5245e-05	0.00119413
Sobic.002G193900.v3.1	2.09338	3.5518e-05	0.00120173
Sobic.002G232800.v3.1	-2.00818	3.5751e-05	0.00120797
Sobic.002G379800.v3.1	-2.08753	3.69452e-05	0.00124661
Sobic.005G228400.v3.1	2.24848	3.7056e-05	0.00124864
Sobic.001G097600.v3.1	-1.96111	3.7959e-05	0.00127733
Sobic.001G401200.v3.1	-1.97081	3.84017e-05	0.00129047
Sobic.008G181600.v3.1	2.59315	3.92602e-05	0.00131742
Sobic.001G492400.v3.1	3.43886	3.93101e-05	0.00131742
Sobic.010G205600.v3.1	-2.05228	3.99983e-05	0.00133867
Sobic.002G218800.v3.1	2.19935	4.08796e-05	0.00136632
Sobic.006G011900.v3.1	2.16971	4.2022e-05	0.0014026
Sobic.001G406901.v3.1	2.08913	4.21491e-05	0.00140495
Sobic.006G119600.v3.1	-2.16287	4.28534e-05	0.0014265
Sobic.003G168500.v3.1	2.8273	4.29223e-05	0.00142688
Sobic.005G159801.v3.1	-1.96482	4.31013e-05	0.00143091
Sobic.002G003500.v3.1	1.96664	4.52699e-05	0.00150088
Sobic.003G358150.v3.1	-2.18906	4.63026e-05	0.00153307
Sobic.004G087000.v3.1	2.14833	4.64066e-05	0.00153446
Sobic.010G184800.v3.1	2.02281	4.82833e-05	0.00159438
Sobic.001G447100.v3.1	-1.97913	4.84339e-05	0.00159722
Sobic.006G158900.v3.1	6.36489	4.93267e-05	0.00161803
Sobic.003G318800.v3.1	-6.35137	4.93267e-05	0.00161803
Sobic.003G158500.v3.1	-6.33874	4.93267e-05	0.00161803
Sobic.001G147650.v3.1	6.29729	4.93267e-05	0.00161803
Sobic.003G232900.v3.1	-1.96286	5.14291e-05	0.00168476
Sobic.003G272800.v3.1	-2.04047	5.19561e-05	0.00169784
Sobic.003G172850.v3.1	2.50361	5.19655e-05	0.00169784
Sobic.010G081600.v3.1	-2.14336	5.30977e-05	0.00173254
Sobic.004G074700.v3.1	-2.30494	5.32295e-05	0.00173455
Sobic.002G269400.v3.1	1.93446	5.45473e-05	0.00177516
Sobic.004G267000.v3.1	2.03598	5.52547e-05	0.00179582
Sobic.001G318700.v3.1	-1.94971	5.53481e-05	0.00179649
Sobic.009G092300.v3.1	2.07736	5.6147e-05	0.00182003
Sobic.010G194300.v3.1	2.02664	5.70121e-05	0.00184566
Sobic.002G037400.v3.1	-3.27489	5.7206e-05	0.00184881
Sobic.010G156500.v3.1	2.07113	5.72591e-05	0.00184881
Sobic.006G007850.v3.1	2.44206	5.8277e-05	0.00187922
Sobic.001G426000.v3.1	-1.91763	5.84766e-05	0.0018832
Sobic.005G227000.v3.1	-1.91103	5.89693e-05	0.0018966
Sobic.004G157300.v3.1	1.90932	5.92021e-05	0.00190162
Sobic.009G043600.v3.1	-1.91119	5.92848e-05	0.0019018
Sobic.005G016400.v3.1	-1.99995	6.24397e-05	0.00200041
Sobic.004G292300.v3.1	2.65223	6.27121e-05	0.00200654
Sobic.004G333900.v3.1	-1.9032	6.34065e-05	0.00202614
Sobic.003G059000.v3.1	1.96649	6.38702e-05	0.00203832
Sobic.001G308600.v3.1	1.98387	6.5294e-05	0.00208108
Sobic.005G060200.v3.1	1.97483	6.54505e-05	0.00208338
Sobic.001G307700.v3.1	1.9775	6.70622e-05	0.00213194
Sobic.009G172500.v3.1	-1.89795	6.71592e-05	0.00213228
Sobic.004G001200.v3.1	1.91866	6.73303e-05	0.00213497
Sobic.001G492100.v3.1	2.03198	6.74276e-05	0.00213532
Sobic.K029400.v3.1	2.19363	6.89698e-05	0.00218137
Sobic.002G247600.v3.1	1.89088	6.96759e-05	0.00220089
Sobic.009G197100.v3.1	2.10129	6.99182e-05	0.00220572
Sobic.002G353800.v3.1	-2.16922	7.02808e-05	0.00221434
Sobic.001G044800.v3.1	-1.89243	7.15846e-05	0.00225102
Sobic.010G179150.v3.1	2.02998	7.1627e-05	0.00225102
Sobic.006G146500.v3.1	-1.9155	7.20024e-05	0.00225994
Sobic.004G292250.v3.1	2.63104	7.34607e-05	0.00230201
Sobic.009G076100.v3.1	-3.21125	7.35288e-05	0.00230201
Sobic.010G238600.v3.1	-1.9006	7.3819e-05	0.00230817
Sobic.010G239166.v3.1	-6.27923	7.46224e-05	0.00232043
Sobic.010G008500.v3.1	-6.27652	7.46224e-05	0.00232043
Sobic.005G182600.v3.1	-6.27652	7.46224e-05	0.00232043
Sobic.001G052500.v3.1	-6.24801	7.46224e-05	0.00232043
Sobic.007G070400.v3.1	1.98133	7.46802e-05	0.00232043
Sobic.009G240000.v3.1	2.56366	7.48993e-05	0.00232432
Sobic.002G299500.v3.1	-2.5741	7.6198e-05	0.00236166
Sobic.002G412600.v3.1	2.07641	7.7719e-05	0.00240579
Sobic.001G174100.v3.1	-2.39181	7.91246e-05	0.00244452
Sobic.009G232100.v3.1	1.88503	7.9168e-05	0.00244452
Sobic.009G122400.v3.1	-3.76607	7.92878e-05	0.00244517
Sobic.010G125400.v3.1	-1.92777	8.02667e-05	0.00247227
Sobic.001G318300.v3.1	-1.96797	8.0384e-05	0.00247281
Sobic.004G225800.v3.1	2.16209	8.07438e-05	0.00248079
Sobic.010G071800.v3.1	-1.87987	8.27994e-05	0.00254079
Sobic.007G127400.v3.1	2.1246	8.34916e-05	0.00255886
Sobic.001G354400.v3.1	-1.95983	8.37643e-05	0.00256404
Sobic.007G133600.v3.1	2.22036	8.66754e-05	0.00264987
Sobic.003G236450.v3.1	-4.35077	8.68659e-05	0.00265241
Sobic.006G091500.v3.1	2.37926	8.79008e-05	0.0026807
Sobic.007G014600.v3.1	1.89198	9.02508e-05	0.00274898
Sobic.009G000600.v3.1	-1.97878	9.36032e-05	0.00284759
Sobic.001G412800.v3.1	-1.8516	9.49062e-05	0.00288368
Sobic.006G190600.v3.1	-1.93846	9.50266e-05	0.00288379
Sobic.002G213400.v3.1	-1.89152	9.54051e-05	0.00289173
Sobic.001G080300.v3.1	1.90959	9.59662e-05	0.00290518
Sobic.004G232100.v3.1	-2.00671	9.75634e-05	0.00294992
Sobic.007G038432.v3.1	1.95601	9.9254e-05	0.00299737
Sobic.004G292100.v3.1	2.58712	0.00010112	0.00305001
Sobic.006G220300.v3.1	-1.9341	0.000101705	0.00306392
Sobic.009G100700.v3.1	-2.17563	0.000104074	0.00313146
Sobic.004G208700.v3.1	-1.8442	0.000104414	0.00313787
Sobic.003G168600.v3.1	1.97015	0.000104973	0.00314811
Sobic.003G278400.v3.1	-1.96985	0.000105009	0.00314811
Sobic.008G015300.v3.1	1.91224	0.000105532	0.00315996
Sobic.001G499100.v3.1	-1.8367	0.000108327	0.00323773
Sobic.003G156800.v3.1	3.61566	0.000108391	0.00323773
Sobic.002G363300.v3.1	2.23344	0.000108883	0.00324849
Sobic.003G088400.v3.1	-1.83609	0.000109232	0.00325499
Sobic.006G020200.v3.1	-2.07733	0.000109808	0.00326821
Sobic.003G248901.v3.1	-2.03391	0.000110963	0.00329862
Sobic.005G135800.v3.1	6.21728	0.000113897	0.0033616
Sobic.001G334001.v3.1	-6.20324	0.000113897	0.0033616
Sobic.010G031600.v3.1	-6.20324	0.000113897	0.0033616
Sobic.006G120400.v3.1	-6.18566	0.000113897	0.0033616
Sobic.010G220300.v3.1	6.14488	0.000113897	0.0033616
Sobic.005G221000.v3.1	6.14356	0.000113897	0.0033616
Sobic.004G352000.v3.1	-2.77979	0.000116763	0.00344207
Sobic.002G388800.v3.1	-1.84261	0.000117501	0.00345971
Sobic.003G421500.v3.1	1.94818	0.000119062	0.00350149
Sobic.003G327500.v3.1	-1.86485	0.000120027	0.0035257
Sobic.010G248200.v3.1	1.83284	0.000120293	0.00352841
Sobic.001G058800.v3.1	-1.84108	0.000120405	0.00352841
Sobic.002G391400.v3.1	1.85354	0.00012269	0.00359111
Sobic.004G023300.v3.1	1.87707	0.000124946	0.00365281
Sobic.004G338000.v3.1	-1.86557	0.000125431	0.00366266
Sobic.002G329200.v3.1	1.85807	0.000125826	0.00366988
Sobic.006G190500.v3.1	-1.90436	0.000126676	0.00369031
Sobic.001G377500.v3.1	1.82766	0.000127582	0.00371137
Sobic.001G162700.v3.1	-2.06958	0.000127699	0.00371137
Sobic.001G144300.v3.1	1.89001	0.000129884	0.00377046
Sobic.003G426300.v3.1	-1.85974	0.000130865	0.00379427
Sobic.010G235300.v3.1	1.87999	0.000131011	0.00379427
Sobic.009G152901.v3.1	1.81782	0.000131653	0.00380335
Sobic.001G446100.v3.1	-1.9266	0.000131765	0.00380335
Sobic.007G067608.v3.1	2.17733	0.000131786	0.00380335
Sobic.008G070350.v3.1	-1.81561	0.0001335	0.00384831
Sobic.004G299850.v3.1	-1.81691	0.000133763	0.00385142
Sobic.001G020200.v3.1	-2.0925	0.000134902	0.00387968
Sobic.004G110500.v3.1	2.39711	0.000138336	0.00397384
Sobic.007G087600.v3.1	-2.07689	0.000140488	0.0040266
Sobic.002G055700.v3.1	-1.8027	0.000140499	0.0040266
Sobic.010G099900.v3.1	-1.83338	0.000140787	0.00402959
Sobic.009G081400.v3.1	1.83121	0.000140929	0.00402959
Sobic.002G265900.v3.1	-2.04114	0.000141701	0.00404698
Sobic.006G007300.v3.1	1.80568	0.000142735	0.00407013
Sobic.003G267300.v3.1	-1.82706	0.00014284	0.00407013
Sobic.002G358300.v3.1	-1.87898	0.000144296	0.00410687
Sobic.004G192800.v3.1	-1.94723	0.000144756	0.00411523
Sobic.003G349600.v3.1	-2.02054	0.000146268	0.00415343
Sobic.002G328900.v3.1	2.48421	0.000147754	0.00418603
Sobic.002G185400.v3.1	2.46232	0.000147754	0.00418603
Sobic.005G110451.v3.1	1.94994	0.000148431	0.00420039
Sobic.007G088300.v3.1	-3.63224	0.000148847	0.00420735
Sobic.001G277500.v3.1	-2.836	0.000149748	0.00422425
Sobic.010G201266.v3.1	2.16489	0.000149957	0.00422425
Sobic.004G243300.v3.1	-2.15523	0.000149957	0.00422425
Sobic.010G108500.v3.1	1.84531	0.000150662	0.00423928
Sobic.009G165000.v3.1	-1.83675	0.000151469	0.00425714
Sobic.003G331700.v3.1	-1.95641	0.000152334	0.0042766
Sobic.K022200.v3.1	1.9444	0.000155277	0.00434999
Sobic.007G066600.v3.1	2.8529	0.0001553	0.00434999
Sobic.005G187900.v3.1	3.22875	0.00015802	0.00442118
Sobic.001G363100.v3.1	1.85708	0.000158321	0.00442458
Sobic.008G066200.v3.1	-3.09431	0.00015881	0.00443325
Sobic.002G381700.v3.1	-1.80429	0.000162304	0.00452566
Sobic.005G163800.v3.1	1.92373	0.000164566	0.00458001
Sobic.004G283050.v3.1	-2.38899	0.000164623	0.00458001
Sobic.008G017300.v3.1	2.11364	0.000165076	0.00458746
Sobic.009G200100.v3.1	1.82681	0.000165992	0.00460195
Sobic.002G396600.v3.1	2.55511	0.000166089	0.00460195
Sobic.003G163500.v3.1	1.96469	0.000166156	0.00460195
Sobic.009G161900.v3.1	-1.81339	0.000166342	0.00460195
Sobic.004G229200.v3.1	1.80433	0.000169921	0.00469572
Sobic.001G046000.v3.1	-1.78713	0.000170211	0.00469846
Sobic.001G291200.v3.1	1.78264	0.00017217	0.00474724
Sobic.005G076600.v3.1	-1.80396	0.000174593	0.0048087
Sobic.010G128900.v3.1	6.14092	0.000175464	0.00482139
Sobic.005G112400.v3.1	-6.10661	0.000175464	0.00482139
Sobic.001G394250.v3.1	1.9362	0.000175639	0.00482139
Sobic.002G107900.v3.1	-4.2221	0.00017896	0.00490712
Sobic.007G214600.v3.1	-1.80909	0.000179212	0.00490857
Sobic.007G195300.v3.1	-1.87588	0.00018161	0.00496875
Sobic.009G111500.v3.1	1.96921	0.000181844	0.00496966
Sobic.009G007300.v3.1	1.90058	0.000182095	0.00497103
Sobic.010G070200.v3.1	2.0059	0.000183327	0.00499365
Sobic.009G157800.v3.1	-1.98099	0.000183327	0.00499365
Sobic.007G183200.v3.1	2.93184	0.000187086	0.00509042
Sobic.009G002400.v3.1	1.7905	0.000189611	0.00515345
Sobic.001G192200.v3.1	-1.84774	0.000192454	0.00522499
Sobic.009G167500.v3.1	1.76711	0.00019274	0.00522702
Sobic.001G497100.v3.1	2.03941	0.000196833	0.00532331
Sobic.002G349300.v3.1	1.78745	0.000196887	0.00532331
Sobic.002G142300.v3.1	-1.77697	0.000197096	0.00532331
Sobic.010G156601.v3.1	2.20245	0.000197261	0.00532331
Sobic.001G114800.v3.1	-2.92648	0.000197582	0.00532331
Sobic.007G066508.v3.1	2.81712	0.000197582	0.00532331
Sobic.010G013100.v3.1	1.77691	0.000198659	0.0053465
Sobic.003G071300.v3.1	2.55672	0.000201899	0.00542778
Sobic.007G122500.v3.1	2.16805	0.000204493	0.00549155
Sobic.001G076100.v3.1	-1.77446	0.000205987	0.00552567
Sobic.002G079801.v3.1	-3.06138	0.000206474	0.00553059
Sobic.005G110436.v3.1	1.7932	0.000206617	0.00553059
Sobic.009G218900.v3.1	-1.75277	0.000207944	0.00556008
Sobic.004G291500.v3.1	1.7598	0.000210632	0.00562587
Sobic.002G026200.v3.1	1.78991	0.000211498	0.00564291
Sobic.002G415600.v3.1	-1.78144	0.000215351	0.00573952
Sobic.004G279601.v3.1	1.75854	0.000216197	0.00575587
Sobic.007G063700.v3.1	-2.71476	0.000217341	0.0057743
Sobic.002G004300.v3.1	-2.1331	0.000217356	0.0057743
Sobic.004G088551.v3.1	-1.81191	0.000219529	0.00582577
Sobic.006G165900.v3.1	1.92242	0.000221504	0.00587187
Sobic.003G431900.v3.1	1.74603	0.000224907	0.00595569
Sobic.001G487800.v3.1	1.93797	0.000229451	0.00606954
Sobic.003G417100.v3.1	1.90015	0.000230094	0.00608004
Sobic.007G158600.v3.1	1.85596	0.000232268	0.00613094
Sobic.004G067050.v3.1	-2.78243	0.000234216	0.0061692
Sobic.007G066816.v3.1	2.66758	0.000234216	0.0061692
Sobic.009G072100.v3.1	-1.73991	0.000237248	0.00624239
Sobic.002G286400.v3.1	1.74226	0.000238661	0.00627291
Sobic.009G046600.v3.1	-1.73553	0.000239277	0.00628243
Sobic.001G286000.v3.1	-1.77359	0.000240167	0.00629909
Sobic.003G178500.v3.1	1.76579	0.000242463	0.00634725
Sobic.007G156500.v3.1	-1.97109	0.000242516	0.00634725
Sobic.010G054800.v3.1	-1.87859	0.000244742	0.00639874
Sobic.009G002500.v3.1	1.7861	0.00024524	0.00640499
Sobic.003G183400.v3.1	2.50643	0.000245811	0.00641312
Sobic.003G169300.v3.1	2.18621	0.000248449	0.00647511
Sobic.004G224400.v3.1	2.05253	0.000249621	0.00649883
Sobic.009G009000.v3.1	2.80724	0.000251992	0.00655364
Sobic.K021600.v3.1	1.78403	0.000252523	0.00656056
Sobic.004G309000.v3.1	-1.73795	0.000254352	0.00660115
Sobic.006G239700.v3.1	-4.14556	0.000259302	0.00672255
Sobic.001G190300.v3.1	1.81902	0.000259891	0.00673078
Sobic.008G077600.v3.1	-1.74658	0.000266033	0.00687553
Sobic.004G202400.v3.1	1.72905	0.000266246	0.00687553
Sobic.006G203000.v3.1	-2.00829	0.000266315	0.00687553
Sobic.006G132100.v3.1	-1.85038	0.000267937	0.0069102
Sobic.001G318200.v3.1	-1.76627	0.00026835	0.00691365
Sobic.003G020200.v3.1	-1.89762	0.000271664	0.00699174
Sobic.002G251000.v3.1	-2.50603	0.000272409	0.00700363
Sobic.006G012800.v3.1	-6.03788	0.000272943	0.00701008
Sobic.007G006200.v3.1	-1.76744	0.000274298	0.00703757
Sobic.002G059200.v3.1	1.72184	0.000277734	0.00711834
Sobic.003G264600.v3.1	-1.76353	0.000278439	0.00712903
Sobic.003G068800.v3.1	1.74869	0.000279021	0.00713654
Sobic.005G110454.v3.1	1.98347	0.000280462	0.00715556
Sobic.K022300.v3.1	1.98347	0.000280462	0.00715556
Sobic.003G123700.v3.1	1.74097	0.000280633	0.00715556
Sobic.009G080400.v3.1	-1.914	0.000282113	0.00718588
Sobic.007G216100.v3.1	-1.71786	0.000288992	0.00735355
Sobic.001G111300.v3.1	2.06477	0.000291652	0.00741358
Sobic.001G024400.v3.1	1.79529	0.000292738	0.00743356
Sobic.003G228100.v3.1	-1.72472	0.000293786	0.00744605
Sobic.005G161900.v3.1	-2.75235	0.000293832	0.00744605
Sobic.007G121300.v3.1	-1.7491	0.000297938	0.00754238
Sobic.001G113400.v3.1	-2.55797	0.000299741	0.00758027
Sobic.002G225400.v3.1	-1.81858	0.000301566	0.00761862
Sobic.001G536200.v3.1	-1.91056	0.000303526	0.00766032
Sobic.006G124800.v3.1	2.32136	0.000309831	0.00781147
Sobic.010G047200.v3.1	1.71455	0.000315964	0.00795799
Sobic.002G043500.v3.1	-1.70766	0.000317207	0.00798117
Sobic.002G272700.v3.1	1.76208	0.000318103	0.00799557
Sobic.004G189500.v3.1	-1.77073	0.000318652	0.00800124
Sobic.008G084800.v3.1	-1.70795	0.000324377	0.00813673
Sobic.002G142350.v3.1	-1.89633	0.000325642	0.00816019
Sobic.002G093500.v3.1	1.86331	0.000326727	0.00817908
Sobic.003G331500.v3.1	2.5322	0.000328572	0.00821697
Sobic.010G101300.v3.1	-1.91311	0.000329449	0.00822017
Sobic.001G170301.v3.1	-1.75662	0.000329628	0.00822017
Sobic.007G071000.v3.1	1.7185	0.000329697	0.00822017
Sobic.006G175700.v3.1	-1.83371	0.000330664	0.00823596
Sobic.010G170300.v3.1	-1.74667	0.000333088	0.008288
Sobic.010G176800.v3.1	-1.82151	0.000333471	0.00828918
Sobic.003G413700.v3.1	-2.07187	0.000338952	0.00841009
Sobic.002G367600.v3.1	1.84679	0.000339015	0.00841009
Sobic.001G084400.v3.1	-1.7238	0.000343389	0.00851007
Sobic.007G139000.v3.1	1.89192	0.000345828	0.00856192
Sobic.005G220900.v3.1	1.69156	0.000348287	0.00861418
Sobic.003G358100.v3.1	-1.70975	0.000349785	0.00864259
Sobic.004G291700.v3.1	-1.73719	0.000350747	0.0086577
Sobic.001G128500.v3.1	-1.82044	0.000352795	0.00869959
Sobic.001G406000.v3.1	1.74926	0.000356109	0.00877254
Sobic.003G159101.v3.1	1.93034	0.000360045	0.0088607
Sobic.003G172800.v3.1	1.69437	0.000362526	0.00891288
Sobic.002G312550.v3.1	-2.55354	0.000366077	0.00899125
Sobic.002G137800.v3.1	-1.72278	0.000366872	0.00900183
Sobic.004G158600.v3.1	2.82682	0.000369395	0.00905395
Sobic.009G005000.v3.1	1.70987	0.000369728	0.00905395
Sobic.001G062300.v3.1	-1.68388	0.00037065	0.00905897
Sobic.003G016100.v3.1	-1.7343	0.000370666	0.00905897
Sobic.010G020200.v3.1	-1.73073	0.000374483	0.00913826
Sobic.003G034300.v3.1	-1.6827	0.000374649	0.00913826
Sobic.003G153200.v3.1	-1.75795	0.000378659	0.0092061
Sobic.007G151600.v3.1	-2.373	0.000379024	0.0092061
Sobic.005G173700.v3.1	2.30459	0.000379024	0.0092061
Sobic.007G021700.v3.1	2.28472	0.000379024	0.0092061
Sobic.001G487400.v3.1	2.18868	0.000379292	0.0092061
Sobic.002G366200.v3.1	1.77422	0.000383249	0.00929303
Sobic.004G004500.v3.1	-1.70935	0.000387783	0.00939377
Sobic.007G191200.v3.1	1.75503	0.000388909	0.00941182
Sobic.006G154200.v3.1	1.75742	0.000389437	0.00941538
Sobic.006G073400.v3.1	-1.81953	0.000392611	0.00948287
Sobic.002G001300.v3.1	-1.87759	0.000397765	0.00959798
Sobic.006G074200.v3.1	-1.6731	0.000400154	0.00964621
Sobic.010G270200.v3.1	2.25772	0.000401019	0.00965384
Sobic.005G165201.v3.1	1.94648	0.000401394	0.00965384
Sobic.006G246200.v3.1	-1.72902	0.000401641	0.00965384
Sobic.008G112000.v3.1	-1.89827	0.000403212	0.00968217
Sobic.001G221900.v3.1	1.68181	0.00041181	0.00987905
Sobic.010G022850.v3.1	-2.79993	0.000412938	0.0098965
Sobic.009G215000.v3.1	1.67738	0.000414955	0.00993522
Sobic.003G367401.v3.1	1.66734	0.000415954	0.00994952
Sobic.006G081800.v3.1	1.68359	0.000418363	0.00999747
Sobic.010G009900.v3.1	5.96504	0.000428911	0.0102298
Sobic.008G031300.v3.1	-5.94737	0.000428911	0.0102298
Sobic.004G004800.v3.1	-1.65922	0.000433095	0.0103196
Sobic.007G145901.v3.1	1.96488	0.000436045	0.0103799
Sobic.005G042800.v3.1	1.70537	0.000437479	0.0103902
Sobic.007G149600.v3.1	1.66001	0.000437634	0.0103902
Sobic.004G105100.v3.1	1.66402	0.000437738	0.0103902
Sobic.004G180700.v3.1	1.70136	0.00044306	0.0105049
Sobic.010G169000.v3.1	-1.65891	0.000443422	0.0105049
Sobic.006G064000.v3.1	-1.74916	0.000446171	0.01056
Sobic.005G230600.v3.1	2.42156	0.000447797	0.0105883
Sobic.001G397200.v3.1	-1.70689	0.000448297	0.01059
Sobic.006G185600.v3.1	2.27733	0.00044929	0.0106033
Sobic.007G170800.v3.1	1.65426	0.000451836	0.0106499
Sobic.006G214000.v3.1	1.66269	0.000452123	0.0106499
Sobic.007G067600.v3.1	1.95277	0.000452806	0.0106526
Sobic.001G529400.v3.1	1.65446	0.0004531	0.0106526
Sobic.003G108300.v3.1	1.75755	0.000454838	0.0106833
Sobic.004G198800.v3.1	-1.69033	0.000458972	0.0107702
Sobic.001G386600.v3.1	-2.0432	0.000464357	0.0108862
Sobic.001G377600.v3.1	-1.85102	0.000465744	0.0109084
Sobic.004G245900.v3.1	-1.79711	0.000469286	0.0109776
Sobic.001G134800.v3.1	1.64947	0.000469588	0.0109776
Sobic.006G158200.v3.1	-1.68156	0.000471424	0.0110101
Sobic.001G365100.v3.1	1.97064	0.000472323	0.0110207
Sobic.003G244600.v3.1	-1.65328	0.000474119	0.0110522
Sobic.008G182600.v3.1	-1.699	0.000481044	0.0112031
Sobic.010G072500.v3.1	-1.81796	0.000483782	0.0112562
Sobic.002G350400.v3.1	1.64292	0.00048926	0.011373
Sobic.006G146100.v3.1	-1.79975	0.000491905	0.0114238
Sobic.003G441500.v3.1	-1.94524	0.000495285	0.0114914
Sobic.005G103300.v3.1	-1.64095	0.000495762	0.0114917
Sobic.003G092200.v3.1	1.64707	0.000498439	0.011543
Sobic.004G291800.v3.1	-1.6713	0.00050306	0.011636
Sobic.002G416600.v3.1	-1.74761	0.000503398	0.011636
Sobic.002G253500.v3.1	1.67091	0.000508027	0.011732
Sobic.005G018500.v3.1	-1.66411	0.000508878	0.0117408
Sobic.003G000600.v3.1	-1.66376	0.000509907	0.0117509
Sobic.007G067000.v3.1	2.45592	0.000510269	0.0117509
Sobic.003G063900.v3.1	-3.09782	0.00051295	0.0118017
Sobic.005G165400.v3.1	1.6423	0.000520708	0.011969
Sobic.003G442601.v3.1	-1.78287	0.000523877	0.0120307
Sobic.008G011700.v3.1	-1.79562	0.00054227	0.0124415
Sobic.003G065001.v3.1	1.63739	0.000544198	0.0124742
Sobic.001G082700.v3.1	1.85207	0.000546891	0.0125243
Sobic.007G000500.v3.1	1.6338	0.000554285	0.0126774
Sobic.001G540900.v3.1	1.62908	0.000554601	0.0126774
Sobic.001G193600.v3.1	-1.6343	0.000555918	0.0126958
Sobic.004G025900.v3.1	1.82322	0.000563534	0.0128578
Sobic.009G159700.v3.1	1.62531	0.000564141	0.0128598
Sobic.007G066050.v3.1	1.71868	0.000568459	0.0129463
Sobic.001G107800.v3.1	-1.63725	0.000571772	0.0130098
Sobic.004G141000.v3.1	-1.62097	0.000576595	0.0131075
Sobic.004G201800.v3.1	1.68203	0.000578473	0.0131381
Sobic.003G395800.v3.1	1.79648	0.000580277	0.013167
Sobic.007G170400.v3.1	2.32513	0.000581378	0.0131799
Sobic.007G067616.v3.1	2.52357	0.000587516	0.0133068
Sobic.010G223600.v3.1	-1.62331	0.000588927	0.0133266
Sobic.008G002700.v3.1	1.6322	0.000593239	0.0133937
Sobic.004G051401.v3.1	1.79049	0.000593592	0.0133937
Sobic.009G183101.v3.1	-1.66766	0.000593862	0.0133937
Sobic.001G500000.v3.1	-1.64462	0.000594058	0.0133937
Sobic.003G153100.v3.1	-1.99874	0.000596934	0.0134462
Sobic.002G294300.v3.1	1.88829	0.000603854	0.0135897
Sobic.002G108800.v3.1	2.1517	0.000606748	0.0136177
Sobic.005G099150.v3.1	-2.07826	0.000606748	0.0136177
Sobic.001G139700.v3.1	-2.06993	0.000606748	0.0136177
Sobic.003G203200.v3.1	-2.86901	0.0006078	0.0136289
Sobic.004G341000.v3.1	-2.35851	0.00060939	0.0136522
Sobic.002G327700.v3.1	1.62446	0.000611108	0.0136685
Sobic.003G319400.v3.1	1.68879	0.000611652	0.0136685
Sobic.004G024200.v3.1	-1.61898	0.000611775	0.0136685
Sobic.004G265400.v3.1	1.61679	0.000614919	0.0137264
Sobic.001G195100.v3.1	-1.61507	0.000615911	0.0137361
Sobic.005G082700.v3.1	-1.71254	0.000619774	0.0138085
Sobic.007G094050.v3.1	2.08386	0.000620276	0.0138085
Sobic.005G106000.v3.1	-1.69586	0.000621439	0.013822
Sobic.006G205600.v3.1	1.95476	0.000627189	0.0139374
Sobic.001G105800.v3.1	1.76646	0.000630183	0.0139913
Sobic.008G015800.v3.1	-1.61571	0.000631642	0.0140111
Sobic.006G122800.v3.1	1.92091	0.000633354	0.0140248
Sobic.005G119300.v3.1	-2.28675	0.000633393	0.0140248
Sobic.005G195100.v3.1	-1.61203	0.000643002	0.0142248
Sobic.005G194400.v3.1	1.61753	0.000656444	0.0145061
Sobic.009G258150.v3.1	1.65319	0.000656889	0.0145061
Sobic.003G369100.v3.1	-1.88316	0.00065815	0.014521
Sobic.001G068600.v3.1	-1.61598	0.000662126	0.0145957
Sobic.001G535400.v3.1	1.60524	0.000667017	0.0146891
Sobic.008G074500.v3.1	1.60752	0.000667552	0.0146891
Sobic.001G119500.v3.1	-1.97256	0.000669409	0.0147038
Sobic.007G045100.v3.1	-1.97058	0.000669409	0.0147038
Sobic.005G099000.v3.1	-1.60577	0.000675341	0.0148053
Sobic.010G047100.v3.1	1.60462	0.000677894	0.0148053
Sobic.010G270700.v3.1	1.62549	0.000678644	0.0148053
Sobic.010G041900.v3.1	-5.88703	0.000681211	0.0148053
Sobic.003G050100.v3.1	-5.85071	0.000681211	0.0148053
Sobic.007G084600.v3.1	-5.85071	0.000681211	0.0148053
Sobic.008G137901.v3.1	-5.85071	0.000681211	0.0148053
Sobic.007G089566.v3.1	-5.80788	0.000681211	0.0148053
Sobic.009G066700.v3.1	-5.80788	0.000681211	0.0148053
Sobic.006G094900.v3.1	-5.79848	0.000681211	0.0148053
Sobic.005G001500.v3.1	5.79415	0.000681211	0.0148053
Sobic.008G117600.v3.1	5.78678	0.000681211	0.0148053
Sobic.010G022700.v3.1	-2.70899	0.000683473	0.0148414
Sobic.010G081800.v3.1	-1.62635	0.0006887	0.014941
Sobic.001G304201.v3.1	1.60382	0.000689269	0.014941
Sobic.001G443800.v3.1	-1.60878	0.000692097	0.0149892
Sobic.002G259100.v3.1	1.80682	0.000694762	0.0150337
Sobic.010G265600.v3.1	-1.59994	0.000696225	0.0150522
Sobic.007G006400.v3.1	-1.91943	0.000698893	0.0150967
Sobic.003G158600.v3.1	-1.90736	0.0007033	0.0151654
Sobic.002G337800.v3.1	-1.90258	0.0007033	0.0151654
Sobic.006G016950.v3.1	-1.74903	0.000717319	0.0154542
Sobic.001G138600.v3.1	-1.84567	0.000725439	0.0156083
Sobic.010G030100.v3.1	1.61697	0.000725731	0.0156083
Sobic.003G178700.v3.1	1.59399	0.000730214	0.0156775
Sobic.005G231600.v3.1	1.63191	0.000731172	0.0156775
Sobic.003G427000.v3.1	-2.31384	0.000731484	0.0156775
Sobic.001G462300.v3.1	2.24889	0.000731484	0.0156775
Sobic.001G029600.v3.1	1.63405	0.000733765	0.0157127
Sobic.003G013600.v3.1	1.58754	0.00074389	0.0159158
Sobic.005G098600.v3.1	1.79172	0.000745667	0.01594
Sobic.001G100501.v3.1	1.76328	0.000747249	0.01596
Sobic.003G291200.v3.1	-1.60366	0.00075188	0.0160451
Sobic.005G218000.v3.1	1.60318	0.000756656	0.0161282
Sobic.001G063000.v3.1	-1.68038	0.000757986	0.0161282
Sobic.003G010800.v3.1	-1.68235	0.000758217	0.0161282
Sobic.002G393600.v3.1	1.67496	0.000758382	0.0161282
Sobic.010G239400.v3.1	-1.5891	0.000762885	0.0162016
Sobic.004G215500.v3.1	1.59136	0.000763146	0.0162016
Sobic.007G025700.v3.1	-1.64371	0.000773738	0.0163986
Sobic.009G080300.v3.1	1.9167	0.000774241	0.0163986
Sobic.003G300800.v3.1	-1.60794	0.000774414	0.0163986
Sobic.010G078600.v3.1	-1.87163	0.000778843	0.0164783
Sobic.008G005900.v3.1	-1.60453	0.00077955	0.0164792
Sobic.005G135300.v3.1	3.29016	0.000780248	0.0164798
Sobic.006G101900.v3.1	1.63757	0.000783237	0.0165288
Sobic.001G535300.v3.1	2.11741	0.000786327	0.0165658
Sobic.009G155700.v3.1	-2.08357	0.000786327	0.0165658
Sobic.009G170700.v3.1	1.60339	0.000788503	0.0165975
Sobic.006G121600.v3.1	-2.50008	0.000790387	0.0166089
Sobic.008G150800.v3.1	-2.48345	0.000790387	0.0166089
Sobic.001G416800.v3.1	1.57968	0.000791466	0.0166174
Sobic.007G073100.v3.1	1.58214	0.000798109	0.0167427
Sobic.006G187401.v3.1	2.30678	0.00082738	0.017342
Sobic.001G000400.v3.1	-1.57986	0.000840297	0.0175979
Sobic.007G090472.v3.1	1.57154	0.000847641	0.0177366
Sobic.004G233400.v3.1	1.93781	0.000849547	0.0177615
Sobic.001G493100.v3.1	1.61237	0.000863702	0.0180422
Sobic.009G014900.v3.1	-1.57233	0.000874028	0.0182425
Sobic.003G056600.v3.1	1.60865	0.000876528	0.0182792
Sobic.008G158266.v3.1	2.56704	0.000882625	0.0183909
Sobic.010G088950.v3.1	1.73241	0.000887222	0.0184711
Sobic.003G334600.v3.1	-1.59745	0.000893456	0.0185852
Sobic.003G230100.v3.1	-1.6967	0.000900563	0.0187173
Sobic.002G282900.v3.1	-1.70477	0.00091358	0.0189719
Sobic.009G000200.v3.1	-1.56417	0.000919333	0.0190754
Sobic.002G391800.v3.1	2.16369	0.000921223	0.0190986
Sobic.001G291500.v3.1	1.59414	0.000925535	0.0191719
Sobic.003G116400.v3.1	2.08031	0.000935385	0.0193597
Sobic.003G020700.v3.1	2.06831	0.000939825	0.0194354
Sobic.002G178400.v3.1	1.88773	0.000940983	0.0194392
Sobic.007G202480.v3.1	2.46489	0.000942369	0.0194392
Sobic.006G102650.v3.1	2.45253	0.000942369	0.0194392
Sobic.009G241801.v3.1	-1.7258	0.00094421	0.019461
Sobic.006G139900.v3.1	1.94658	0.000945014	0.0194613
Sobic.006G277500.v3.1	1.62097	0.000948104	0.0195087
Sobic.005G226350.v3.1	1.74446	0.000962078	0.0197798
Sobic.002G328300.v3.1	1.5624	0.000968437	0.019894
Sobic.003G057100.v3.1	1.55658	0.000973182	0.0199749
Sobic.003G250700.v3.1	1.55226	0.000975643	0.0200088
Sobic.006G212200.v3.1	-1.6269	0.000977555	0.0200314
Sobic.008G003900.v3.1	-1.59181	0.00098201	0.020106
Sobic.004G105800.v3.1	2.5433	0.000986367	0.0201785
Sobic.008G114500.v3.1	1.5519	0.000994418	0.0203264
Sobic.004G121200.v3.1	1.58095	0.00100125	0.0204491
Sobic.003G272900.v3.1	1.81584	0.00100298	0.0204677
Sobic.004G286600.v3.1	-1.54809	0.00100478	0.0204874
Sobic.005G103600.v3.1	-1.71764	0.00100914	0.0205502
Sobic.002G220500.v3.1	1.57269	0.00100952	0.0205502
Sobic.009G032700.v3.1	1.67655	0.00101386	0.0206215
Sobic.006G258800.v3.1	-1.55827	0.00102132	0.0207562
Sobic.005G086600.v3.1	1.6547	0.00103525	0.0210221
Sobic.006G230600.v3.1	-1.76736	0.00104655	0.0212342
Sobic.009G036000.v3.1	-1.57461	0.00105195	0.0213261
Sobic.010G013700.v3.1	1.57006	0.00105534	0.0213773
Sobic.008G186300.v3.1	-1.55161	0.00105644	0.021382
Sobic.009G198200.v3.1	-2.15163	0.00105781	0.0213924
Sobic.007G066900.v3.1	1.89158	0.00105897	0.0213983
Sobic.010G021300.v3.1	-1.53974	0.00106374	0.0214771
Sobic.008G191600.v3.1	-1.60255	0.00106718	0.021529
Sobic.004G292900.v3.1	1.53665	0.00107858	0.0217319
Sobic.005G016800.v3.1	-1.5678	0.00107899	0.0217319
Sobic.005G039200.v3.1	-2.02949	0.00108021	0.0217386
Sobic.005G037000.v3.1	-1.79378	0.00108164	0.0217404
Sobic.007G115000.v3.1	-2.01796	0.00108205	0.0217404
Sobic.010G253500.v3.1	-5.747	0.00109407	0.0219461
Sobic.005G192000.v3.1	-5.69305	0.00109407	0.0219461
Sobic.001G320400.v3.1	-1.79328	0.00109498	0.0219466
Sobic.004G076000.v3.1	1.54137	0.00109636	0.0219565
Sobic.006G235000.v3.1	3.15031	0.00110289	0.0220694
Sobic.004G191100.v3.1	-1.57415	0.00110815	0.0221566
Sobic.001G119200.v3.1	1.58454	0.00111335	0.0222428
Sobic.005G061000.v3.1	-1.54664	0.00112793	0.0225158
Sobic.001G146500.v3.1	1.61974	0.00113448	0.0226113
Sobic.K031400.v3.1	1.53553	0.00113454	0.0226113
Sobic.002G319900.v3.1	-1.65686	0.00113975	0.0226969
Sobic.009G196700.v3.1	1.54378	0.00114178	0.0227002
Sobic.009G113700.v3.1	1.57757	0.00114252	0.0227002
Sobic.007G067100.v3.1	2.52786	0.00114267	0.0227002
Sobic.002G349400.v3.1	1.55057	0.00115969	0.0230197
Sobic.010G174300.v3.1	1.7403	0.00116172	0.0230415
Sobic.001G122900.v3.1	-1.54905	0.00116479	0.0230839
Sobic.003G006100.v3.1	-1.67219	0.00116972	0.0231632
Sobic.004G097300.v3.1	-1.71353	0.00117798	0.023308
Sobic.001G276500.v3.1	1.58057	0.00118538	0.0234356
Sobic.001G360400.v3.1	1.57675	0.00119139	0.0235356
Sobic.009G021800.v3.1	-1.93245	0.00119541	0.0235963
Sobic.008G077550.v3.1	2.40188	0.00119728	0.0236143
Sobic.003G333000.v3.1	1.52948	0.0011995	0.0236392
Sobic.003G009700.v3.1	1.57296	0.00120446	0.0237136
Sobic.001G271500.v3.1	-1.89345	0.00120519	0.0237136
Sobic.007G210500.v3.1	-1.52158	0.00121647	0.0239113
Sobic.006G206200.v3.1	-1.53968	0.00121717	0.0239113
Sobic.010G088500.v3.1	-1.57854	0.00122132	0.0239737
Sobic.010G016500.v3.1	-2.41467	0.00123316	0.0241858
Sobic.001G319300.v3.1	-1.93567	0.00123456	0.0241858
Sobic.006G011100.v3.1	1.55848	0.00123506	0.0241858
Sobic.002G339100.v3.1	1.53558	0.00124658	0.0243922
Sobic.005G139750.v3.1	-2.34955	0.00125561	0.0245457
Sobic.010G090301.v3.1	-1.5346	0.00125698	0.0245457
Sobic.005G116601.v3.1	-1.75238	0.0012574	0.0245457
Sobic.004G235700.v3.1	1.57013	0.00126459	0.0246664
Sobic.002G383500.v3.1	-2.02193	0.00126773	0.0246818
Sobic.003G367200.v3.1	-1.99747	0.00126773	0.0246818
Sobic.004G147400.v3.1	1.51991	0.00126837	0.0246818
Sobic.003G365600.v3.1	-1.72789	0.00126999	0.0246926
Sobic.010G233600.v3.1	1.66618	0.00127092	0.0246926
Sobic.003G149800.v3.1	-1.54014	0.00127492	0.024751
Sobic.010G099600.v3.1	-1.55813	0.0012848	0.0249231
Sobic.001G378550.v3.1	1.63017	0.00129645	0.0251294
Sobic.007G221800.v3.1	1.51067	0.00130823	0.025338
Sobic.009G245000.v3.1	-1.51113	0.00131532	0.0254553
Sobic.001G331500.v3.1	1.59492	0.00131687	0.0254653
Sobic.002G156750.v3.1	-1.6386	0.00132294	0.0255628
Sobic.010G128700.v3.1	1.54938	0.00133339	0.0257445
Sobic.010G157500.v3.1	1.73788	0.00134546	0.0259574
Sobic.002G203000.v3.1	-1.52886	0.00135289	0.0260803
Sobic.001G491300.v3.1	1.73844	0.00136012	0.0261826
Sobic.008G048933.v3.1	-1.87464	0.00136078	0.0261826
Sobic.002G210500.v3.1	1.51975	0.00136137	0.0261826
Sobic.006G254000.v3.1	-1.52942	0.00136321	0.0261977
Sobic.002G020100.v3.1	1.54172	0.00136433	0.0261987
Sobic.004G000601.v3.1	-1.55936	0.00136967	0.026281
Sobic.001G065800.v3.1	-1.5028	0.00138379	0.0265312
Sobic.009G236200.v3.1	-1.65917	0.00138623	0.0265574
Sobic.001G195200.v3.1	-1.5089	0.00138937	0.026597
Sobic.001G209300.v3.1	-1.52067	0.00139417	0.0266683
Sobic.005G020100.v3.1	1.92424	0.00139566	0.0266761
Sobic.004G323100.v3.1	1.55044	0.00139754	0.0266913
Sobic.004G301000.v3.1	1.55519	0.00140074	0.0267319
Sobic.008G126100.v3.1	1.55259	0.00141362	0.0269499
Sobic.010G033800.v3.1	-1.51601	0.00141435	0.0269499
Sobic.004G199600.v3.1	-1.50702	0.0014235	0.0271035
Sobic.006G208100.v3.1	-1.54965	0.00144092	0.027414
Sobic.008G034900.v3.1	1.85648	0.00144489	0.0274473
Sobic.009G120200.v3.1	1.81342	0.00144489	0.0274473
Sobic.006G116500.v3.1	1.53416	0.00145518	0.0276216
Sobic.009G031000.v3.1	1.64159	0.00145851	0.0276635
Sobic.001G409700.v3.1	1.50488	0.00146048	0.0276798
Sobic.003G282500.v3.1	-1.58348	0.00146181	0.0276838
Sobic.009G230600.v3.1	-1.82796	0.00146617	0.0277451
Sobic.010G206600.v3.1	1.69696	0.00147231	0.0278399
Sobic.003G435400.v3.1	-2.5705	0.00148305	0.0280215
Sobic.009G015166.v3.1	1.83127	0.00148861	0.0281051
Sobic.005G055400.v3.1	1.54396	0.00149405	0.0281864
Sobic.007G126800.v3.1	1.51599	0.00150019	0.0282807
Sobic.002G354200.v3.1	1.61371	0.00150739	0.0283947
Sobic.003G168200.v3.1	1.55522	0.00151074	0.0284362
Sobic.003G355800.v3.1	-1.49103	0.00152233	0.0286211
Sobic.002G311601.v3.1	-1.51805	0.00152288	0.0286211
Sobic.001G163300.v3.1	-1.55952	0.00153514	0.0288297
Sobic.008G171600.v3.1	-1.63689	0.00154033	0.0289051
Sobic.009G120000.v3.1	-1.55075	0.00154408	0.0289205
Sobic.004G112300.v3.1	2.28337	0.00154445	0.0289205
Sobic.007G124100.v3.1	-1.49197	0.00154466	0.0289205
Sobic.002G190800.v3.1	1.50431	0.00155089	0.0290153
Sobic.005G111200.v3.1	1.48788	0.00156668	0.0292885
Sobic.004G056300.v3.1	-1.51014	0.00157419	0.0294067
Sobic.001G329600.v3.1	-1.69827	0.00157862	0.0294501
Sobic.003G231000.v3.1	-1.76064	0.00157889	0.0294501
Sobic.003G236900.v3.1	-1.79664	0.00158104	0.0294678
Sobic.006G163900.v3.1	-1.49131	0.00158318	0.0294713
Sobic.005G046700.v3.1	1.48134	0.00158361	0.0294713
Sobic.002G368100.v3.1	-1.57315	0.00159136	0.0295934
Sobic.006G032700.v3.1	-1.49576	0.00160859	0.0298913
Sobic.003G097800.v3.1	1.51168	0.00161044	0.0299032
Sobic.003G168700.v3.1	1.57034	0.00162641	0.030177
Sobic.005G013901.v3.1	1.77504	0.00163078	0.0302128
Sobic.003G349700.v3.1	-1.75399	0.00163078	0.0302128
Sobic.001G058300.v3.1	1.48377	0.00163474	0.0302635
Sobic.009G197600.v3.1	1.5089	0.00164054	0.0303482
Sobic.004G114400.v3.1	-1.47648	0.00164237	0.0303593
Sobic.004G304000.v3.1	-1.56315	0.00164588	0.0304015
Sobic.006G182800.v3.1	-1.58719	0.00165065	0.0304405
Sobic.004G251100.v3.1	1.97971	0.00165084	0.0304405
Sobic.002G045800.v3.1	1.4949	0.00165169	0.0304405
Sobic.001G416900.v3.1	1.47772	0.00166194	0.0306066
Sobic.004G288300.v3.1	1.6126	0.00166565	0.0306361
Sobic.001G419900.v3.1	-1.64829	0.00166602	0.0306361
Sobic.007G175900.v3.1	-1.7399	0.0016678	0.030646
Sobic.003G309600.v3.1	-1.47825	0.00168281	0.0308991
Sobic.007G216401.v3.1	-1.66717	0.00169286	0.0310604
Sobic.001G216500.v3.1	-1.61926	0.00169659	0.0311058
Sobic.006G140700.v3.1	-1.47129	0.00170629	0.0312606
Sobic.009G004950.v3.1	1.59755	0.00171882	0.0314667
Sobic.001G237000.v3.1	-1.50233	0.0017259	0.031573
Sobic.006G230700.v3.1	-1.49336	0.00174817	0.0319567
Sobic.003G378000.v3.1	-1.47334	0.00175312	0.0320235
Sobic.002G110200.v3.1	-1.48237	0.00175635	0.0320588
Sobic.003G364300.v3.1	1.48356	0.00176322	0.0321431
Sobic.003G160300.v3.1	-2.86579	0.0017689	0.0321431
Sobic.002G003601.v3.1	2.82209	0.0017689	0.0321431
Sobic.001G061000.v3.1	-5.63511	0.00177786	0.0321431
Sobic.001G381700.v3.1	-5.63511	0.00177786	0.0321431
Sobic.010G195800.v3.1	-5.63511	0.00177786	0.0321431
Sobic.002G156900.v3.1	5.57812	0.00177786	0.0321431
Sobic.005G208425.v3.1	-5.56846	0.00177786	0.0321431
Sobic.005G219700.v3.1	-5.56846	0.00177786	0.0321431
Sobic.003G404900.v3.1	5.5656	0.00177786	0.0321431
Sobic.010G243100.v3.1	5.56403	0.00177786	0.0321431
Sobic.005G069700.v3.1	-5.56346	0.00177786	0.0321431
Sobic.010G236700.v3.1	5.55935	0.00177786	0.0321431
Sobic.009G054500.v3.1	-1.50462	0.0017796	0.0321511
Sobic.009G205700.v3.1	-1.47917	0.00178465	0.0322082
Sobic.004G170500.v3.1	1.46833	0.00178536	0.0322082
Sobic.001G444500.v3.1	1.4717	0.00179072	0.0322812
Sobic.001G123201.v3.1	1.50336	0.00179443	0.0323245
Sobic.005G060400.v3.1	1.51882	0.00180589	0.0325074
Sobic.002G285600.v3.1	1.67537	0.00181543	0.0326411
Sobic.002G272300.v3.1	1.62282	0.00181596	0.0326411
Sobic.001G391500.v3.1	-1.57441	0.0018177	0.0326487
Sobic.009G002600.v3.1	-1.50559	0.00182776	0.0328055
Sobic.003G024600.v3.1	3.62556	0.00183262	0.0328689
Sobic.005G209400.v3.1	1.48096	0.00183757	0.0329338
Sobic.010G019900.v3.1	-1.46266	0.00185259	0.0331789
Sobic.006G248300.v3.1	-1.46108	0.0018566	0.0332251
Sobic.010G045700.v3.1	-1.86664	0.00185785	0.0332251
Sobic.004G355500.v3.1	1.47383	0.00186664	0.0333581
Sobic.003G065100.v3.1	-2.6906	0.00187833	0.033538
Sobic.006G152600.v3.1	1.46877	0.00187942	0.033538
Sobic.005G166100.v3.1	-1.63597	0.00188377	0.0335914
Sobic.004G317401.v3.1	-1.72137	0.0018865	0.0336158
Sobic.005G114600.v3.1	-1.598	0.00189572	0.0337558
Sobic.006G230200.v3.1	1.8749	0.00190359	0.0338716
Sobic.002G292600.v3.1	-1.47277	0.00191235	0.034003
Sobic.004G076800.v3.1	-2.26829	0.00191727	0.0340659
Sobic.002G222500.v3.1	1.49396	0.00192829	0.0342113
Sobic.001G351600.v3.1	-2.51189	0.0019296	0.0342113
Sobic.007G067008.v3.1	2.44191	0.0019296	0.0342113
Sobic.006G090500.v3.1	-1.46065	0.0019314	0.0342187
Sobic.003G168300.v3.1	1.52821	0.00193393	0.034239
Sobic.006G139600.v3.1	1.53829	0.001962	0.034711
Sobic.005G216900.v3.1	-1.4881	0.00196864	0.0348038
Sobic.003G264500.v3.1	-1.47861	0.00197401	0.0348738
Sobic.001G266200.v3.1	1.44997	0.00198544	0.0350507
Sobic.002G323900.v3.1	1.51435	0.00199931	0.0352702
Sobic.008G020500.v3.1	1.53488	0.00201067	0.0354454
Sobic.006G172700.v3.1	1.4458	0.0020339	0.0358294
Sobic.003G286600.v3.1	-1.74733	0.00205914	0.0362482
Sobic.009G117100.v3.1	1.49197	0.00206812	0.0363804
Sobic.004G227700.v3.1	-1.45425	0.00209005	0.0367399
Sobic.006G161200.v3.1	1.54821	0.00209308	0.0367671
Sobic.002G260100.v3.1	-1.56249	0.00210318	0.0369184
Sobic.009G119200.v3.1	1.44335	0.00210657	0.0369517
Sobic.003G329300.v3.1	-1.52974	0.00210965	0.0369714
Sobic.001G153100.v3.1	1.44369	0.00211069	0.0369714
Sobic.001G182500.v3.1	1.97726	0.00211837	0.0370796
Sobic.005G150501.v3.1	-1.60067	0.00212874	0.0372231
Sobic.007G144501.v3.1	1.66452	0.00212957	0.0372231
Sobic.006G009700.v3.1	1.66454	0.00214144	0.0374041
Sobic.001G434100.v3.1	1.45447	0.00215102	0.0375449
Sobic.002G032400.v3.1	1.83053	0.00215883	0.0376547
Sobic.005G149700.v3.1	-1.46411	0.00216197	0.0376829
Sobic.009G038800.v3.1	1.51887	0.00217205	0.0378319
Sobic.003G057366.v3.1	1.44001	0.0021756	0.0378671
Sobic.002G300100.v3.1	1.61125	0.00218379	0.037983
Sobic.010G252500.v3.1	-1.4575	0.00219137	0.038088
Sobic.009G236300.v3.1	-1.8592	0.00219643	0.0381492
Sobic.001G184900.v3.1	1.58861	0.00219906	0.0381679
Sobic.010G251300.v3.1	-1.43643	0.00222455	0.0385833
Sobic.004G324950.v3.1	-3.18508	0.00223741	0.0387791
Sobic.005G063600.v3.1	2.06821	0.00224411	0.0388681
Sobic.001G444400.v3.1	-1.50288	0.00224599	0.0388734
Sobic.010G150900.v3.1	-1.57919	0.00225139	0.0389396
Sobic.003G117600.v3.1	-1.47329	0.00226203	0.0390963
Sobic.002G207000.v3.1	-1.45414	0.0022717	0.039236
Sobic.003G357700.v3.1	1.59808	0.00228736	0.0394677
Sobic.007G174701.v3.1	1.62093	0.00228831	0.0394677
Sobic.008G076200.v3.1	1.5575	0.00229748	0.0395984
Sobic.003G224200.v3.1	-1.88862	0.00234293	0.0403535
Sobic.009G164300.v3.1	1.43066	0.0023517	0.0404764
Sobic.007G066808.v3.1	1.76808	0.00235762	0.0405501
Sobic.001G205800.v3.1	-1.46313	0.00236129	0.0405849
Sobic.003G172966.v3.1	1.44076	0.00236336	0.0405923
Sobic.006G035350.v3.1	2.1099	0.00237455	0.0407302
Sobic.005G182800.v3.1	1.70127	0.00237525	0.0407302
Sobic.001G338600.v3.1	-1.43977	0.00237633	0.0407302
Sobic.001G539200.v3.1	1.47847	0.00239146	0.0409612
Sobic.009G145500.v3.1	1.71838	0.00240597	0.0411812
Sobic.003G113500.v3.1	1.42151	0.00241282	0.0412699
Sobic.003G172250.v3.1	1.56559	0.00243378	0.041599
Sobic.001G464300.v3.1	2.2137	0.00243542	0.041599
Sobic.001G304100.v3.1	1.41881	0.00246073	0.0420022
Sobic.001G258300.v3.1	-1.6908	0.00246824	0.0420481
Sobic.005G065500.v3.1	1.67092	0.00246824	0.0420481
Sobic.003G186500.v3.1	-1.41777	0.00246852	0.0420481
Sobic.004G304200.v3.1	-1.74052	0.00247987	0.0421833
Sobic.009G167300.v3.1	-1.73224	0.00247987	0.0421833
Sobic.001G071000.v3.1	-1.53804	0.00248422	0.0422283
Sobic.006G143100.v3.1	1.41954	0.00248989	0.0422956
Sobic.009G199300.v3.1	-2.6183	0.00250944	0.0425986
Sobic.001G301300.v3.1	1.42073	0.00252143	0.0427727
Sobic.010G052700.v3.1	1.63329	0.00252497	0.0428034
Sobic.003G247100.v3.1	-1.43054	0.00252864	0.0428361
Sobic.002G002800.v3.1	1.8562	0.0025359	0.0429005
Sobic.006G185300.v3.1	1.83594	0.0025359	0.0429005
Sobic.006G172601.v3.1	1.41416	0.00254099	0.0429572
Sobic.003G176300.v3.1	1.57131	0.00254549	0.0430038
Sobic.001G300800.v3.1	1.41562	0.00254921	0.0430373
Sobic.007G146700.v3.1	-1.42016	0.0025528	0.0430684
Sobic.002G387200.v3.1	-1.43293	0.00256927	0.0433168
Sobic.001G048000.v3.1	-1.41902	0.00257203	0.0433339
Sobic.004G112800.v3.1	1.45903	0.00258295	0.0434882
Sobic.003G246600.v3.1	1.41583	0.00259754	0.043704
Sobic.010G219500.v3.1	1.43822	0.00260456	0.0437865
Sobic.009G190700.v3.1	-1.42267	0.00260598	0.0437865
Sobic.003G194200.v3.1	1.42132	0.00260883	0.0438046
Sobic.010G087300.v3.1	1.96889	0.00261191	0.0438265
Sobic.001G283400.v3.1	1.48962	0.00264645	0.044376
Sobic.010G031300.v3.1	-1.40981	0.00266086	0.0445875
Sobic.003G172900.v3.1	1.44176	0.00267067	0.0447215
Sobic.003G141800.v3.1	-1.44194	0.0026764	0.0447871
Sobic.010G270500.v3.1	1.48633	0.0026876	0.0449441
Sobic.005G162900.v3.1	-1.78323	0.00270259	0.0451225
Sobic.008G076250.v3.1	1.64061	0.00270605	0.0451225
Sobic.002G341000.v3.1	-1.41914	0.00270775	0.0451225
Sobic.008G057300.v3.1	1.62657	0.00270816	0.0451225
Sobic.007G147800.v3.1	1.45231	0.00270866	0.0451225
Sobic.005G175900.v3.1	1.41838	0.00270921	0.0451225
Sobic.002G206900.v3.1	2.03237	0.00271621	0.0452087
Sobic.004G266000.v3.1	-1.41491	0.00272151	0.0452664
Sobic.002G042200.v3.1	1.45203	0.00272614	0.0453129
Sobic.009G111200.v3.1	-1.42618	0.00273119	0.0453664
Sobic.003G441000.v3.1	1.54632	0.00273455	0.0453918
Sobic.010G165200.v3.1	-1.40677	0.00274022	0.0454335
Sobic.006G090300.v3.1	1.46064	0.00274074	0.0454335
Sobic.006G145901.v3.1	1.74446	0.00274288	0.0454384
Sobic.001G078700.v3.1	1.56656	0.00275365	0.0455736
Sobic.009G197300.v3.1	1.40141	0.00275472	0.0455736
Sobic.008G147250.v3.1	-1.58319	0.00276004	0.0456311
Sobic.007G067108.v3.1	1.71086	0.00276567	0.0456937
Sobic.003G280200.v3.1	-1.47333	0.0027758	0.0457965
Sobic.003G135400.v3.1	1.4003	0.00277643	0.0457965
Sobic.009G002900.v3.1	1.45647	0.00277745	0.0457965
Sobic.007G105800.v3.1	1.63604	0.00278334	0.0458629
Sobic.003G399700.v3.1	1.4128	0.00279055	0.0459512
Sobic.001G336600.v3.1	1.56997	0.00279447	0.0459851
Sobic.010G029700.v3.1	1.46045	0.00280288	0.0460928
Sobic.006G122400.v3.1	1.40098	0.002812	0.0462121
Sobic.005G052000.v3.1	1.47926	0.00282237	0.0463518
Sobic.006G132700.v3.1	-2.13321	0.0028277	0.0463777
Sobic.005G010600.v3.1	-2.13053	0.0028277	0.0463777
Sobic.002G310900.v3.1	-1.443	0.00283047	0.0463924
Sobic.001G045600.v3.1	-1.398	0.00284596	0.0466153
Sobic.009G066200.v3.1	1.42295	0.00285063	0.0466609
Sobic.010G077650.v3.1	-1.96429	0.00285859	0.0467294
Sobic.010G209200.v3.1	-1.85702	0.00285859	0.0467294
Sobic.005G186100.v3.1	-1.42691	0.0028621	0.0467558
Sobic.001G481400.v3.1	1.39675	0.00286559	0.046782
Sobic.004G129900.v3.1	-1.67401	0.00287107	0.0467946
Sobic.006G116050.v3.1	1.40852	0.00287252	0.0467946
Sobic.010G188300.v3.1	1.40841	0.00287449	0.0467946
Sobic.009G019800.v3.1	-1.55503	0.00287528	0.0467946
Sobic.001G292000.v3.1	-1.40137	0.00287582	0.0467946
Sobic.001G245800.v3.1	1.45567	0.0028994	0.0471472
Sobic.003G357500.v3.1	1.57956	0.00290184	0.0471485
Sobic.002G278700.v3.1	-1.39454	0.00290329	0.0471485
Sobic.006G249100.v3.1	1.47693	0.00292175	0.0473744
Sobic.004G153900.v3.1	-5.51861	0.00292486	0.0473744
Sobic.008G122500.v3.1	5.44837	0.00292486	0.0473744
Sobic.006G095900.v3.1	5.43708	0.00292486	0.0473744
Sobic.006G132200.v3.1	-1.41684	0.00293208	0.0474602
Sobic.003G096100.v3.1	1.39629	0.00293784	0.0475223
Sobic.007G148000.v3.1	1.4545	0.00294223	0.0475622
Sobic.001G544000.v3.1	2.10134	0.00294525	0.04758
Sobic.004G263000.v3.1	1.43803	0.00295629	0.0477271
Sobic.004G331300.v3.1	-1.57412	0.00295827	0.0477278
Sobic.003G009501.v3.1	1.72071	0.0029668	0.0478344
Sobic.001G350300.v3.1	-1.68968	0.00297381	0.0479161
Sobic.004G169600.v3.1	-1.89929	0.00298876	0.0480943
Sobic.009G065500.v3.1	-1.88128	0.00298876	0.0480943
Sobic.003G059300.v3.1	-1.41427	0.00299124	0.048103
Sobic.002G395200.v3.1	1.4252	0.00301402	0.0484378
Sobic.003G318700.v3.1	-1.45729	0.00304953	0.0489766
Sobic.010G154600.v3.1	-1.81465	0.00306151	0.0491372
Sobic.003G171900.v3.1	2.13031	0.00306617	0.0491801
Sobic.005G134501.v3.1	-1.69729	0.00308546	0.0494253
Sobic.008G036800.v3.1	1.67357	0.00308546	0.0494253
Sobic.007G066832.v3.1	1.74495	0.00309364	0.0495242
Sobic.009G231400.v3.1	-1.39068	0.00309977	0.0495903
Sobic.005G003200.v3.1	-1.43304	0.00311611	0.0498195

## Sheet: Table S9
Table S9 The DEGs which control compared with drought at 1 h in SC170-6.
id	log2FC	pval	padj
Sobic.001G058800.v3.1	-7.12001	6.63436e-26	1.64088e-21
Sobic.004G010500.v3.1	10.8319	6.61089e-25	8.17536e-21
Sobic.010G072100.v3.1	-10.438	1.02622e-22	8.46049e-19
Sobic.005G169300.v3.1	-10.2779	8.12789e-22	5.02568e-18
Sobic.003G395000.v3.1	-4.98523	1.85089e-18	9.15562e-15
Sobic.002G324000.v3.1	-4.35648	1.87309e-16	7.72118e-13
Sobic.001G210300.v3.1	-4.54535	1.65916e-15	5.86227e-12
Sobic.009G182400.v3.1	-4.70257	3.13778e-15	9.70084e-12
Sobic.010G238900.v3.1	-4.81463	4.57557e-15	1.25742e-11
Sobic.003G063100.v3.1	-5.98021	6.45431e-14	1.59635e-10
Sobic.001G344300.v3.1	-4.43764	1.19295e-13	2.38961e-10
Sobic.004G133600.v3.1	-4.88324	1.23695e-13	2.38961e-10
Sobic.001G065900.v3.1	-3.96308	1.25601e-13	2.38961e-10
Sobic.001G226600.v3.1	-3.93545	1.67755e-13	2.96363e-10
Sobic.010G117900.v3.1	-3.91059	1.85306e-13	3.05546e-10
Sobic.003G236551.v3.1	-4.30631	3.45045e-13	5.33375e-10
Sobic.007G029800.v3.1	-8.53312	5.92162e-13	8.61526e-10
Sobic.004G309000.v3.1	-3.74874	3.11194e-12	4.27598e-09
Sobic.004G066700.v3.1	8.32722	5.61451e-12	7.30861e-09
Sobic.010G084600.v3.1	-3.55652	1.08349e-11	1.3399e-08
Sobic.002G393332.v3.1	-8.2442	1.18435e-11	1.39488e-08
Sobic.003G161300.v3.1	8.22025	1.73873e-11	1.95472e-08
Sobic.002G265600.v3.1	-3.84793	2.00293e-11	2.15385e-08
Sobic.003G215800.v3.1	-3.36226	2.42572e-11	2.49981e-08
Sobic.001G155300.v3.1	-3.40196	3.10681e-11	3.07363e-08
Sobic.004G070400.v3.1	8.14671	3.83432e-11	3.51376e-08
Sobic.010G084100.v3.1	-4.08915	3.97157e-11	3.51376e-08
Sobic.005G009600.v3.1	-6.03632	3.9779e-11	3.51376e-08
Sobic.010G125400.v3.1	-3.2909	6.40581e-11	5.46327e-08
Sobic.005G169400.v3.1	-3.30998	1.06831e-10	8.80752e-08
Sobic.001G371800.v3.1	-3.2383	1.34878e-10	1.07611e-07
Sobic.003G426100.v3.1	-4.86586	1.80014e-10	1.39134e-07
Sobic.001G035100.v3.1	-3.33743	1.99195e-10	1.49294e-07
Sobic.003G268800.v3.1	-3.32243	2.07282e-10	1.50786e-07
Sobic.002G037400.v3.1	-3.50708	2.34232e-10	1.65521e-07
Sobic.006G003901.v3.1	7.94836	2.57184e-10	1.75758e-07
Sobic.002G388900.v3.1	-3.15775	2.6293e-10	1.75758e-07
Sobic.002G269100.v3.1	-3.52049	3.04925e-10	1.98466e-07
Sobic.008G062700.v3.1	-3.99381	3.22933e-10	2.04798e-07
Sobic.004G189400.v3.1	-3.18258	3.42046e-10	2.11496e-07
Sobic.002G361100.v3.1	-3.08319	7.33203e-10	4.423e-07
Sobic.004G109900.v3.1	-3.21683	8.34377e-10	4.91349e-07
Sobic.004G243100.v3.1	-3.03304	1.03742e-09	5.89355e-07
Sobic.010G084400.v3.1	-3.08607	1.04846e-09	5.89355e-07
Sobic.010G084700.v3.1	-3.02041	1.20102e-09	6.60107e-07
Sobic.003G216000.v3.1	-3.07605	1.233e-09	6.6055e-07
Sobic.002G219200.v3.1	-3.03484	1.25524e-09	6.6055e-07
Sobic.004G300300.v3.1	-3.01901	1.56603e-09	8.06927e-07
Sobic.003G216166.v3.1	-2.98916	1.68777e-09	8.21653e-07
Sobic.004G340200.v3.1	-2.98657	1.68951e-09	8.21653e-07
Sobic.004G047900.v3.1	-3.11829	1.69427e-09	8.21653e-07
Sobic.009G013200.v3.1	7.71393	2.10963e-09	1.00341e-06
Sobic.002G220000.v3.1	-3.41471	2.33452e-09	1.07676e-06
Sobic.004G189500.v3.1	-3.02748	2.35091e-09	1.07676e-06
Sobic.006G190100.v3.1	-2.97288	2.40054e-09	1.0795e-06
Sobic.009G169000.v3.1	-2.97292	2.56164e-09	1.13137e-06
Sobic.003G248901.v3.1	-3.27641	2.75862e-09	1.197e-06
Sobic.002G389000.v3.1	-2.9516	2.83853e-09	1.21044e-06
Sobic.003G216232.v3.1	-2.90749	3.86286e-09	1.61932e-06
Sobic.001G319500.v3.1	-2.90477	4.13202e-09	1.70329e-06
Sobic.010G075600.v3.1	-3.12151	4.93868e-09	2.00243e-06
Sobic.001G424400.v3.1	-2.9193	5.11403e-09	2.01669e-06
Sobic.001G425600.v3.1	-3.08794	5.13693e-09	2.01669e-06
Sobic.002G023200.v3.1	3.16274	5.67395e-09	2.19271e-06
Sobic.007G156700.v3.1	-3.42326	6.32273e-09	2.40585e-06
Sobic.002G339000.v3.1	-2.87725	6.96276e-09	2.60059e-06
Sobic.009G204100.v3.1	-2.87449	7.04482e-09	2.60059e-06
Sobic.002G225600.v3.1	-2.911	7.80944e-09	2.84045e-06
Sobic.003G349600.v3.1	-2.98463	7.99618e-09	2.86622e-06
Sobic.003G360900.v3.1	-2.88668	9.14939e-09	3.19463e-06
Sobic.001G500200.v3.1	-2.88152	9.1707e-09	3.19463e-06
Sobic.007G131600.v3.1	-2.86432	1.01294e-08	3.47959e-06
Sobic.009G217500.v3.1	-3.01173	1.19486e-08	4.02302e-06
Sobic.002G225650.v3.1	-2.88421	1.20367e-08	4.02302e-06
Sobic.004G304100.v3.1	-2.83948	1.22072e-08	4.02561e-06
Sobic.006G249600.v3.1	-3.02818	2.20374e-08	7.17172e-06
Sobic.004G229300.v3.1	-2.74405	2.64256e-08	8.4881e-06
Sobic.001G035000.v3.1	-2.88363	2.73202e-08	8.66297e-06
Sobic.009G077500.v3.1	-2.8499	3.19864e-08	1.00142e-05
Sobic.002G386000.v3.1	-2.73461	3.48826e-08	1.07844e-05
Sobic.009G208000.v3.1	-2.77663	3.80193e-08	1.1609e-05
Sobic.005G164300.v3.1	2.89404	4.91119e-08	1.48132e-05
Sobic.005G175200.v3.1	7.34165	5.19884e-08	1.53075e-05
Sobic.008G073800.v3.1	7.33726	5.19884e-08	1.53075e-05
Sobic.003G033500.v3.1	-3.29345	5.28737e-08	1.5385e-05
Sobic.007G221000.v3.1	-2.68948	5.50483e-08	1.58315e-05
Sobic.007G064400.v3.1	-2.75783	5.68372e-08	1.61581e-05
Sobic.001G319700.v3.1	-3.48655	5.81233e-08	1.63359e-05
Sobic.003G230100.v3.1	-2.76246	6.40196e-08	1.7688e-05
Sobic.001G398500.v3.1	-2.68697	6.43642e-08	1.7688e-05
Sobic.010G016500.v3.1	-3.11776	7.12601e-08	1.93679e-05
Sobic.010G166800.v3.1	-3.33039	8.22184e-08	2.21033e-05
Sobic.008G050600.v3.1	-3.14612	8.67343e-08	2.30667e-05
Sobic.005G164200.v3.1	2.8263	9.31111e-08	2.41187e-05
Sobic.002G250100.v3.1	7.27263	9.36156e-08	2.41187e-05
Sobic.003G176300.v3.1	7.25788	9.36156e-08	2.41187e-05
Sobic.003G282901.v3.1	-2.78004	1.00672e-07	2.56693e-05
Sobic.004G088551.v3.1	-2.66207	1.14462e-07	2.88876e-05
Sobic.005G112400.v3.1	-7.209	1.26463e-07	3.15941e-05
Sobic.002G225700.v3.1	-2.92435	1.34218e-07	3.30199e-05
Sobic.002G197000.v3.1	3.20628	1.34841e-07	3.30199e-05
Sobic.005G101500.v3.1	-2.96114	1.5476e-07	3.72667e-05
Sobic.007G149800.v3.1	-2.64067	1.55196e-07	3.72667e-05
Sobic.009G069800.v3.1	-2.55015	1.58754e-07	3.77545e-05
Sobic.005G134800.v3.1	-7.13454	2.34039e-07	5.51284e-05
Sobic.009G154200.v3.1	-2.62668	2.59746e-07	6.05395e-05
Sobic.006G132500.v3.1	-2.54916	2.61906e-07	6.05395e-05
Sobic.009G071800.v3.1	-2.49493	2.75376e-07	6.30638e-05
Sobic.009G161800.v3.1	-2.56642	2.85081e-07	6.46872e-05
Sobic.002G021300.v3.1	-2.91131	2.9988e-07	6.74266e-05
Sobic.003G079300.v3.1	-2.57152	3.03586e-07	6.7645e-05
Sobic.001G243500.v3.1	-2.56634	3.14401e-07	6.94294e-05
Sobic.001G525200.v3.1	-2.49379	3.17391e-07	6.94693e-05
Sobic.002G067000.v3.1	-2.4699	3.77221e-07	8.18405e-05
Sobic.008G177400.v3.1	3.89891	4.26815e-07	9.1795e-05
Sobic.010G241900.v3.1	2.69132	4.5644e-07	9.732e-05
Sobic.010G091100.v3.1	-2.7964	4.95206e-07	0.000104683
Sobic.003G271800.v3.1	-7.00606	6.11649e-07	0.000128203
Sobic.003G079200.v3.1	-2.43266	6.33651e-07	0.000131698
Sobic.003G334600.v3.1	-2.42748	6.58981e-07	0.000135821
Sobic.006G128200.v3.1	-2.42325	6.90554e-07	0.000141153
Sobic.001G093200.v3.1	-2.56211	7.30556e-07	0.000148105
Sobic.004G032300.v3.1	-2.67172	8.10626e-07	0.000163002
Sobic.006G256801.v3.1	-6.96929	8.51511e-07	0.000169842
Sobic.001G260850.v3.1	2.87714	8.83785e-07	0.000174869
Sobic.001G195200.v3.1	-2.38763	8.9191e-07	0.000175076
Sobic.005G122500.v3.1	-2.37363	1.02983e-06	0.000200558
Sobic.010G247600.v3.1	-2.68701	1.0667e-06	0.000206115
Sobic.008G015000.v3.1	-2.43701	1.18572e-06	0.000227337
Sobic.004G260600.v3.1	2.41483	1.28985e-06	0.000245399
Sobic.010G221800.v3.1	-2.33491	1.30302e-06	0.000246011
Sobic.001G118900.v3.1	-2.36299	1.3277e-06	0.000248774
Sobic.002G035700.v3.1	-2.94993	1.58483e-06	0.000293627
Sobic.003G279300.v3.1	-2.32595	1.59083e-06	0.000293627
Sobic.004G303800.v3.1	-2.41897	1.65844e-06	0.000303839
Sobic.009G046200.v3.1	-2.4049	1.71749e-06	0.000312342
Sobic.005G098700.v3.1	-2.41928	1.74173e-06	0.00031444
Sobic.003G378000.v3.1	-2.3083	1.89878e-06	0.000340308
Sobic.002G250900.v3.1	-2.60229	1.91314e-06	0.000340416
Sobic.001G063000.v3.1	-2.34499	2.2559e-06	0.000398537
Sobic.002G388800.v3.1	-2.3213	2.34011e-06	0.000410481
Sobic.005G152866.v3.1	6.84408	2.37815e-06	0.000411563
Sobic.001G397400.v3.1	-2.27416	2.37955e-06	0.000411563
Sobic.004G167700.v3.1	-2.38004	2.59547e-06	0.000444813
Sobic.001G388100.v3.1	-3.29731	2.60777e-06	0.000444813
Sobic.009G106800.v3.1	2.66341	2.84084e-06	0.000481251
Sobic.002G415600.v3.1	-2.26265	3.01033e-06	0.000506493
Sobic.001G076300.v3.1	-3.26205	3.14035e-06	0.000524799
Sobic.003G047500.v3.1	-2.28747	3.2706e-06	0.000542898
Sobic.003G215400.v3.1	6.7905	3.39013e-06	0.000555285
Sobic.006G038300.v3.1	-6.77804	3.39013e-06	0.000555285
Sobic.010G196600.v3.1	-2.25391	3.55944e-06	0.000578781
Sobic.002G269032.v3.1	-2.40024	3.58038e-06	0.000578781
Sobic.003G430600.v3.1	-3.1372	3.84426e-06	0.000617403
Sobic.010G165000.v3.1	-2.42152	4.12184e-06	0.000657713
Sobic.005G016600.v3.1	-2.29015	4.17646e-06	0.000662156
Sobic.010G238600.v3.1	-2.23152	4.31212e-06	0.000679311
Sobic.001G319600.v3.1	-2.32211	4.47913e-06	0.000701154
Sobic.003G258700.v3.1	-2.68922	4.86194e-06	0.000756292
Sobic.007G036500.v3.1	2.54859	5.10766e-06	0.000789548
Sobic.009G120800.v3.1	-2.20092	5.286e-06	0.000812042
Sobic.001G441100.v3.1	-2.51173	5.4422e-06	0.000830876
Sobic.010G209200.v3.1	-2.28064	5.54668e-06	0.000841632
Sobic.003G086600.v3.1	-2.19232	5.71733e-06	0.000862237
Sobic.003G432700.v3.1	-2.18101	5.79242e-06	0.000865035
Sobic.008G129000.v3.1	-2.1817	5.80584e-06	0.000865035
Sobic.004G299850.v3.1	-2.17605	5.91711e-06	0.000876335
Sobic.005G169200.v3.1	-2.17885	6.35154e-06	0.000935076
Sobic.002G232800.v3.1	-2.18907	6.55382e-06	0.000953035
Sobic.001G231400.v3.1	-2.18146	6.58421e-06	0.000953035
Sobic.008G036800.v3.1	2.20799	6.58913e-06	0.000953035
Sobic.001G501100.v3.1	-2.17186	6.75458e-06	0.000971285
Sobic.003G361100.v3.1	-2.17155	6.9352e-06	0.000991494
Sobic.005G138500.v3.1	-6.66625	7.02592e-06	0.000998689
Sobic.004G249950.v3.1	-2.20687	7.14288e-06	0.00100404
Sobic.002G418900.v3.1	-2.27134	7.14475e-06	0.00100404
Sobic.008G034300.v3.1	-2.34918	7.3478e-06	0.00102674
Sobic.002G139400.v3.1	-2.33821	7.64161e-06	0.0010618
Sobic.009G043700.v3.1	-2.19518	7.9336e-06	0.00109621
Sobic.010G209100.v3.1	-2.2684	8.47379e-06	0.00116435
Sobic.001G329600.v3.1	-2.43537	8.73127e-06	0.0011931
Sobic.001G523866.v3.1	-2.17346	8.78349e-06	0.00119364
Sobic.001G137900.v3.1	2.26677	8.84332e-06	0.0011952
Sobic.001G404300.v3.1	-2.19276	9.10435e-06	0.00121878
Sobic.001G082700.v3.1	2.32544	9.11636e-06	0.00121878
Sobic.006G230600.v3.1	-2.17882	9.3797e-06	0.00124722
Sobic.009G215700.v3.1	-3.04372	9.42992e-06	0.00124722
Sobic.008G149900.v3.1	-2.12572	9.53911e-06	0.00125495
Sobic.005G099000.v3.1	-2.11843	9.85556e-06	0.00127869
Sobic.004G086800.v3.1	-2.1191	9.86902e-06	0.00127869
Sobic.003G430400.v3.1	-2.16949	9.87466e-06	0.00127869
Sobic.004G111500.v3.1	-3.60993	1.06217e-05	0.00136333
Sobic.010G259800.v3.1	3.50625	1.06385e-05	0.00136333
Sobic.002G407100.v3.1	-2.14001	1.07846e-05	0.00137187
Sobic.001G243400.v3.1	-2.33472	1.08161e-05	0.00137187
Sobic.006G207100.v3.1	-2.29627	1.08925e-05	0.00137451
Sobic.003G313800.v3.1	-2.15135	1.10129e-05	0.00138265
Sobic.010G213900.v3.1	-2.20248	1.16625e-05	0.00145681
Sobic.001G401200.v3.1	-2.09694	1.18725e-05	0.00147559
Sobic.003G418300.v3.1	2.50906	1.26905e-05	0.00156668
Sobic.005G103500.v3.1	-2.08493	1.27665e-05	0.00156668
Sobic.003G287500.v3.1	-2.08803	1.27954e-05	0.00156668
Sobic.007G180300.v3.1	-2.10929	1.29028e-05	0.00157204
Sobic.001G318700.v3.1	-2.08612	1.29711e-05	0.00157262
Sobic.003G083000.v3.1	-2.08903	1.31228e-05	0.00158325
Sobic.002G416600.v3.1	-2.09825	1.35052e-05	0.00161609
Sobic.003G264500.v3.1	-2.11612	1.35257e-05	0.00161609
Sobic.004G315200.v3.1	-2.14887	1.36816e-05	0.00162686
Sobic.009G036100.v3.1	-2.08577	1.38304e-05	0.00163478
Sobic.002G359300.v3.1	-2.1141	1.39002e-05	0.00163478
Sobic.010G080600.v3.1	2.2332	1.39465e-05	0.00163478
Sobic.010G210700.v3.1	-2.15827	1.47548e-05	0.00171949
Sobic.010G234700.v3.1	-2.08482	1.48082e-05	0.00171949
Sobic.001G507500.v3.1	-6.55437	1.49728e-05	0.00172243
Sobic.002G188350.v3.1	6.52248	1.49728e-05	0.00172243
Sobic.001G077600.v3.1	-2.17144	1.53132e-05	0.00175343
Sobic.001G065800.v3.1	-2.06556	1.5476e-05	0.00176391
Sobic.009G142200.v3.1	-2.08837	1.58148e-05	0.00179426
Sobic.004G088300.v3.1	-2.15452	1.58947e-05	0.00179508
Sobic.003G284200.v3.1	-2.18464	1.6071e-05	0.00180674
Sobic.002G017750.v3.1	-2.12531	1.69745e-05	0.00189195
Sobic.010G041900.v3.1	-3.3251	1.69819e-05	0.00189195
Sobic.001G339200.v3.1	-2.61563	1.71818e-05	0.00190564
Sobic.007G003500.v3.1	-2.21665	1.78066e-05	0.00196611
Sobic.003G371100.v3.1	-2.26085	1.83663e-05	0.0020189
Sobic.010G265600.v3.1	-2.04943	1.90328e-05	0.00208291
Sobic.003G047600.v3.1	-2.21608	1.97137e-05	0.00214793
Sobic.001G097600.v3.1	-2.03151	2.04187e-05	0.00221498
Sobic.009G217600.v3.1	-2.08428	2.09772e-05	0.00226563
Sobic.009G181400.v3.1	-2.10088	2.1716e-05	0.00233522
Sobic.004G189700.v3.1	-6.4942	2.21027e-05	0.00235632
Sobic.009G159500.v3.1	-6.49095	2.21027e-05	0.00235632
Sobic.001G354200.v3.1	-2.16221	2.22916e-05	0.00236158
Sobic.010G178500.v3.1	-2.06071	2.2343e-05	0.00236158
Sobic.003G386800.v3.1	-2.08866	2.27287e-05	0.00239213
Sobic.001G443800.v3.1	-2.01851	2.31141e-05	0.00242238
Sobic.001G375200.v3.1	-2.09591	2.41616e-05	0.00251851
Sobic.007G181500.v3.1	-2.04448	2.4235e-05	0.00251851
Sobic.004G009400.v3.1	2.01493	2.48198e-05	0.00256849
Sobic.001G470000.v3.1	-2.04953	2.55033e-05	0.00261799
Sobic.001G243600.v3.1	-2.12585	2.55999e-05	0.00261799
Sobic.003G425900.v3.1	-2.82121	2.56157e-05	0.00261799
Sobic.005G198400.v3.1	-3.00872	2.71191e-05	0.00276024
Sobic.007G214400.v3.1	-2.0212	2.79021e-05	0.00282829
Sobic.001G539200.v3.1	2.09304	2.80207e-05	0.00282872
Sobic.006G203000.v3.1	-2.12084	2.81383e-05	0.00282904
Sobic.005G163800.v3.1	2.13458	2.8328e-05	0.00283659
Sobic.004G009500.v3.1	1.99394	2.9542e-05	0.00294622
Sobic.001G485200.v3.1	-2.2172	2.99837e-05	0.00296265
Sobic.010G247300.v3.1	-2.31376	3.00106e-05	0.00296265
Sobic.007G055500.v3.1	-3.46589	3.00661e-05	0.00296265
Sobic.008G077550.v3.1	2.9016	3.06775e-05	0.00300683
Sobic.010G198100.v3.1	-3.08251	3.07576e-05	0.00300683
Sobic.002G224500.v3.1	-2.00087	3.18524e-05	0.0031016
Sobic.003G348700.v3.1	-6.42954	3.28845e-05	0.00316471
Sobic.004G222150.v3.1	-6.42511	3.28845e-05	0.00316471
Sobic.007G204800.v3.1	6.39339	3.28845e-05	0.00316471
Sobic.003G278100.v3.1	3.06505	3.33485e-05	0.00319693
Sobic.004G142500.v3.1	-2.61435	3.36547e-05	0.00321383
Sobic.005G154800.v3.1	2.01489	3.476e-05	0.00330661
Sobic.004G273300.v3.1	-1.97425	3.5909e-05	0.00340157
Sobic.004G166200.v3.1	-2.06049	3.60333e-05	0.00340157
Sobic.002G278500.v3.1	-1.97058	3.64534e-05	0.00342814
Sobic.001G138600.v3.1	-2.0456	3.8346e-05	0.00359246
Sobic.004G028200.v3.1	-1.97834	4.4874e-05	0.0041871
Sobic.010G131600.v3.1	-2.68516	4.50317e-05	0.0041871
Sobic.003G234000.v3.1	-1.95812	4.55964e-05	0.00422373
Sobic.002G207100.v3.1	-2.60036	4.59435e-05	0.00424
Sobic.002G353800.v3.1	-1.97669	4.66431e-05	0.00428856
Sobic.002G354900.v3.1	-1.93329	4.87362e-05	0.00446442
Sobic.003G369100.v3.1	-2.20272	4.91469e-05	0.00446885
Sobic.010G074700.v3.1	6.36543	4.93267e-05	0.00446885
Sobic.002G406000.v3.1	6.3192	4.93267e-05	0.00446885
Sobic.002G260100.v3.1	-2.07253	5.04787e-05	0.00455653
Sobic.001G397200.v3.1	-1.93266	5.0676e-05	0.00455771
Sobic.005G002700.v3.1	1.93618	5.26914e-05	0.0047218
Sobic.001G239601.v3.1	-2.14784	5.32687e-05	0.00474357
Sobic.006G148600.v3.1	-2.52197	5.33179e-05	0.00474357
Sobic.009G250200.v3.1	2.03189	5.81025e-05	0.00515071
Sobic.003G303100.v3.1	-1.91379	5.86619e-05	0.00518174
Sobic.004G157100.v3.1	-1.92504	6.12005e-05	0.00538673
Sobic.004G299600.v3.1	2.02099	6.17095e-05	0.00541227
Sobic.003G142300.v3.1	-2.0191	6.20376e-05	0.00542182
Sobic.003G365600.v3.1	-1.92544	6.5365e-05	0.00569251
Sobic.006G158600.v3.1	-1.9028	6.59302e-05	0.00572158
Sobic.010G273700.v3.1	-2.01015	6.69188e-05	0.00578707
Sobic.001G076100.v3.1	-1.89408	6.8882e-05	0.00593609
Sobic.006G181900.v3.1	2.17365	7.16708e-05	0.00615356
Sobic.004G304400.v3.1	-1.92281	7.19031e-05	0.00615356
Sobic.003G400400.v3.1	-2.09403	7.24687e-05	0.00618058
Sobic.001G119400.v3.1	-1.88315	7.30153e-05	0.0062058
Sobic.010G118550.v3.1	-6.22409	7.46224e-05	0.00632067
Sobic.001G311000.v3.1	-1.88275	7.69746e-05	0.00649765
Sobic.001G258300.v3.1	-2.08497	7.85808e-05	0.00661068
Sobic.006G230100.v3.1	2.13096	7.98321e-05	0.00669207
Sobic.009G230500.v3.1	-1.92195	8.00895e-05	0.00669207
Sobic.002G361001.v3.1	-1.91137	8.042e-05	0.00669707
Sobic.008G144500.v3.1	-1.90005	8.07152e-05	0.00669909
Sobic.003G276000.v3.1	-2.4624	8.37157e-05	0.00692488
Sobic.007G213800.v3.1	-1.89025	8.40724e-05	0.00693121
Sobic.003G244600.v3.1	-1.86787	8.54324e-05	0.00701993
Sobic.002G020900.v3.1	-1.86561	8.8561e-05	0.00725291
Sobic.001G372100.v3.1	-1.86145	8.92907e-05	0.00728854
Sobic.010G089600.v3.1	-2.00188	9.18848e-05	0.00747561
Sobic.007G149900.v3.1	-1.85604	9.70212e-05	0.00786763
Sobic.004G199300.v3.1	-1.84401	0.000101695	0.00821972
Sobic.002G403300.v3.1	-1.92543	0.000104165	0.00838801
Sobic.003G242200.v3.1	-2.35401	0.000104456	0.00838801
Sobic.003G267700.v3.1	-1.84567	0.000105063	0.00840946
Sobic.001G225200.v3.1	-1.941	0.000108116	0.00862589
Sobic.004G296900.v3.1	-2.37881	0.000108848	0.0086564
Sobic.008G011700.v3.1	-2.03988	0.00010931	0.00866529
Sobic.007G127550.v3.1	-6.21653	0.000113897	0.00900008
Sobic.006G210500.v3.1	-2.76972	0.000120108	0.00944032
Sobic.010G171300.v3.1	-1.85208	0.000120232	0.00944032
Sobic.004G286600.v3.1	-1.81761	0.000124053	0.00969797
Sobic.008G192100.v3.1	-4.19371	0.000124298	0.00969797
Sobic.001G185400.v3.1	-1.84086	0.000127692	0.00993148
Sobic.010G182700.v3.1	-1.86372	0.00013158	0.0102018
Sobic.009G096300.v3.1	2.51147	0.000139789	0.0108044
Sobic.003G327500.v3.1	-1.83216	0.000142353	0.0109663
Sobic.004G228900.v3.1	-1.83084	0.000142771	0.0109663
Sobic.002G224100.v3.1	-1.88448	0.000145414	0.0111347
Sobic.002G063800.v3.1	-2.45982	0.000147754	0.011279
Sobic.003G345100.v3.1	-1.80314	0.000148885	0.0113304
Sobic.006G018400.v3.1	-1.86904	0.000150556	0.0114224
Sobic.006G132400.v3.1	-1.86344	0.000151983	0.0114954
Sobic.007G118301.v3.1	-1.82117	0.000154869	0.011678
Sobic.003G394400.v3.1	-1.79998	0.000158918	0.0119469
Sobic.004G308900.v3.1	-1.88338	0.000163612	0.0122624
Sobic.002G251000.v3.1	-2.57152	0.000166089	0.0124105
Sobic.004G249900.v3.1	-1.80963	0.000169606	0.0126351
Sobic.003G104600.v3.1	-1.79271	0.00017024	0.0126443
Sobic.003G271201.v3.1	-1.77948	0.0001753	0.0127918
Sobic.005G209600.v3.1	6.07878	0.000175464	0.0127918
Sobic.004G196000.v3.1	-6.06568	0.000175464	0.0127918
Sobic.005G001500.v3.1	-6.06401	0.000175464	0.0127918
Sobic.010G128900.v3.1	-6.06149	0.000175464	0.0127918
Sobic.002G144732.v3.1	-6.05855	0.000175464	0.0127918
Sobic.001G066000.v3.1	-1.80605	0.000175847	0.0127918
Sobic.003G031500.v3.1	-2.08009	0.000179088	0.0129894
Sobic.009G243400.v3.1	-1.77444	0.000184906	0.0133722
Sobic.007G181600.v3.1	-1.77063	0.000187875	0.0135472
Sobic.001G515800.v3.1	-1.9894	0.000190329	0.0136843
Sobic.010G179800.v3.1	-1.76378	0.000194496	0.0139434
Sobic.002G188700.v3.1	-1.77954	0.000195745	0.0139924
Sobic.001G221900.v3.1	1.77613	0.000206254	0.0146794
Sobic.008G087500.v3.1	-1.76236	0.000206544	0.0146794
Sobic.003G144800.v3.1	-1.84337	0.000217585	0.0154199
Sobic.006G140200.v3.1	-1.76096	0.000222575	0.0157041
Sobic.002G318000.v3.1	-1.77274	0.000222866	0.0157041
Sobic.010G147200.v3.1	1.85851	0.000227823	0.0160078
Sobic.001G424200.v3.1	-2.46949	0.000229055	0.0160488
Sobic.002G282300.v3.1	-1.74343	0.00023026	0.0160876
Sobic.004G229800.v3.1	-1.74301	0.000241278	0.0168099
Sobic.008G002800.v3.1	1.75488	0.000252291	0.0175279
Sobic.003G146100.v3.1	-2.27115	0.000260445	0.0180437
Sobic.006G151001.v3.1	-1.79036	0.000265338	0.0183313
Sobic.002G098450.v3.1	2.64734	0.000268307	0.0183411
Sobic.004G076800.v3.1	-2.54278	0.000268307	0.0183411
Sobic.007G187800.v3.1	-1.72088	0.000268654	0.0183411
Sobic.010G023200.v3.1	-1.76535	0.000269098	0.0183411
Sobic.001G314100.v3.1	1.80135	0.000269187	0.0183411
Sobic.005G039100.v3.1	-1.77684	0.000272342	0.0183443
Sobic.002G195900.v3.1	-1.76565	0.000272847	0.0183443
Sobic.007G133600.v3.1	6.06584	0.000272943	0.0183443
Sobic.001G150300.v3.1	-5.976	0.000272943	0.0183443
Sobic.010G239166.v3.1	-5.97557	0.000272943	0.0183443
Sobic.001G405500.v3.1	-1.71471	0.000280084	0.0187732
Sobic.001G402200.v3.1	-1.73854	0.000281667	0.0188283
Sobic.009G204700.v3.1	-1.72808	0.000285441	0.0190291
Sobic.010G040700.v3.1	-1.87752	0.000286655	0.0190587
Sobic.001G473900.v3.1	-1.73616	0.000287697	0.0190767
Sobic.001G387900.v3.1	-1.71907	0.000289149	0.0191217
Sobic.001G162700.v3.1	-1.78602	0.000293422	0.0193487
Sobic.003G307801.v3.1	-1.82711	0.000294147	0.0193487
Sobic.007G124100.v3.1	-1.71219	0.000296493	0.0194514
Sobic.001G486100.v3.1	-1.71285	0.000302188	0.0197725
Sobic.010G020200.v3.1	-1.70606	0.00031977	0.0208678
Sobic.010G032100.v3.1	-1.70512	0.00032122	0.0209072
Sobic.001G393500.v3.1	-1.70666	0.00033298	0.0216157
Sobic.001G192200.v3.1	-1.73051	0.000347418	0.0224939
Sobic.001G107800.v3.1	-1.68704	0.000355795	0.0229762
Sobic.007G074000.v3.1	-1.70804	0.000360603	0.0232261
Sobic.001G449600.v3.1	-1.68045	0.000366032	0.0234623
Sobic.010G036800.v3.1	-1.76444	0.000366169	0.0234623
Sobic.002G309000.v3.1	-1.94808	0.000367906	0.0235127
Sobic.006G015400.v3.1	2.69522	0.000369395	0.023547
Sobic.003G417200.v3.1	-1.70093	0.000375233	0.0238577
Sobic.003G244100.v3.1	-1.71646	0.000378314	0.0239919
Sobic.010G226400.v3.1	-3.07244	0.000380023	0.0240387
Sobic.001G201200.v3.1	-1.77515	0.000388857	0.0245347
Sobic.010G172200.v3.1	1.75634	0.000394175	0.0247869
Sobic.008G022000.v3.1	1.69582	0.000395606	0.0247869
Sobic.001G526000.v3.1	-1.67784	0.000396291	0.0247869
Sobic.001G492000.v3.1	-2.37006	0.000396863	0.0247869
Sobic.006G275200.v3.1	-1.68075	0.000401218	0.0249958
Sobic.004G084100.v3.1	-1.67863	0.000403742	0.0250898
Sobic.003G109300.v3.1	-1.77118	0.00040617	0.0251774
Sobic.002G273600.v3.1	-1.79329	0.000413779	0.025585
Sobic.006G190000.v3.1	-2.00611	0.000419724	0.0258879
Sobic.006G182800.v3.1	-1.69894	0.000423752	0.0260713
Sobic.008G055650.v3.1	5.97532	0.000428911	0.026258
Sobic.003G175000.v3.1	5.89234	0.000428911	0.026258
Sobic.001G383700.v3.1	-1.66152	0.000432239	0.0263965
Sobic.003G322900.v3.1	-1.76314	0.000435031	0.0265015
Sobic.004G182700.v3.1	-1.73827	0.000439451	0.0266745
Sobic.001G217000.v3.1	-1.6618	0.000441035	0.0266745
Sobic.002G117100.v3.1	-1.85432	0.000441106	0.0266745
Sobic.003G293700.v3.1	-1.7421	0.000448707	0.027068
Sobic.003G134100.v3.1	1.81766	0.000457806	0.0275398
Sobic.003G413700.v3.1	-1.71399	0.000458755	0.0275398
Sobic.001G225100.v3.1	-1.71191	0.000461176	0.0276181
Sobic.005G055300.v3.1	-1.67182	0.000470616	0.0280684
Sobic.003G148600.v3.1	-1.6484	0.000471649	0.0280684
Sobic.005G062500.v3.1	-1.7772	0.0004721	0.0280684
Sobic.003G260300.v3.1	-1.6734	0.000479572	0.0284021
Sobic.001G381700.v3.1	-2.35815	0.000480009	0.0284021
Sobic.003G268900.v3.1	-1.7455	0.000484522	0.0286006
Sobic.004G064500.v3.1	-1.8949	0.000486311	0.0286379
Sobic.008G188000.v3.1	-1.8921	0.000497782	0.0291758
Sobic.005G177500.v3.1	-1.797	0.000497804	0.0291758
Sobic.001G410500.v3.1	-1.75939	0.000499307	0.0291947
Sobic.010G270500.v3.1	1.68757	0.000506831	0.029502
Sobic.003G366700.v3.1	-1.67328	0.000506949	0.029502
Sobic.001G524750.v3.1	-1.72565	0.000508299	0.0295083
Sobic.003G173700.v3.1	-1.64421	0.000509443	0.0295083
Sobic.006G146500.v3.1	-1.64861	0.000512233	0.0296006
Sobic.003G037400.v3.1	-1.66228	0.000518499	0.0298929
Sobic.009G199300.v3.1	-1.98285	0.000535233	0.0307859
Sobic.001G200700.v3.1	-1.65551	0.000540572	0.0310208
Sobic.006G193000.v3.1	-1.63985	0.00054338	0.0311098
Sobic.001G082400.v3.1	-1.63272	0.000546239	0.0312012
Sobic.001G523932.v3.1	-1.66847	0.000561805	0.0319824
Sobic.003G426000.v3.1	-1.63067	0.000562501	0.0319824
Sobic.003G377100.v3.1	-1.62584	0.000569576	0.0323104
Sobic.002G081700.v3.1	1.87425	0.000579733	0.0328113
Sobic.001G104100.v3.1	-1.66299	0.00058654	0.0331208
Sobic.007G045000.v3.1	-2.20182	0.000591547	0.0333274
Sobic.003G426600.v3.1	1.65899	0.000594258	0.0334041
Sobic.004G128600.v3.1	1.6217	0.000599762	0.0335616
Sobic.007G077100.v3.1	-1.62909	0.000599775	0.0335616
Sobic.008G070350.v3.1	-1.61384	0.000608205	0.0339565
Sobic.009G046600.v3.1	-1.61203	0.00061398	0.0342017
Sobic.001G422850.v3.1	-2.04422	0.000620276	0.0344748
Sobic.006G257700.v3.1	-1.61033	0.000645936	0.0358205
Sobic.007G163500.v3.1	-2.16372	0.000654014	0.0361873
Sobic.006G202500.v3.1	-1.6132	0.000662654	0.0365835
Sobic.007G092900.v3.1	2.10053	0.000671776	0.0369356
Sobic.007G058400.v3.1	1.61708	0.000672018	0.0369356
Sobic.001G519300.v3.1	5.79468	0.000681211	0.0371929
Sobic.007G210801.v3.1	-5.78754	0.000681211	0.0371929
Sobic.010G007800.v3.1	-5.78526	0.000681211	0.0371929
Sobic.002G108000.v3.1	1.8414	0.000683914	0.0372583
Sobic.004G147900.v3.1	-2.17965	0.000687118	0.0373505
Sobic.004G228700.v3.1	-1.67973	0.000693738	0.0376277
Sobic.006G167800.v3.1	-1.59556	0.000713991	0.0386414
Sobic.005G196700.v3.1	1.70507	0.000728788	0.0393561
Sobic.009G064000.v3.1	-1.58973	0.000746184	0.0402078
Sobic.010G099900.v3.1	-1.6074	0.000758983	0.0408085
Sobic.002G043400.v3.1	-1.58247	0.000771377	0.041385
Sobic.001G080100.v3.1	-1.60586	0.000779472	0.0417287
Sobic.002G099451.v3.1	1.85795	0.000782433	0.0417968
Sobic.009G144900.v3.1	-1.80325	0.000791206	0.0421744
Sobic.001G114800.v3.1	-2.73856	0.000802182	0.0426675
Sobic.001G034900.v3.1	-1.64468	0.000813617	0.0431506
Sobic.005G088400.v3.1	1.64541	0.000816615	0.0431506
Sobic.003G349700.v3.1	-1.602	0.000817862	0.0431506
Sobic.007G039600.v3.1	-1.57686	0.000818245	0.0431506
Sobic.005G126200.v3.1	-1.59179	0.000830727	0.0437157
Sobic.008G057300.v3.1	1.95684	0.000835665	0.0438822
Sobic.004G350500.v3.1	1.95845	0.000839695	0.0439458
Sobic.007G077001.v3.1	-1.60661	0.000842086	0.0439458
Sobic.003G042900.v3.1	-1.5728	0.000842207	0.0439458
Sobic.010G080550.v3.1	-1.80865	0.00085164	0.0443444
Sobic.003G265200.v3.1	-1.56907	0.000882062	0.045832
Sobic.003G197200.v3.1	-1.56164	0.000896759	0.046498
Sobic.001G450900.v3.1	1.75146	0.000903615	0.0467555
Sobic.001G213500.v3.1	-1.78651	0.000905603	0.0467605
Sobic.010G040600.v3.1	-1.78421	0.000911749	0.0469797
Sobic.010G252500.v3.1	-1.60003	0.00092828	0.0476862
Sobic.001G465000.v3.1	-2.04407	0.000929316	0.0476862
Sobic.003G310000.v3.1	-2.44135	0.000942369	0.0482559
Sobic.002G389100.v3.1	-1.5667	0.000946152	0.0483496
Sobic.003G189200.v3.1	-1.63987	0.000952589	0.0485156
Sobic.009G014600.v3.1	-1.60815	0.000953325	0.0485156
Sobic.001G447100.v3.1	-1.56489	0.000961902	0.0487593
Sobic.002G377100.v3.1	-1.58633	0.000962056	0.0487593
Sobic.001G283400.v3.1	1.60807	0.000973258	0.0492261
Sobic.001G138200.v3.1	-1.78823	0.000982964	0.0495047
Sobic.008G188400.v3.1	-1.65014	0.00098442	0.0495047
Sobic.005G070200.v3.1	-1.5918	0.000985505	0.0495047
Sobic.001G499900.v3.1	-1.76328	0.000986771	0.0495047
Sobic.001G062600.v3.1	-1.554	0.000989535	0.0495429

## Sheet: Table S10
Table S10 The DEGs which control compared with drought at 6 h in SC170-6.
id	log2FC	pval	padj
Sobic.001G200700.v3.1	-8.87407	8.05706e-40	1.99275e-35
Sobic.009G215700.v3.1	-8.50726	2.42211e-39	2.99531e-35
Sobic.010G041900.v3.1	-8.74621	1.41436e-36	1.10828e-32
Sobic.001G492000.v3.1	-8.25643	1.79239e-36	1.10828e-32
Sobic.003G292400.v3.1	-8.02958	2.71471e-35	1.34286e-31
Sobic.007G109800.v3.1	-9.33367	2.82364e-34	1.16395e-30
Sobic.001G226600.v3.1	-8.24559	9.55605e-33	3.37642e-29
Sobic.003G271800.v3.1	-9.27065	6.35537e-32	1.96484e-28
Sobic.001G144900.v3.1	-8.14839	3.65664e-31	1.00488e-27
Sobic.003G144500.v3.1	-11.8039	2.23687e-30	5.53245e-27
Sobic.007G207100.v3.1	-7.5612	2.76816e-30	6.22408e-27
Sobic.003G426100.v3.1	-11.5574	6.17036e-29	1.27176e-25
Sobic.003G236551.v3.1	-8.58824	6.68399e-28	1.27166e-24
Sobic.002G118300.v3.1	-7.80341	8.5179e-28	1.45182e-24
Sobic.002G265600.v3.1	-6.92971	9.1334e-28	1.45182e-24
Sobic.009G116700.v3.1	-6.33276	9.39197e-28	1.45182e-24
Sobic.001G409400.v3.1	-6.58832	1.04368e-27	1.51843e-24
Sobic.007G088300.v3.1	-8.47161	3.38063e-27	4.64518e-24
Sobic.004G142500.v3.1	-7.668	7.23835e-27	9.42242e-24
Sobic.006G196700.v3.1	-7.52641	4.47133e-26	5.52946e-23
Sobic.004G300300.v3.1	-6.2108	6.49332e-26	7.64758e-23
Sobic.010G092900.v3.1	-6.10072	8.6088e-26	9.67825e-23
Sobic.006G096100.v3.1	11.1623	2.03136e-25	2.18442e-22
Sobic.001G438000.v3.1	-6.21121	1.17142e-24	1.2072e-21
Sobic.004G157100.v3.1	-5.88242	1.30631e-24	1.29236e-21
Sobic.008G062700.v3.1	-7.49636	1.10875e-23	1.05472e-20
Sobic.004G195900.v3.1	-10.6122	1.65154e-23	1.51288e-20
Sobic.006G210500.v3.1	-6.72401	2.09969e-23	1.8547e-20
Sobic.006G124700.v3.1	-6.18898	2.54759e-23	2.17274e-20
Sobic.003G130400.v3.1	-7.18489	4.03835e-23	3.32935e-20
Sobic.001G109000.v3.1	-6.10157	4.87451e-23	3.88908e-20
Sobic.005G062500.v3.1	-6.41026	7.23497e-23	5.59195e-20
Sobic.009G161700.v3.1	-10.4553	1.20432e-22	9.02623e-20
Sobic.001G424400.v3.1	-5.56284	1.2838e-22	9.33888e-20
Sobic.009G076550.v3.1	-7.65151	1.62383e-22	1.14749e-19
Sobic.001G544400.v3.1	-5.86443	2.26426e-22	1.55561e-19
Sobic.009G076600.v3.1	-10.3587	4.29473e-22	2.87085e-19
Sobic.003G168200.v3.1	-5.36204	6.45436e-22	4.20094e-19
Sobic.010G007800.v3.1	-10.0898	1.30625e-20	8.28395e-18
Sobic.006G124850.v3.1	-10.0885	1.39791e-20	8.64364e-18
Sobic.001G388100.v3.1	-5.65712	1.49604e-20	9.02479e-18
Sobic.001G000501.v3.1	10.249	2.59528e-20	1.52831e-17
Sobic.003G425850.v3.1	-5.23473	2.90477e-20	1.67078e-17
Sobic.003G172500.v3.1	-5.19022	3.39509e-20	1.90843e-17
Sobic.004G281700.v3.1	-5.40342	4.44814e-20	2.4448e-17
Sobic.004G303433.v3.1	-5.05019	6.47762e-20	3.45179e-17
Sobic.005G139900.v3.1	-4.9524	6.55942e-20	3.45179e-17
Sobic.010G026500.v3.1	-5.75813	6.76382e-20	3.4852e-17
Sobic.001G319700.v3.1	-5.83179	7.28351e-20	3.67639e-17
Sobic.010G247600.v3.1	-5.4388	8.10566e-20	4.00954e-17
Sobic.002G143300.v3.1	-7.15892	8.4214e-20	4.08405e-17
Sobic.006G034300.v3.1	-6.16926	9.0756e-20	4.31667e-17
Sobic.007G143100.v3.1	-5.60898	1.30785e-19	6.10321e-17
Sobic.009G046200.v3.1	-5.37866	2.71059e-19	1.2415e-16
Sobic.001G311200.v3.1	-6.4861	2.96711e-19	1.33428e-16
Sobic.005G219000.v3.1	5.01838	3.03444e-19	1.34019e-16
Sobic.003G082500.v3.1	-5.87392	3.73514e-19	1.62072e-16
Sobic.003G172900.v3.1	-4.82958	5.01204e-19	2.11291e-16
Sobic.005G219100.v3.1	6.10764	5.04029e-19	2.11291e-16
Sobic.003G039400.v3.1	-5.03899	5.16449e-19	2.12889e-16
Sobic.005G124350.v3.1	9.98042	6.76056e-19	2.74113e-16
Sobic.009G077500.v3.1	-5.01745	8.39809e-19	3.35016e-16
Sobic.006G124800.v3.1	-5.73105	1.16393e-18	4.56944e-16
Sobic.001G266000.v3.1	-5.33532	1.64226e-18	6.34658e-16
Sobic.010G117900.v3.1	-4.77156	2.92421e-18	1.11269e-15
Sobic.006G018400.v3.1	-6.30208	3.16091e-18	1.16856e-15
Sobic.003G172966.v3.1	-4.66477	3.16555e-18	1.16856e-15
Sobic.004G167700.v3.1	-5.93868	5.80199e-18	2.1103e-15
Sobic.010G035700.v3.1	-7.3973	6.01713e-18	2.15684e-15
Sobic.010G084100.v3.1	-5.73746	6.45585e-18	2.24918e-15
Sobic.003G169300.v3.1	-5.14529	6.45663e-18	2.24918e-15
Sobic.004G111500.v3.1	-9.58196	7.23913e-18	2.48674e-15
Sobic.004G083500.v3.1	6.74553	8.63382e-18	2.92521e-15
Sobic.K032300.v3.1	-4.63542	2.62877e-17	8.78613e-15
Sobic.001G381700.v3.1	-6.10231	3.26897e-17	1.07802e-14
Sobic.001G425500.v3.1	-4.58628	3.89422e-17	1.26731e-14
Sobic.K029400.v3.1	-4.73779	4.15792e-17	1.33556e-14
Sobic.002G141800.v3.1	-4.5063	4.31435e-17	1.36804e-14
Sobic.003G244100.v3.1	-4.56609	5.87277e-17	1.83862e-14
Sobic.005G138500.v3.1	-9.38364	7.69282e-17	2.37833e-14
Sobic.010G206600.v3.1	-4.58316	1.07041e-16	3.26844e-14
Sobic.003G323500.v3.1	-4.38755	1.63048e-16	4.91789e-14
Sobic.009G168800.v3.1	-4.80012	1.67271e-16	4.98448e-14
Sobic.004G047900.v3.1	-4.439	2.9917e-16	8.79693e-14
Sobic.009G161800.v3.1	-4.39497	3.02324e-16	8.79693e-14
Sobic.003G169400.v3.1	-4.44448	3.74244e-16	1.0763e-13
Sobic.004G114600.v3.1	-9.23164	4.41236e-16	1.25438e-13
Sobic.007G035000.v3.1	-9.22052	4.94719e-16	1.39044e-13
Sobic.005G055300.v3.1	-4.28114	6.14656e-16	1.70812e-13
Sobic.003G203200.v3.1	-9.19289	7.00088e-16	1.90278e-13
Sobic.002G097000.v3.1	-9.18338	7.00088e-16	1.90278e-13
Sobic.003G130200.v3.1	-9.15804	9.96813e-16	2.6798e-13
Sobic.003G168300.v3.1	-4.25073	1.07969e-15	2.8714e-13
Sobic.006G135575.v3.1	-9.15246	1.12299e-15	2.95478e-13
Sobic.006G050600.v3.1	-5.2886	1.38785e-15	3.61324e-13
Sobic.008G183300.v3.1	5.6652	1.8398e-15	4.73998e-13
Sobic.008G015600.v3.1	-4.51064	2.04218e-15	5.20715e-13
Sobic.001G155300.v3.1	-4.26901	2.37821e-15	6.00206e-13
Sobic.001G034900.v3.1	-4.32242	2.54951e-15	6.3694e-13
Sobic.008G034300.v3.1	-4.25116	3.40804e-15	8.4291e-13
Sobic.003G416200.v3.1	-4.95722	4.09851e-15	1.00365e-12
Sobic.003G173116.v3.1	-4.16639	4.5843e-15	1.1116e-12
Sobic.001G082400.v3.1	-4.07516	5.42551e-15	1.30281e-12
Sobic.010G091100.v3.1	-4.30485	7.7515e-15	1.83236e-12
Sobic.003G173032.v3.1	-4.1316	7.77899e-15	1.83236e-12
Sobic.009G182400.v3.1	-4.85482	9.80176e-15	2.2831e-12
Sobic.001G418600.v3.1	-4.1726	9.87717e-15	2.2831e-12
Sobic.005G212700.v3.1	-4.25725	1.09511e-14	2.5079e-12
Sobic.006G256801.v3.1	9.16379	1.16245e-14	2.6377e-12
Sobic.002G413200.v3.1	-6.15593	1.46589e-14	3.29599e-12
Sobic.006G005600.v3.1	-4.07944	1.9045e-14	4.2436e-12
Sobic.002G338800.v3.1	-4.47666	1.97129e-14	4.3532e-12
Sobic.002G195400.v3.1	-4.00052	2.38465e-14	5.21944e-12
Sobic.001G057500.v3.1	-5.75352	3.00475e-14	6.51898e-12
Sobic.008G087500.v3.1	-3.95374	4.17588e-14	8.98105e-12
Sobic.002G316900.v3.1	-3.9469	4.66456e-14	9.87906e-12
Sobic.008G158666.v3.1	4.38837	4.67331e-14	9.87906e-12
Sobic.001G104900.v3.1	-3.91556	4.87361e-14	1.01718e-11
Sobic.001G232200.v3.1	6.01566	4.89403e-14	1.01718e-11
Sobic.003G366700.v3.1	-3.94556	5.13781e-14	1.05071e-11
Sobic.003G172250.v3.1	-4.00583	5.14035e-14	1.05071e-11
Sobic.003G173266.v3.1	-5.18343	5.96251e-14	1.20878e-11
Sobic.002G035700.v3.1	-4.59219	7.77238e-14	1.56288e-11
Sobic.008G095000.v3.1	-3.88999	8.77253e-14	1.74977e-11
Sobic.010G084700.v3.1	-3.85863	9.66754e-14	1.91286e-11
Sobic.001G383000.v3.1	-3.94947	1.10239e-13	2.16392e-11
Sobic.008G158800.v3.1	4.07774	1.13303e-13	2.20656e-11
Sobic.006G114700.v3.1	-4.1082	1.40064e-13	2.70642e-11
Sobic.006G084100.v3.1	-8.68044	1.94425e-13	3.72768e-11
Sobic.001G354800.v3.1	-5.19522	2.40158e-13	4.5691e-11
Sobic.008G158400.v3.1	4.96055	2.55422e-13	4.8224e-11
Sobic.010G084600.v3.1	-3.96162	3.04839e-13	5.71181e-11
Sobic.001G177700.v3.1	-5.15834	3.22999e-13	6.00656e-11
Sobic.006G119600.v3.1	-4.97967	5.04182e-13	9.28833e-11
Sobic.003G081900.v3.1	-3.69256	5.06985e-13	9.28833e-11
Sobic.008G158732.v3.1	4.01915	5.71176e-13	1.03874e-10
Sobic.003G082000.v3.1	-3.72902	5.79294e-13	1.04582e-10
Sobic.001G425600.v3.1	-3.72768	6.55924e-13	1.17558e-10
Sobic.007G143200.v3.1	-6.39428	6.97906e-13	1.24182e-10
Sobic.003G011000.v3.1	-3.65112	1.67876e-12	2.96577e-10
Sobic.004G292600.v3.1	3.89638	1.71364e-12	3.00591e-10
Sobic.002G361100.v3.1	-3.59016	2.20543e-12	3.84134e-10
Sobic.010G201266.v3.1	-4.18349	2.45571e-12	4.24735e-10
Sobic.003G169200.v3.1	-3.74364	2.47959e-12	4.25887e-10
Sobic.001G396900.v3.1	-3.62275	2.6262e-12	4.47957e-10
Sobic.002G060700.v3.1	-8.43071	2.73425e-12	4.63194e-10
Sobic.001G319600.v3.1	-3.91915	2.7945e-12	4.70179e-10
Sobic.002G388900.v3.1	-3.56045	3.71773e-12	6.21289e-10
Sobic.002G383500.v3.1	-3.94524	4.2626e-12	7.07563e-10
Sobic.001G082500.v3.1	-3.66013	4.37175e-12	7.20844e-10
Sobic.005G016900.v3.1	-3.77415	4.57022e-12	7.48578e-10
Sobic.009G071100.v3.1	-8.38096	4.67875e-12	7.61313e-10
Sobic.008G158501.v3.1	3.6506	5.73009e-12	9.2629e-10
Sobic.010G165000.v3.1	3.78428	5.99521e-12	9.62854e-10
Sobic.001G497700.v3.1	-3.82788	8.56477e-12	1.36666e-09
Sobic.010G031600.v3.1	8.25104	1.18435e-11	1.87773e-09
Sobic.003G426000.v3.1	-3.43836	1.31273e-11	2.06801e-09
Sobic.003G356000.v3.1	-3.39474	1.6528e-11	2.58726e-09
Sobic.005G230700.v3.1	-8.26898	1.73873e-11	2.68775e-09
Sobic.003G327400.v3.1	-6.07225	1.73873e-11	2.68775e-09
Sobic.004G292700.v3.1	3.60998	1.76762e-11	2.71544e-09
Sobic.010G226400.v3.1	-4.07736	1.83634e-11	2.80358e-09
Sobic.006G011900.v3.1	3.48715	1.96641e-11	2.98376e-09
Sobic.009G118600.v3.1	-3.45736	2.14198e-11	3.23033e-09
Sobic.004G292800.v3.1	3.63904	2.91649e-11	4.36211e-09
Sobic.004G292400.v3.1	3.64164	2.92771e-11	4.36211e-09
Sobic.001G500200.v3.1	-3.34027	3.72114e-11	5.51108e-09
Sobic.005G175200.v3.1	8.14178	3.83432e-11	5.6449e-09
Sobic.001G065900.v3.1	-3.38386	5.37385e-11	7.86459e-09
Sobic.001G185450.v3.1	-8.13372	5.76324e-11	8.38483e-09
Sobic.001G412700.v3.1	-3.30251	5.8498e-11	8.461e-09
Sobic.001G084200.v3.1	-3.70769	5.98664e-11	8.56098e-09
Sobic.003G172800.v3.1	-3.28673	5.98815e-11	8.56098e-09
Sobic.008G158600.v3.1	3.5128	6.35445e-11	9.03245e-09
Sobic.001G314100.v3.1	3.66788	6.82659e-11	9.64812e-09
Sobic.004G292001.v3.1	3.59045	8.27581e-11	1.16299e-08
Sobic.005G126200.v3.1	-3.26789	8.85113e-11	1.23681e-08
Sobic.007G127550.v3.1	8.02903	1.07922e-10	1.49957e-08
Sobic.009G238600.v3.1	-3.58883	1.09871e-10	1.51812e-08
Sobic.003G082200.v3.1	-3.48593	1.2008e-10	1.64996e-08
Sobic.004G106000.v3.1	3.62403	1.24617e-10	1.70285e-08
Sobic.004G089901.v3.1	8.00008	1.33617e-10	1.80588e-08
Sobic.001G262200.v3.1	7.99098	1.33617e-10	1.80588e-08
Sobic.009G096300.v3.1	7.97931	1.65814e-10	2.22885e-08
Sobic.003G171900.v3.1	-3.5997	1.82711e-10	2.44269e-08
Sobic.010G156500.v3.1	3.70468	1.87175e-10	2.48892e-08
Sobic.007G194900.v3.1	-5.78511	2.57184e-10	3.40157e-08
Sobic.003G283700.v3.1	-4.52435	2.90131e-10	3.81692e-08
Sobic.004G292300.v3.1	3.49846	3.04925e-10	3.99032e-08
Sobic.007G164750.v3.1	-3.13909	3.12021e-10	4.0617e-08
Sobic.004G292200.v3.1	3.4714	3.15066e-10	4.07985e-08
Sobic.003G172850.v3.1	-3.59589	3.20929e-10	4.13413e-08
Sobic.008G158332.v3.1	5.19366	3.29698e-10	4.22509e-08
Sobic.006G272700.v3.1	-3.46532	3.54812e-10	4.52349e-08
Sobic.004G139100.v3.1	-3.95711	3.56715e-10	4.52442e-08
Sobic.004G292250.v3.1	3.47992	3.64891e-10	4.60452e-08
Sobic.003G082100.v3.1	-3.46811	3.79684e-10	4.76686e-08
Sobic.001G035100.v3.1	-3.37445	3.98151e-10	4.97347e-08
Sobic.001G279350.v3.1	-7.93014	4.02868e-10	4.98349e-08
Sobic.001G232500.v3.1	3.88917	4.02983e-10	4.98349e-08
Sobic.002G389000.v3.1	-3.16816	4.24663e-10	5.21161e-08
Sobic.003G169000.v3.1	-3.38596	4.25644e-10	5.21161e-08
Sobic.003G241400.v3.1	-3.20195	4.49883e-10	5.48126e-08
Sobic.009G036100.v3.1	-3.14951	4.83349e-10	5.86013e-08
Sobic.001G319500.v3.1	-3.09587	4.87045e-10	5.87614e-08
Sobic.005G217700.v3.1	3.09172	5.10988e-10	6.13508e-08
Sobic.002G107900.v3.1	-4.62812	5.25428e-10	6.27798e-08
Sobic.004G292100.v3.1	3.43139	5.39117e-10	6.41057e-08
Sobic.006G008000.v3.1	3.24576	5.53365e-10	6.5485e-08
Sobic.007G145801.v3.1	-3.62432	6.01648e-10	7.08598e-08
Sobic.005G194400.v3.1	-3.08557	6.27666e-10	7.35738e-08
Sobic.004G292500.v3.1	3.39978	6.30785e-10	7.35905e-08
Sobic.003G215600.v3.1	3.11224	6.50788e-10	7.55678e-08
Sobic.005G086400.v3.1	-3.23909	6.92892e-10	8.00808e-08
Sobic.005G122500.v3.1	-3.10458	7.05996e-10	8.1158e-08
Sobic.009G136500.v3.1	-3.22861	7.08775e-10	8.1158e-08
Sobic.006G007900.v3.1	3.14719	7.87093e-10	8.97105e-08
Sobic.003G228500.v3.1	-3.18707	8.02875e-10	9.10895e-08
Sobic.001G397400.v3.1	-3.03891	9.31002e-10	1.05144e-07
Sobic.009G022600.v3.1	3.77195	9.63277e-10	1.08294e-07
Sobic.004G260600.v3.1	3.14501	1.01228e-09	1.13288e-07
Sobic.003G261632.v3.1	-7.84546	1.02022e-09	1.13663e-07
Sobic.001G384100.v3.1	-3.0503	1.10506e-09	1.22563e-07
Sobic.005G086600.v3.1	3.12778	1.15872e-09	1.27941e-07
Sobic.001G113400.v3.1	-3.55535	1.62104e-09	1.78192e-07
Sobic.004G185100.v3.1	-7.78957	1.65102e-09	1.79099e-07
Sobic.003G215400.v3.1	7.71553	1.65102e-09	1.79099e-07
Sobic.007G084600.v3.1	7.70922	1.65102e-09	1.79099e-07
Sobic.003G242200.v3.1	-3.51388	1.78683e-09	1.92985e-07
Sobic.001G293000.v3.1	3.35215	1.8907e-09	2.03041e-07
Sobic.001G166401.v3.1	-2.98818	1.89635e-09	2.03041e-07
Sobic.004G218200.v3.1	-5.02429	2.19422e-09	2.33921e-07
Sobic.003G307100.v3.1	-3.25812	2.22077e-09	2.35735e-07
Sobic.005G102350.v3.1	-7.73747	2.70389e-09	2.84576e-07
Sobic.010G106800.v3.1	7.67686	2.70389e-09	2.84576e-07
Sobic.001G114800.v3.1	-3.83786	2.7901e-09	2.92405e-07
Sobic.007G168000.v3.1	-3.01699	2.91476e-09	3.0418e-07
Sobic.001G258300.v3.1	-3.46921	3.03076e-09	3.14811e-07
Sobic.010G084400.v3.1	-3.08627	3.04208e-09	3.14811e-07
Sobic.003G011400.v3.1	-3.61652	3.18929e-09	3.28427e-07
Sobic.010G139200.v3.1	-4.43185	3.20021e-09	3.28427e-07
Sobic.002G175000.v3.1	7.6374	3.47644e-09	3.553e-07
Sobic.002G075800.v3.1	-2.91349	3.53633e-09	3.59935e-07
Sobic.004G303800.v3.1	-2.99463	4.08326e-09	4.13898e-07
Sobic.003G230700.v3.1	-3.02299	4.76276e-09	4.80806e-07
Sobic.005G101500.v3.1	-3.07634	4.80903e-09	4.83503e-07
Sobic.007G039600.v3.1	3.04033	5.35106e-09	5.35821e-07
Sobic.003G299300.v3.1	3.35379	5.78571e-09	5.76403e-07
Sobic.009G123100.v3.1	-5.4491	5.80295e-09	5.76403e-07
Sobic.010G101300.v3.1	-2.96319	5.87185e-09	5.80914e-07
Sobic.004G181000.v3.1	-2.96785	6.04106e-09	5.95273e-07
Sobic.001G378300.v3.1	-2.88095	6.55504e-09	6.43356e-07
Sobic.003G312300.v3.1	-3.05313	6.79432e-09	6.64206e-07
Sobic.006G007850.v3.1	3.21505	7.25274e-09	7.03459e-07
Sobic.010G054800.v3.1	-3.17181	7.25274e-09	7.03459e-07
Sobic.003G350700.v3.1	-2.84462	7.48891e-09	7.22355e-07
Sobic.008G192100.v3.1	-7.61743	7.53517e-09	7.22355e-07
Sobic.009G244600.v3.1	7.55075	7.53517e-09	7.22355e-07
Sobic.003G168425.v3.1	-3.68923	8.4537e-09	8.0728e-07
Sobic.005G163800.v3.1	3.10713	9.0434e-09	8.6027e-07
Sobic.009G196400.v3.1	3.12767	9.44245e-09	8.94789e-07
Sobic.001G515700.v3.1	-4.1803	9.50142e-09	8.96942e-07
Sobic.003G007600.v3.1	3.42834	1.05029e-08	9.87713e-07
Sobic.001G193600.v3.1	-2.82982	1.06234e-08	9.9526e-07
Sobic.006G280400.v3.1	-2.84666	1.20829e-08	1.12772e-06
Sobic.003G417200.v3.1	-2.85275	1.23163e-08	1.14518e-06
Sobic.002G044500.v3.1	-3.53022	1.37753e-08	1.27605e-06
Sobic.010G264450.v3.1	3.58367	1.40833e-08	1.29971e-06
Sobic.004G228850.v3.1	-4.50212	1.53009e-08	1.40683e-06
Sobic.003G429300.v3.1	-3.06402	1.61448e-08	1.47892e-06
Sobic.002G219200.v3.1	-2.80821	1.66435e-08	1.51898e-06
Sobic.003G168500.v3.1	-3.51122	2.11035e-08	1.91895e-06
Sobic.001G307000.v3.1	-2.91284	2.12683e-08	1.92685e-06
Sobic.010G137300.v3.1	7.42517	2.22019e-08	2.00409e-06
Sobic.010G016500.v3.1	-3.57726	2.32532e-08	2.09135e-06
Sobic.001G118600.v3.1	-2.96907	2.5813e-08	2.31317e-06
Sobic.009G037100.v3.1	-4.20438	2.81185e-08	2.51067e-06
Sobic.010G088500.v3.1	-2.79472	2.92473e-08	2.60207e-06
Sobic.002G203700.v3.1	7.38894	2.93638e-08	2.60306e-06
Sobic.001G231400.v3.1	-2.7406	3.12845e-08	2.76342e-06
Sobic.001G142800.v3.1	-2.87595	3.26281e-08	2.87185e-06
Sobic.001G044300.v3.1	-3.57889	3.44916e-08	3.02511e-06
Sobic.001G508800.v3.1	-2.69872	3.6299e-08	3.17238e-06
Sobic.003G270200.v3.1	-2.96982	3.74876e-08	3.26472e-06
Sobic.010G115000.v3.1	-2.80303	3.79126e-08	3.29014e-06
Sobic.003G425900.v3.1	-3.38192	4.00606e-08	3.4644e-06
Sobic.004G263100.v3.1	-3.0873	4.19697e-08	3.61685e-06
Sobic.002G305600.v3.1	-2.77083	4.25632e-08	3.65526e-06
Sobic.005G215000.v3.1	5.36229	4.3989e-08	3.76463e-06
Sobic.009G076300.v3.1	3.06979	4.47613e-08	3.81753e-06
Sobic.003G385700.v3.1	-3.01354	4.72998e-08	4.02016e-06
Sobic.010G253500.v3.1	-7.38122	5.19884e-08	4.37357e-06
Sobic.008G040600.v3.1	-7.36477	5.19884e-08	4.37357e-06
Sobic.001G479000.v3.1	7.32234	5.19884e-08	4.37357e-06
Sobic.003G176300.v3.1	3.32526	5.28869e-08	4.43407e-06
Sobic.004G350500.v3.1	-3.99146	5.33168e-08	4.45502e-06
Sobic.010G081600.v3.1	-2.77333	5.82987e-08	4.85489e-06
Sobic.001G068600.v3.1	-2.66734	5.94966e-08	4.93802e-06
Sobic.003G399500.v3.1	4.64709	6.12757e-08	5.06866e-06
Sobic.010G006200.v3.1	2.92397	6.74618e-08	5.56177e-06
Sobic.001G317800.v3.1	3.24986	7.09309e-08	5.82835e-06
Sobic.003G042900.v3.1	-2.61786	8.07298e-08	6.61156e-06
Sobic.006G123500.v3.1	2.59655	1.05562e-07	8.61675e-06
Sobic.001G129700.v3.1	-3.09358	1.1893e-07	9.676e-06
Sobic.006G099501.v3.1	-7.27493	1.26463e-07	1.02216e-05
Sobic.007G223701.v3.1	7.20664	1.26463e-07	1.02216e-05
Sobic.004G290500.v3.1	2.87965	1.34079e-07	1.08019e-05
Sobic.007G217300.v3.1	-2.61597	1.5344e-07	1.2289e-05
Sobic.003G284200.v3.1	2.74466	1.53532e-07	1.2289e-05
Sobic.003G047700.v3.1	-2.55206	1.58774e-07	1.26676e-05
Sobic.006G024000.v3.1	-2.62769	1.62662e-07	1.29361e-05
Sobic.001G360400.v3.1	2.63053	1.66854e-07	1.3227e-05
Sobic.002G224100.v3.1	-2.71027	1.70846e-07	1.34758e-05
Sobic.004G094000.v3.1	7.16035	1.71629e-07	1.34758e-05
Sobic.008G067700.v3.1	7.16035	1.71629e-07	1.34758e-05
Sobic.009G169000.v3.1	2.53263	1.95673e-07	1.53151e-05
Sobic.008G076250.v3.1	4.48412	2.08951e-07	1.63028e-05
Sobic.001G125700.v3.1	-2.54526	2.10978e-07	1.64092e-05
Sobic.004G158100.v3.1	2.62268	2.13476e-07	1.65437e-05
Sobic.001G213500.v3.1	-2.76461	2.14045e-07	1.65437e-05
Sobic.006G121500.v3.1	-2.6412	2.16075e-07	1.66485e-05
Sobic.009G201500.v3.1	-2.5151	2.25181e-07	1.72963e-05
Sobic.005G060900.v3.1	-3.10131	2.3979e-07	1.83613e-05
Sobic.010G040700.v3.1	-2.60609	2.48543e-07	1.89729e-05
Sobic.006G151500.v3.1	2.69935	2.66888e-07	2.02692e-05
Sobic.004G321000.v3.1	-2.51302	2.67164e-07	2.02692e-05
Sobic.003G168700.v3.1	-2.68878	2.70748e-07	2.04783e-05
Sobic.005G073000.v3.1	2.74028	2.75112e-07	2.07449e-05
Sobic.003G189200.v3.1	-2.62502	2.78741e-07	2.09547e-05
Sobic.004G180700.v3.1	2.55151	2.80872e-07	2.1051e-05
Sobic.010G231900.v3.1	-2.52346	2.83462e-07	2.11809e-05
Sobic.003G303100.v3.1	2.62002	2.90964e-07	2.16759e-05
Sobic.005G165800.v3.1	-2.80958	2.9643e-07	2.20169e-05
Sobic.001G185400.v3.1	-2.50919	2.98218e-07	2.20285e-05
Sobic.003G287500.v3.1	-2.48693	2.98368e-07	2.20285e-05
Sobic.004G024350.v3.1	-7.1627	3.2072e-07	2.36082e-05
Sobic.003G429401.v3.1	-2.58852	3.35828e-07	2.4647e-05
Sobic.006G093500.v3.1	-3.24316	3.64653e-07	2.65947e-05
Sobic.007G176600.v3.1	-2.89299	3.64767e-07	2.65947e-05
Sobic.004G258500.v3.1	-2.97446	3.65592e-07	2.65947e-05
Sobic.002G188700.v3.1	-2.60913	3.72235e-07	2.69985e-05
Sobic.009G213000.v3.1	-2.46139	3.90449e-07	2.81905e-05
Sobic.003G410300.v3.1	2.71709	3.90949e-07	2.81905e-05
Sobic.002G012500.v3.1	2.5376	4.12404e-07	2.96511e-05
Sobic.001G063000.v3.1	-2.53628	4.19045e-07	3.00413e-05
Sobic.009G198200.v3.1	-2.56484	4.21684e-07	3.01431e-05
Sobic.001G210300.v3.1	-2.65149	4.41493e-07	3.14681e-05
Sobic.002G391200.v3.1	2.56401	4.46457e-07	3.17305e-05
Sobic.003G228400.v3.1	-2.60101	4.52096e-07	3.20392e-05
Sobic.004G071200.v3.1	-2.44019	4.73818e-07	3.34827e-05
Sobic.003G158600.v3.1	-2.59307	4.87823e-07	3.43404e-05
Sobic.009G120200.v3.1	3.28126	4.88733e-07	3.43404e-05
Sobic.002G367600.v3.1	2.65637	4.97226e-07	3.48382e-05
Sobic.007G145901.v3.1	-2.74542	5.04806e-07	3.52694e-05
Sobic.006G127800.v3.1	3.08588	5.6136e-07	3.91102e-05
Sobic.002G192000.v3.1	-2.48598	5.70922e-07	3.96646e-05
Sobic.002G001900.v3.1	2.52294	5.80617e-07	4.02252e-05
Sobic.008G073800.v3.1	-7.07011	6.11649e-07	4.2139e-05
Sobic.002G211400.v3.1	6.99882	6.11649e-07	4.2139e-05
Sobic.002G043400.v3.1	-2.41318	6.32678e-07	4.34667e-05
Sobic.003G293500.v3.1	-2.52824	6.92135e-07	4.74199e-05
Sobic.006G005500.v3.1	2.56477	7.28578e-07	4.97788e-05
Sobic.001G000400.v3.1	-2.39309	7.54292e-07	5.13937e-05
Sobic.005G016400.v3.1	-2.48579	7.57948e-07	5.15009e-05
Sobic.004G286600.v3.1	-2.38531	8.00985e-07	5.4276e-05
Sobic.001G136300.v3.1	-2.40235	8.34047e-07	5.6362e-05
Sobic.005G003200.v3.1	-2.38257	8.48972e-07	5.72142e-05
Sobic.006G095900.v3.1	6.96169	8.51511e-07	5.72294e-05
Sobic.005G082600.v3.1	-2.37985	9.91916e-07	6.64853e-05
Sobic.001G424200.v3.1	2.42695	1.0267e-06	6.86308e-05
Sobic.003G228600.v3.1	-2.40921	1.04821e-06	6.98797e-05
Sobic.001G150300.v3.1	3.04317	1.06427e-06	7.07598e-05
Sobic.001G301400.v3.1	2.4853	1.07245e-06	7.11125e-05
Sobic.004G221900.v3.1	-2.51063	1.09493e-06	7.24088e-05
Sobic.001G472800.v3.1	-2.35076	1.10781e-06	7.3065e-05
Sobic.001G319300.v3.1	-2.41741	1.12399e-06	7.3935e-05
Sobic.007G074000.v3.1	-2.39142	1.13518e-06	7.44731e-05
Sobic.009G171400.v3.1	-2.34761	1.18524e-06	7.75514e-05
Sobic.006G247300.v3.1	6.92612	1.19212e-06	7.7591e-05
Sobic.010G009900.v3.1	6.92126	1.19212e-06	7.7591e-05
Sobic.001G035000.v3.1	-2.6567	1.26186e-06	8.19147e-05
Sobic.009G076700.v3.1	-2.41718	1.47385e-06	9.54263e-05
Sobic.002G362000.v3.1	-2.41144	1.5027e-06	9.70397e-05
Sobic.009G208000.v3.1	-2.36999	1.56323e-06	0.000100686
Sobic.004G192800.v3.1	-2.3678	1.67145e-06	0.000107377
Sobic.002G220000.v3.1	-3.11431	1.71608e-06	0.000109958
Sobic.007G131600.v3.1	-2.33938	1.80976e-06	0.000115661
Sobic.008G084800.v3.1	-3.00099	1.84558e-06	0.000117646
Sobic.002G012300.v3.1	2.34343	1.88966e-06	0.000120147
Sobic.007G061300.v3.1	-3.74319	1.92601e-06	0.000121831
Sobic.001G181000.v3.1	-3.70452	1.92601e-06	0.000121831
Sobic.008G075600.v3.1	2.84713	2.00311e-06	0.000126385
Sobic.002G247900.v3.1	-3.05961	2.07942e-06	0.000130776
Sobic.003G065300.v3.1	-2.59598	2.08328e-06	0.000130776
Sobic.K044406.v3.1	2.69053	2.18079e-06	0.000136551
Sobic.006G007600.v3.1	-2.36036	2.19567e-06	0.000137135
Sobic.009G136700.v3.1	-2.3201	2.25094e-06	0.000140233
Sobic.008G036800.v3.1	2.36262	2.30895e-06	0.000143486
Sobic.005G195400.v3.1	6.79254	2.37815e-06	0.000147415
Sobic.006G132400.v3.1	-2.32494	2.43433e-06	0.000150521
Sobic.001G317200.v3.1	-2.3714	2.65918e-06	0.000164014
Sobic.010G238600.v3.1	-2.27274	2.78507e-06	0.000171351
Sobic.006G018100.v3.1	-2.33447	2.88643e-06	0.000177146
Sobic.003G198200.v3.1	-2.25309	3.10583e-06	0.000189857
Sobic.003G216000.v3.1	-2.28801	3.10889e-06	0.000189857
Sobic.006G249600.v3.1	-2.42159	3.12858e-06	0.000190589
Sobic.001G092600.v3.1	-2.26418	3.2275e-06	0.000196132
Sobic.003G138100.v3.1	-6.8779	3.39013e-06	0.00020401
Sobic.004G050600.v3.1	6.74445	3.39013e-06	0.00020401
Sobic.001G041600.v3.1	6.74202	3.39013e-06	0.00020401
Sobic.001G485200.v3.1	6.73714	3.39013e-06	0.00020401
Sobic.001G509300.v3.1	-2.25776	3.45548e-06	0.000207438
Sobic.006G235100.v3.1	2.41447	3.46678e-06	0.000207612
Sobic.006G028000.v3.1	3.62262	3.78781e-06	0.000226289
Sobic.009G040175.v3.1	2.50493	3.80874e-06	0.000226992
Sobic.006G265100.v3.1	2.26281	3.88889e-06	0.000231212
Sobic.004G283050.v3.1	-2.73621	3.93671e-06	0.000233493
Sobic.006G074300.v3.1	-2.23425	4.13131e-06	0.000244449
Sobic.009G080400.v3.1	-2.31521	4.1886e-06	0.000247247
Sobic.004G305000.v3.1	-2.32703	4.26366e-06	0.000251079
Sobic.001G101400.v3.1	-2.24048	4.34539e-06	0.000255284
Sobic.002G250900.v3.1	-2.4615	4.59672e-06	0.000269409
Sobic.008G158900.v3.1	2.46657	4.70295e-06	0.000274984
Sobic.002G265800.v3.1	-2.19514	4.90064e-06	0.000285867
Sobic.004G128400.v3.1	-2.42297	4.9347e-06	0.000287177
Sobic.010G146300.v3.1	2.3322	5.28797e-06	0.000307013
Sobic.003G215300.v3.1	2.19216	5.65219e-06	0.00032739
Sobic.005G051200.v3.1	-2.40283	5.72797e-06	0.000331004
Sobic.009G172500.v3.1	-2.17424	5.83187e-06	0.000336223
Sobic.008G188000.v3.1	-2.45498	5.8647e-06	0.00033733
Sobic.003G173700.v3.1	-2.17401	5.89075e-06	0.000338041
Sobic.001G391300.v3.1	-2.17074	6.12009e-06	0.000350389
Sobic.004G115900.v3.1	-2.21137	6.24775e-06	0.000356494
Sobic.001G487800.v3.1	2.42731	6.25555e-06	0.000356494
Sobic.001G066000.v3.1	-2.19546	6.39666e-06	0.000363698
Sobic.003G216232.v3.1	-2.1633	6.42578e-06	0.000364516
Sobic.003G216166.v3.1	-2.16553	6.52849e-06	0.000369495
Sobic.001G308600.v3.1	2.27163	6.62553e-06	0.000374131
Sobic.001G329600.v3.1	-2.34793	6.72682e-06	0.000378338
Sobic.003G172400.v3.1	-3.41538	6.73062e-06	0.000378338
Sobic.002G074400.v3.1	-2.1702	6.7737e-06	0.000379896
Sobic.001G276500.v3.1	-2.23236	6.92286e-06	0.00038709
Sobic.003G200700.v3.1	-2.34755	6.93328e-06	0.00038709
Sobic.006G167000.v3.1	6.64837	7.02592e-06	0.000390499
Sobic.006G227100.v3.1	6.62877	7.02592e-06	0.000390499
Sobic.004G110200.v3.1	2.40838	7.17805e-06	0.00039806
Sobic.010G138800.v3.1	2.29675	7.22086e-06	0.000399538
Sobic.002G261600.v3.1	-2.14316	7.57451e-06	0.00041817
Sobic.001G397200.v3.1	2.16424	7.64503e-06	0.000421124
Sobic.006G202500.v3.1	-2.14557	7.96842e-06	0.000437962
Sobic.002G319100.v3.1	2.16393	8.6717e-06	0.000475559
Sobic.010G259100.v3.1	-2.12828	8.89956e-06	0.000486975
Sobic.008G135100.v3.1	-2.28873	9.11714e-06	0.00049778
Sobic.006G132500.v3.1	-2.15732	9.37568e-06	0.000510768
Sobic.002G286400.v3.1	2.11936	9.89984e-06	0.000538138
Sobic.003G442601.v3.1	-2.16615	9.97256e-06	0.000540902
Sobic.004G088300.v3.1	2.5806	1.00086e-05	0.000541668
Sobic.010G102300.v3.1	-6.63636	1.02195e-05	0.000549477
Sobic.010G088100.v3.1	6.59517	1.02195e-05	0.000549477
Sobic.008G157900.v3.1	6.58481	1.02195e-05	0.000549477
Sobic.003G231800.v3.1	2.14066	1.07478e-05	0.000574831
Sobic.003G331700.v3.1	-2.17257	1.07575e-05	0.000574831
Sobic.006G028900.v3.1	-2.19612	1.07608e-05	0.000574831
Sobic.008G011700.v3.1	-2.22229	1.08288e-05	0.000577218
Sobic.004G321800.v3.1	-2.10251	1.10934e-05	0.000590047
Sobic.003G364200.v3.1	2.39224	1.15722e-05	0.000614195
Sobic.010G162900.v3.1	-2.1141	1.16171e-05	0.000615256
Sobic.009G258200.v3.1	2.24596	1.17369e-05	0.000620276
Sobic.004G087000.v3.1	-2.48041	1.18965e-05	0.000627372
Sobic.001G184000.v3.1	-2.14383	1.19242e-05	0.000627494
Sobic.001G247900.v3.1	-2.09931	1.20935e-05	0.000634243
Sobic.001G525200.v3.1	2.13199	1.21038e-05	0.000634243
Sobic.002G078500.v3.1	-2.22251	1.2148e-05	0.000635215
Sobic.002G307900.v3.1	2.14972	1.22592e-05	0.000639679
Sobic.003G278100.v3.1	2.49498	1.26905e-05	0.000660789
Sobic.002G323600.v3.1	3.10218	1.27175e-05	0.000660801
Sobic.004G235801.v3.1	2.66818	1.29714e-05	0.00067258
Sobic.001G011700.v3.1	2.08197	1.32312e-05	0.000684616
Sobic.004G088551.v3.1	-2.11341	1.32938e-05	0.00068642
Sobic.006G026300.v3.1	3.26408	1.36438e-05	0.000703025
Sobic.001G280800.v3.1	2.09236	1.3863e-05	0.000712835
Sobic.001G162700.v3.1	-2.17987	1.40295e-05	0.000719899
Sobic.005G103600.v3.1	-2.12558	1.42962e-05	0.000730829
Sobic.010G072100.v3.1	-2.19924	1.43016e-05	0.000730829
Sobic.003G244600.v3.1	-2.07177	1.46047e-05	0.000744778
Sobic.003G418300.v3.1	2.17596	1.47698e-05	0.000751648
Sobic.009G046500.v3.1	-6.60794	1.49728e-05	0.000760414
Sobic.002G089600.v3.1	-2.36557	1.52239e-05	0.000771584
Sobic.004G109600.v3.1	2.38124	1.53666e-05	0.000777221
Sobic.010G075600.v3.1	-2.26515	1.63366e-05	0.0008246
Sobic.001G502000.v3.1	2.20058	1.65165e-05	0.000831981
Sobic.003G367650.v3.1	-2.29625	1.65736e-05	0.000833158
Sobic.001G170301.v3.1	-2.09256	1.6724e-05	0.000838815
Sobic.009G110200.v3.1	2.12012	1.67539e-05	0.000838815
Sobic.005G031901.v3.1	2.31382	1.68879e-05	0.000842671
Sobic.003G228100.v3.1	-2.05605	1.68991e-05	0.000842671
Sobic.003G047500.v3.1	-2.0675	1.81209e-05	0.000901781
Sobic.009G003600.v3.1	-2.05802	1.82217e-05	0.000904976
Sobic.009G145700.v3.1	2.24702	1.83744e-05	0.000910729
Sobic.007G226000.v3.1	2.39624	1.85603e-05	0.000918104
Sobic.001G454000.v3.1	-2.06014	1.86347e-05	0.000919945
Sobic.003G286600.v3.1	-2.16012	1.89378e-05	0.000933045
Sobic.009G048900.v3.1	2.09652	1.9289e-05	0.000948458
Sobic.008G050600.v3.1	-2.42789	1.9485e-05	0.000956198
Sobic.003G237600.v3.1	2.22574	1.9554e-05	0.000957683
Sobic.005G002700.v3.1	2.05485	1.96722e-05	0.000961564
Sobic.001G027800.v3.1	-2.09841	2.02161e-05	0.000986202
Sobic.002G244400.v3.1	2.08619	2.08436e-05	0.00101481
Sobic.002G125500.v3.1	6.46641	2.21027e-05	0.001074
Sobic.002G311300.v3.1	-2.28151	2.24794e-05	0.00109017
Sobic.009G252100.v3.1	2.08095	2.27287e-05	0.0011001
Sobic.001G331301.v3.1	2.44304	2.29308e-05	0.00110771
Sobic.004G123100.v3.1	2.63185	2.31377e-05	0.00111552
Sobic.001G401200.v3.1	-2.02115	2.32146e-05	0.00111705
Sobic.003G234000.v3.1	-2.05736	2.33325e-05	0.00111918
Sobic.010G139100.v3.1	2.38349	2.33493e-05	0.00111918
Sobic.002G117100.v3.1	-2.46726	2.34898e-05	0.00112374
Sobic.003G348600.v3.1	2.17716	2.38605e-05	0.00113927
Sobic.005G060200.v3.1	2.42201	2.40193e-05	0.00114464
Sobic.001G147500.v3.1	-2.01206	2.43813e-05	0.00115966
Sobic.007G133600.v3.1	2.33198	2.45249e-05	0.00116425
Sobic.009G130000.v3.1	-2.0111	2.45966e-05	0.00116485
Sobic.002G115600.v3.1	2.30353	2.46316e-05	0.00116485
Sobic.004G228900.v3.1	-2.0557	2.47652e-05	0.00116892
Sobic.008G182600.v3.1	-2.13444	2.51943e-05	0.00118692
Sobic.010G164400.v3.1	-2.02862	2.52589e-05	0.0011877
Sobic.010G154600.v3.1	2.80415	2.56102e-05	0.00120193
Sobic.005G137000.v3.1	-2.07861	2.60722e-05	0.0012213
Sobic.006G069050.v3.1	-2.70794	2.69237e-05	0.0012588
Sobic.009G230000.v3.1	-2.85895	2.71191e-05	0.00126554
Sobic.009G073800.v3.1	-2.09558	2.81459e-05	0.00131098
Sobic.006G150700.v3.1	2.02875	2.90611e-05	0.00135107
Sobic.006G243200.v3.1	1.99299	2.94743e-05	0.00136771
Sobic.006G122800.v3.1	2.09298	2.99216e-05	0.00138586
Sobic.002G118900.v3.1	-2.10632	3.10028e-05	0.00143326
Sobic.001G231900.v3.1	2.1151	3.12482e-05	0.00144191
Sobic.002G312550.v3.1	-2.38938	3.18611e-05	0.00146745
Sobic.007G187800.v3.1	-1.97993	3.19383e-05	0.00146827
Sobic.003G173200.v3.1	-2.35697	3.21576e-05	0.00147561
Sobic.006G055600.v3.1	-2.06993	3.26534e-05	0.00149438
Sobic.006G096200.v3.1	6.42851	3.28845e-05	0.00149438
Sobic.003G036100.v3.1	6.42021	3.28845e-05	0.00149438
Sobic.001G253800.v3.1	6.39755	3.28845e-05	0.00149438
Sobic.003G231000.v3.1	6.36929	3.28845e-05	0.00149438
Sobic.003G215800.v3.1	-1.97962	3.29292e-05	0.00149438
Sobic.001G353400.v3.1	-1.97433	3.44284e-05	0.00155955
Sobic.001G040200.v3.1	-1.96696	3.63881e-05	0.00164531
Sobic.007G142100.v3.1	2.01061	3.65428e-05	0.0016493
Sobic.009G054500.v3.1	-2.01187	3.67776e-05	0.00165687
Sobic.010G071800.v3.1	-1.9678	3.71898e-05	0.00167239
Sobic.004G115100.v3.1	-2.17161	3.78402e-05	0.00169855
Sobic.003G327500.v3.1	2.00567	3.79452e-05	0.00170018
Sobic.003G059900.v3.1	2.05921	3.83139e-05	0.00171359
Sobic.009G142200.v3.1	-1.97647	3.85242e-05	0.00171856
Sobic.001G274600.v3.1	1.97662	3.85639e-05	0.00171856
[truncated: 485 more rows]

[truncated: 13 more sheets: Table S11, Table S12, Table S13, Table S14, Table S15, Table S18, Table S19, Table S20, Table S21, Table S22, Table S23, Table S24, Table S27]
